# Supplementary material for: Multi-Omic Data Improve Prediction of Personalized Tumor Suppressors and Oncogenes
Source: Front Genet. 2022 May 10;13:854190. doi: 10.3389/fgene.2022.854190 (PMC9127508; doi:10.3389/fgene.2022.854190)
Supplement: Supplementary file 1 [file Table2.XLSX]

## Sheet: BRCA_SNV_all
Supplementary Table 2: Feature contribution for all models and their consensus. For each model built on a cancer type, the feature contribution was calculated. The average values across the models is listed under consensus.
Features	Generated by ANNOVAR	Description	Consensus	bailey_all_BalBag	bailey_all_balRF	bailey_all_EasyEns	cgc_all_BalBag	cgc_all_balRF	cgc_all_EasyEns	civic_all_BalBag	civic_all_balRF	civic_all_EasyEns	martellotto_all_BalBag	martellotto_all_balRF	martellotto_all_EasyEns
integrated_fitCons_score	yes	The fitness consequences of functional annotation, integrates functional assays (such as ChIP-Seq) with selective pressure	0.17927	0.234143	0.190854	0.190854	0.152885	0.30029	0.14804	0.391185	0.318499	0.072	0.0705589	0.05801	0.02392
VEST3_score	yes	Variant effect scoring tool built using random forest classifier	0.142904	0.099921	0.0918377	0.0918377	0.088889	0.103851	0.0528	0.515689	0.275707	0.098	0.16506	0.106016	0.02524
FATHMM_score	yes	Functional Analysis Through Hidden Markov Models: Predicts the functional consequences of both coding variants and non-coding variants	0.117694	0.246126	0.20273	0.20273	0.0597003	0.0466666	0.12256	0.0145787	0.0271189	0.078	0.125243	0.109911	0.17696
MetaLR_score	yes	Deleteriousness prediction for non-synonymous variants are based on 10 component scores (LRmodel)	0.0757304	0.0846547	0.141795	0.141795	0.0365233	0.0320068	0.03764	0.005897	0.0295718	0.026	0.0854007	0.128642	0.15884
GERP++_RS	yes	Genomic Evolutionary Rate Profiling (GERP) is a method for producing position-specific estimates of evolutionary constraint using maximum likelihood evolutionary rate estimation	0.051803	0.0327238	0.0607201	0.0607201	0.0775573	0.105433	0.08484	0.000266563	0.0475025	0.056	0.0306741	0.0469595	0.01824
DOM_PF00870	no	P53 DNA-binding domain	0.0446998	3.73134e-06	0.049781	0.049781	0	0	0	0.00219823	0.0151382	0.01	0.141124	0.110571	0.1578
fathmm-MKL_coding_score	yes	fathmm-MKL score for coding variant based on multiple kernel learning classifier.	0.0436614	0.0254734	0.0206627	0.0206627	0.0519539	0.0315366	0.08152	0.00343052	0.0438678	0.026	0.0893961	0.0722332	0.0572
MetaSVM_score	yes	Deleteriousness prediction for non-synonymous variants are based on 10 component scores (SVMmodel)	0.0350354	0.0267008	0.059742	0.059742	0.0361915	0.0211495	0.03656	0.00976531	0.0338758	0.058	0.0243022	0.0491555	0.00524
MutationAssessor_score	yes	Mutation assessor uses a multiple sequence alignment, partitioned to reflect functional specificity, and generates conservation scores for each column to represent the functional impact of a missense variant.	0.0325069	0.0273866	0.0157146	0.0157146	0.0497529	0.037329	0.02396	0.0153848	0.0155193	0.068	0.0474291	0.0487723	0.02512
phastCons7way_vertebrate	yes	A phylogenetic hidden Markov model (phylo-HMM) using 7 species	0.0321216	0.0298349	0.0368521	0.0368521	0.0388149	0.0344032	0.0412	0.000532636	0.011338	0.04	0.0264718	0.0280392	0.06112
SiPhy_29way_logOdds	yes	SiPhy score is based on 29 mammals genomes	0.0303371	0.0207749	0.00816997	0.00816997	0.0503415	0.0280204	0.06108	0.00568062	0.00963538	0.062	0.0223786	0.0285935	0.0592
SIFT_score	yes	Predicts whether an amino acid substitution affects protein function. The SIFT score ranges from 0.0 (deleterious) to 1.0 (tolerated).	0.0294624	0.0212424	0.010169	0.010169	0.0365483	0.0079326	0.02148	0.0103356	0.0902291	0.102	0.0207992	0.0128433	0.0098
PROVEAN_score	yes	Protein Variation Effect Analyzer, Clustering of homologus sequences	0.0232219	0.0224668	0.00711771	0.00711771	0.0457643	0.0146606	0.03524	0.00533873	0.018164	0.052	0.0153509	0.014722	0.04072
Polyphen2_HVAR_score	yes	A tool which predicts possible impact of an amino acid substitution on the structure and function of a human protein using straightforward physical and comparative considerations.	0.0219997	0.0174991	0.020689	0.020689	0.0488316	0.0394158	0.02468	0.000141711	0.00898105	0.044	0.0187465	0.0172024	0.00312
phyloP20way_mammalian	yes	Evolutionary conservation at individual alignment sites using 20 species	0.0191388	0.0111093	0.00592032	0.00592032	0.0276056	0.022271	0.028	0.00222212	0.00454084	0.054	0.0125032	0.00325329	0.05232
phastCons20way_mammalian	yes	a phylogenetic hidden Markov model (phylo-HMM) using 20 species	0.0135456	0.0187709	0.0100708	0.0100708	0.0305236	0.0104785	0.01052	0.000303028	0.00727555	0.022	0.00937676	0.0257173	0.00744
DANN_score	yes	DANN scores whole-genome variants by training a deep neural network (DNN).	0.0131949	0.00988185	0.00296691	0.00296691	0.0282406	0.00904474	0.0226	0.00201102	0.00466532	0.052	0.00874313	0.0126179	0.0026
CADD_raw	yes	Combined Annotation Dependent Depletion (CADD) is a framework that integrates multiple annotations into one metric by contrasting variants that survived natural selection with simulated mutations.	0.0131587	0.0109521	0.00256646	0.00256646	0.0288937	0.0134044	0.02552	0.0031252	0.00605998	0.028	0.0163202	0.0162954	0.0042
DOM_PF00613	no	Phosphoinositide 3-kinase family, accessory domain (PIK domain)	0.0109304	0.000592146	0.00531607	0.00531607	0.00124231	0.0760922	0.02	0	0	0.006	0.00245074	0.0111159	0.00304
phyloP7way_vertebrate	yes	Evolutionary conservation at individual alignment sites using 7 species	0.0103678	0.00704944	0.00144935	0.00144935	0.0162237	0.013841	0.01572	7.50751e-05	0	0	0.0139809	0.0197044	0.03492
Polyphen2_HDIV_score	yes	PolyPhen HDIV should be used when evaluating rare variants involved in complex phenotypes and analysis of natural selection from sequence data.	0.00907335	0.00878556	0.00760562	0.00760562	0.0219876	0.0164428	0.00984	0.00028724	0.0029967	0.018	0.00713585	0.00655322	0.00164
CADD_phred	yes	Combined Annotation Dependent Depletion (CADD) is a framework that integrates multiple annotations into one metric by contrasting variants that survived natural selection with simulated mutations.	0.00889325	0.0075081	0.00218667	0.00218667	0.0207491	0.0121412	0.00532	0.00123596	0.00294936	0.024	0.0111954	0.0156464	0.0016
FATHMM_pred	yes	Functional Analysis Through Hidden Markov Models: Predicts the functional consequences of both coding variants and non-coding variants (Categorical).	0.00655883	0.00300646	0.0258566	0.0258566	0.0019516	0.00294267	4e-05	0.000249188	0	0	0.00564983	0.0130729	8e-05
MutationTaster_score	yes	Mutation taster performs a battery of in silico tests to estimate the impact of the variant on the gene product/protein.	0.00650341	0.00536183	0.000761071	0.000761071	0.0121969	0.00591408	0.02196	0.000261939	0.000544052	0	0	0	0.03028
MutationAssessor_pred	yes	Mutation assessor uses a multiple sequence alignment, partitioned to reflect functional specificity, and generates conservation scores for each column to represent the functional impact of a missense variant (Categorical).	0.00440296	0.00364553	0.00209626	0.00209626	0.0044779	0.00326753	0	0.000818887	0.00306796	0	0.00769794	0.0199072	0.00576
LRT_score	yes	The likelihood ratio test (LRT) of significantly conserved amino acid positions was applied to all codons within the human proteome.	0.00347352	0.00287977	0.000479905	0.000479905	0.0105038	0.00176869	0.00896	0.000826863	0.000730793	0.002	0.00241238	0.00260019	0.00804
MetaLR_pred	yes	Deleteriousness prediction for non-synonymous variants are based on 10 component scores (LRmodel) (Categorical)	0.00336198	0.00165445	0.00900411	0.00900411	0.00162426	0.00167694	0	0.000122827	0	0	0.00892773	0.00688937	0.00144
LRT_pred	yes	The likelihood ratio test (LRT) of significantly conserved amino acid positions was applied to all codons within the human proteome (Categorical).	0.00247916	0.00148653	0.000515594	0.000515594	0.0043428	0.000725159	0.00332	0.00394149	0.00800851	0.002	0.0025178	0.00129642	0.00108
DOM_PF00028	no	Cadherin domain	0.00212915	0.0011682	0.000204759	0.000204759	0.00233105	0.00139717	0.0198	0.000443854	0	0	0	0	0
DOM_PF02192	no	PI3-kinase family, p85-binding domain	0.00179626	0.000946786	9.0813e-05	9.0813e-05	0.000882744	0.000142477	0.01768	0	0	0	0.000241546	0	0.00148
DOM_PF00792	no	Phosphoinositide 3-kinase C2	0.00177879	0.000376833	0	0	0.000823605	0.000493739	0.01824	0	0	0	0.000611275	0	0.0008
SIFT_pred	yes	Predicts whether an amino acid substitution affects protein function (Categorical).	0.00174874	0.000684399	0.000193182	0.000193182	0.00188208	0.000757782	0	0.0023937	0.0121962	0	0.00188533	0.000678983	0.00012
MetaSVM_pred	yes	Deleteriousness prediction for non-synonymous variants are based on 10 component scores (SVMmodel) (Categorical)	0.00160934	0.000787077	0.0021975	0.0021975	0.00121155	0.00194793	0	0	0.000564588	0	0.00136433	0.00904159	0
DOM_PF07710	no	P53 tetramerisation motif	0.00134994	5.57087e-05	0	0	0	0	0	0	0	0	0.000703588	0	0.01544
Polyphen2_HDIV_pred	yes	PolyPhen HDIV should be used when evaluating rare variants involved in complex phenotypes and analysis of natural selection from sequence data (Categorical).	0.00101784	0.00222352	0.00153929	0.00153929	0.00220779	0.000344161	0	0.000355396	0	0	0.00108279	0.00276187	0.00016
DOM_PF00907	no	T-box	0.000892191	0.00770871	0.00149879	0.00149879	0	0	0	0	0	0	0	0	0
MutationTaster_pred	yes	Mutation taster performs a battery of in silico tests to estimate the impact of the variant on the gene product/protein (Categorical).	0.000707978	0.000439025	1.38102e-05	1.38102e-05	0.00148484	0.000272058	0	0.000377187	0.00125213	0	0.000562865	0	0.00408
Polyphen2_HVAR_pred	yes	A tool which predicts possible impact of an amino acid substitution on the structure and function of a human protein using straightforward physical and comparative considerations (Categorical).	0.000490942	0.000777079	0.00016601	0.00016601	0.00194844	0.000527953	0	0.00052425	0	0	0.00170156	0	8e-05
PROVEAN_pred	yes	Protein Variation Effect Analyzer, Clustering of homologus sequences (Categorical)	0.000381253	0.000744898	0.000259239	0.000259239	0.0014681	0.000626424	4e-05	0	0	0	0	0.00117714	0
DOM_PF10409	no	C2 domain of PTEN tumour-suppressor protein	0.000293881	0.00198689	0.000133791	0.000133791	0.000552102	0	0.00072	0	0	0	0	0	0
fathmm-MKL_coding_pred	yes	fathmm-MKL score for coding variant based on multiple kernel learning classifier (Categorical).	0.000222467	0.000236448	2.7138e-05	2.7138e-05	0.000714067	0.000784808	0	0	0	0	0	0	0.00088
integrated_confidence_value	yes	Confidence core for the fitness consequences of functional annotation, integrates functional assays (such as ChIP-Seq) with selective pressure	3.23875e-05	7.56964e-05	8.1046e-06	8.1046e-06	0.000176744	0	0.00012	0	0	0	0	0	0
DOM_PF00853	no	Runt domain	1.34977e-05	0.000141797	1.00875e-05	1.00875e-05	0	0	0	0	0	0	0	0	0
DOM_PF00320	no	GATA zinc finger	5.43376e-06	1.15307e-05	2.68372e-05	2.68372e-05	0	0	0	0	0	0	0	0	0
DOM_PF00115	no	Cytochrome C and Quinol oxidase polypeptide I	0	0	0	0	0	0	0	0	0	0	0	0	0
DOM_PF00119	no	ATP synthase A chain	0	0	0	0	0	0	0	0	0	0	0	0	0
DOM_PF00125	no	Core histone H2A/H2B/H3/H4	0	0	0	0	0	0	0	0	0	0	0	0	0
DOM_PF00146	no	NADH dehydrogenase	0	0	0	0	0	0	0	0	0	0	0	0	0
DOM_PF00361	no	Proton-conducting membrane transporter	0	0	0	0	0	0	0	0	0	0	0	0	0
DOM_PF00507	no	NADH-ubiquinone/plastoquinone oxidoreductase, chain 3	0	0	0	0	0	0	0	0	0	0	0	0	0
DOM_PF00510	no	Cytochrome c oxidase subunit III	0	0	0	0	0	0	0	0	0	0	0	0	0
DOM_PF01059	no	NADH-ubiquinone oxidoreductase chain 4, amino terminus	0	0	0	0	0	0	0	0	0	0	0	0	0
DOM_PF02312	no	Core binding factor beta subunit	0	0	0	0	0	0	0	0	0	0	0	0	0
DOM_PF03154	no	Atrophin-1 family	0	0	0	0	0	0	0	0	0	0	0	0	0
DOM_PF04553	no	Tis11B like protein, N terminus	0	0	0	0	0	0	0	0	0	0	0	0	0
DOM_PF06229	no	FRG1-like domain	0	0	0	0	0	0	0	0	0	0	0	0	0
DOM_PF06455	no	NADH dehydrogenase subunit 5 C-terminus	0	0	0	0	0	0	0	0	0	0	0	0	0
DOM_PF09040	no	Gastric H+/K+-ATPase, N terminal domain	0	0	0	0	0	0	0	0	0	0	0	0	0
DOM_PF13631	no	Cytochrome b(N-terminal)/b6/petB	0	0	0	0	0	0	0	0	0	0	0	0	0
DOM_PF13853	no	Olfactory receptor	0	0	0	0	0	0	0	0	0	0	0	0	0
DOM_PF15260	no	Protein family FAM219A	0	0	0	0	0	0	0	0	0	0	0	0	0
DOM_PF15444	no	Transmembrane protein 247	0	0	0	0	0	0	0	0	0	0	0	0	0
DOM_PF15504	no	Domain of unknown function (DUF4647)	0	0	0	0	0	0	0	0	0	0	0	0	0
DOM_PF15991	no	G-protein pathway suppressor	0	0	0	0	0	0	0	0	0	0	0	0	0
DOM_PF16454	no	Phosphatidylinositol 3-kinase regulatory subunit P85 inter-SH2 domain	0	0	0	0	0	0	0	0	0	0	0	0	0
Variant_Classification_3'Flank	no	Mutation type: 3'Flank	0	0	0	0	0	0	0	0	0	0	0	0	0
Variant_Classification_3'UTR	no	Mutation type: 3'UTR	0	0	0	0	0	0	0	0	0	0	0	0	0
Variant_Classification_5'Flank	no	Mutation type: 5'Flank	0	0	0	0	0	0	0	0	0	0	0	0	0
Variant_Classification_5'UTR	no	Mutation type: 5'UTR	0	0	0	0	0	0	0	0	0	0	0	0	0
Variant_Classification_Frame_Shift_Del	no	Mutation type: Frame_Shift_Del	0	0	0	0	0	0	0	0	0	0	0	0	0
Variant_Classification_Frame_Shift_Ins	no	Mutation type: Frame_Shift_Ins	0	0	0	0	0	0	0	0	0	0	0	0	0
Variant_Classification_IGR	no	Mutation type: IGR	0	0	0	0	0	0	0	0	0	0	0	0	0
Variant_Classification_In_Frame_Del	no	Mutation type: In_Frame_Del	0	0	0	0	0	0	0	0	0	0	0	0	0
Variant_Classification_In_Frame_Ins	no	Mutation type: In_Frame_Ins	0	0	0	0	0	0	0	0	0	0	0	0	0
Variant_Classification_Intron	no	Mutation type: Intron	0	0	0	0	0	0	0	0	0	0	0	0	0
Variant_Classification_Missense_Mutation	no	Mutation type: Missense_Mutation	0	0	0	0	0	0	0	0	0	0	0	0	0
Variant_Classification_Nonsense_Mutation	no	Mutation type: Nonsense_Mutation	0	0	0	0	0	0	0	0	0	0	0	0	0
Variant_Classification_Nonstop_Mutation	no	Mutation type: Nonstop_Mutation	0	0	0	0	0	0	0	0	0	0	0	0	0
Variant_Classification_RNA	no	Mutation type: RNA	0	0	0	0	0	0	0	0	0	0	0	0	0
Variant_Classification_Silent	no	Mutation type: Silent	0	0	0	0	0	0	0	0	0	0	0	0	0
Variant_Classification_Splice_Region	no	Mutation type: Splice_Region	0	0	0	0	0	0	0	0	0	0	0	0	0
Variant_Classification_Splice_Site	no	Mutation type: Splice_Site	0	0	0	0	0	0	0	0	0	0	0	0	0
Variant_Classification_Translation_Start_Site	no	Mutation type: Translation_Start_Site	0	0	0	0	0	0	0	0	0	0	0	0	0

## Sheet: COAD_SNV_all
Features	Generated by ANNOVAR	Description	Consensus	bailey_all_BalBag	bailey_all_balRF	bailey_all_EasyEns	cgc_all_BalBag	cgc_all_balRF	cgc_all_EasyEns
DOM_PF00071	no	Ras family	0.243495	0.166153	0.349085	0.349085	0.0643297	0.51232	0.02
Variant_Classification_Missense_Mutation	no	Mutation type: Missense_Mutation	0.104248	0.0970701	0.197903	0.197903	0.0138737	0.106073	0.0126667
DOM_PF00870	no	P53 DNA-binding domain	0.0849708	0.0997694	0.205018	0.205018	2.04504e-05	0	0
Variant_Classification_Silent	yes	Mutation type: Silent	0.0518165	0.0949775	0.0822045	0.0822045	0.00973132	0.0351143	0.00666667
DOM_PF00613	no	Phosphoinositide 3-kinase family, accessory domain (PIK domain)	0.0390142	0.0428505	0.0262663	0.0262663	0.0182397	0.100462	0.02
FATHMM_score	yes	Functional Analysis Through Hidden Markov Models: Predicts the functional consequences of both coding variants and non-coding variants	0.0319533	0.0227864	0.0030799	0.0030799	0.0527168	0.0280571	0.082
Variant_Classification_Nonsense_Mutation	yes	Mutation type: Nonsense_Mutation	0.0284875	0.00586517	0.0596263	0.0596263	0.0090511	0.0174226	0.0193333
MutationAssessor_score	yes	Mutation assessor uses a multiple sequence alignment, partitioned to reflect functional specificity, and generates conservation scores for each column to represent the functional impact of a missense variant.	0.0253876	0.0313783	0.00462049	0.00462049	0.0490262	0.0100137	0.0526667
SiPhy_29way_logOdds	yes	SiPhy score is based on 29 mammals genomes	0.0248888	0.0241804	0.00582425	0.00582425	0.0498026	0.0097012	0.054
PROVEAN_score	yes	Protein Variation Effect Analyzer, Clustering of homologus sequences	0.0236927	0.0343713	0.00669591	0.00669591	0.0534029	0.00565677	0.0353333
fathmm-MKL_coding_score	yes	fathmm-MKL score for coding variant based on multiple kernel learning classifier.	0.0226629	0.0276618	0.0071713	0.0071713	0.04393	0.00337645	0.0466667
integrated_fitCons_score	yes	The fitness consequences of functional annotation, integrates functional assays (such as ChIP-Seq) with selective pressure	0.021381	0.0273319	0.00313622	0.00313622	0.0400136	0.00866799	0.046
phyloP20way_mammalian	yes	Evolutionary conservation at individual alignment sites using 20 species	0.0206852	0.0217758	0.00451659	0.00451659	0.0387145	0.00392094	0.0506667
SIFT_score	yes	Predicts whether an amino acid substitution affects protein function. The SIFT score ranges from 0.0 (deleterious) to 1.0 (tolerated).	0.0203417	0.0196494	0.000861281	0.000861281	0.0433295	0.023349	0.034
phastCons7way_vertebrate	yes	A phylogenetic hidden Markov model (phylo-HMM) using 7 species	0.0203134	0.0231176	0.00181603	0.00181603	0.0439881	0.00647606	0.0446667
VEST3_score	yes	Variant effect scoring tool built using random forest classifier	0.0193228	0.0277906	0	0	0.0511019	0.00504407	0.032
GERP++_RS	yes	Genomic Evolutionary Rate Profiling (GERP) is a method for producing position-specific estimates of evolutionary constraint using maximum likelihood evolutionary rate estimation	0.0183427	0.0238324	0.00349447	0.00349447	0.0450642	0.00550429	0.0286667
CADD_raw	yes	Combined Annotation Dependent Depletion (CADD) is a framework that integrates multiple annotations into one metric by contrasting variants that survived natural selection with simulated mutations.	0.0177891	0.0168169	0.00319351	0.00319351	0.0332317	0.00763248	0.0426667
DANN_score	yes	DANN scores whole-genome variants by training a deep neural network (DNN).	0.0172981	0.0126747	0	0	0.032751	0.00836285	0.05
MetaSVM_score	yes	Deleteriousness prediction for non-synonymous variants are based on 10 component scores (SVMmodel)	0.0167751	0.0213274	0.00281853	0.00281853	0.0404411	0.0072451	0.026
MetaLR_score	yes	Deleteriousness prediction for non-synonymous variants are based on 10 component scores (LRmodel)	0.0143774	0.0175506	0.00228286	0.00228286	0.0370095	0.0104718	0.0166667
phastCons20way_mammalian	yes	a phylogenetic hidden Markov model (phylo-HMM) using 20 species	0.0140338	0.0160862	0.00282035	0.00282035	0.0362408	0.00756825	0.0186667
phyloP7way_vertebrate	yes	Evolutionary conservation at individual alignment sites using 7 species	0.0127501	0.0155031	0	0	0.0237093	0.000621333	0.0366667
Polyphen2_HVAR_score	yes	A tool which predicts possible impact of an amino acid substitution on the structure and function of a human protein using straightforward physical and comparative considerations.	0.0115086	0.0119464	0	0	0.0351513	0.00795366	0.014
Variant_Classification_Frame_Shift_Del	no	Mutation type: Frame_Shift_Del	0.011071	0.00245919	0.00326374	0.00326374	0.00865269	0.0301198	0.0186667
CADD_phred	yes	Combined Annotation Dependent Depletion (CADD) is a framework that integrates multiple annotations into one metric by contrasting variants that survived natural selection with simulated mutations.	0.0101744	0.0119838	0.000514374	0.000514374	0.0233511	0.00668293	0.018
DOM_PF02192	no	PI3-kinase family, p85-binding domain	0.00869421	0.0161492	0.00404004	0.00404004	0.00499663	0.00293932	0.02
DOM_PF03166	no	MH2 domain	0.00819641	0.021965	0.00157743	0.00157743	0.00144762	0.00394436	0.0186667
Polyphen2_HDIV_score	yes	PolyPhen HDIV should be used when evaluating rare variants involved in complex phenotypes and analysis of natural selection from sequence data.	0.00780759	0.00881763	0	0	0.0216739	0.00235401	0.014
Variant_Classification_Frame_Shift_Ins	yes	Mutation type: Frame_Shift_Ins	0.00743247	0.00181469	0.0121081	0.0121081	0.00271764	0.00251287	0.0133333
LRT_score	yes	The likelihood ratio test (LRT) of significantly conserved amino acid positions was applied to all codons within the human proteome.	0.00724963	0.00715834	0.000346411	0.000346411	0.0176188	0.0073611	0.0106667
DOM_PF00028	no	Cadherin domain	0.00709324	0.00105222	0	0	0.0039066	0.0062673	0.0313333
MutationTaster_score	yes	Mutation taster performs a battery of in silico tests to estimate the impact of the variant on the gene product/protein.	0.00695539	0.00749738	0.00244965	0.00244965	0.0156246	0.00171108	0.012
DOM_PF00520	no	Ion transport protein	0.00426314	0.00012052	0.000857028	0.000857028	0.00226941	0.00214154	0.0193333
DOM_PF00001	no	7 transmembrane receptor (rhodopsin family)	0.00410216	1.34721e-05	0	0	0.00225641	0.00234306	0.02
Variant_Classification_In_Frame_Ins	no	Mutation type: In_Frame_Ins	0.00208702	0.000430686	0	0	0.00142478	0	0.0106667
MutationAssessor_pred	yes	Mutation assessor uses a multiple sequence alignment, partitioned to reflect functional specificity, and generates conservation scores for each column to represent the functional impact of a missense variant (Categorical).	0.00203821	0.00390477	0.00141708	0.00141708	0.00482367	0	0.000666667
LRT_pred	yes	The likelihood ratio test (LRT) of significantly conserved amino acid positions was applied to all codons within the human proteome (Categorical).	0.00158085	0.00244865	0.000991838	0.000991838	0.00505277	0	0
Variant_Classification_Splice_Region	no	Mutation type: Splice_Region	0.000755448	0.00108989	0	0	0.0014428	0	0.002
Polyphen2_HVAR_pred	yes	A tool which predicts possible impact of an amino acid substitution on the structure and function of a human protein using straightforward physical and comparative considerations (Categorical).	0.000624408	0.00107526	0	0	0.00267119	0	0
SIFT_pred	yes	Predicts whether an amino acid substitution affects protein function (Categorical).	0.000599097	0.00133904	0	0	0.00225554	0	0
PROVEAN_pred	yes	Protein Variation Effect Analyzer, Clustering of homologus sequences (Categorical)	0.000553327	0.00127471	0	0	0.00204525	0	0
FATHMM_pred	yes	Functional Analysis Through Hidden Markov Models: Predicts the functional consequences of both coding variants and non-coding variants (Categorical).	0.000526022	0.000824869	0	0	0.00172401	0.000607254	0
Polyphen2_HDIV_pred	yes	PolyPhen HDIV should be used when evaluating rare variants involved in complex phenotypes and analysis of natural selection from sequence data (Categorical).	0.000520773	0.000838782	0	0	0.00228585	0	0
MutationTaster_pred	yes	Mutation taster performs a battery of in silico tests to estimate the impact of the variant on the gene product/protein (Categorical).	0.000413322	0.000425425	0	0	0.0020545	0	0
MetaSVM_pred	yes	Deleteriousness prediction for non-synonymous variants are based on 10 component scores (SVMmodel) (Categorical)	0.0003996	0.000935342	0	0	0.00146226	0	0
MetaLR_pred	yes	Deleteriousness prediction for non-synonymous variants are based on 10 component scores (LRmodel) (Categorical)	0.000342875	0.000755809	0	0	0.00130144	0	0
Variant_Classification_In_Frame_Del	no	Mutation type: In_Frame_Del	0.000317029	0.00119773	0	0	0.000704448	0	0
fathmm-MKL_coding_pred	yes	fathmm-MKL score for coding variant based on multiple kernel learning classifier (Categorical).	0.000282094	0.000601162	0	0	0.0010914	0	0
DOM_PF07710	no	P53 tetramerisation motif	0.000202704	0.00121622	0	0	0	0	0
integrated_confidence_value	yes	Confidence core for the fitness consequences of functional annotation, integrates functional assays (such as ChIP-Seq) with selective pressure	0.000168162	0.000143177	0	0	0.000199131	0	0.000666667
DOM_PF06346	no	Formin Homology Region 1	1.24614e-05	0	0	0	7.47681e-05	0	0
DOM_PF00129	no	Class I Histocompatibility antigen, domains alpha 1 and 2	0	0	0	0	0	0	0
DOM_PF02166	no	Androgen receptor	0	0	0	0	0	0	0
DOM_PF04680	no	Opioid growth factor receptor repeat	0	0	0	0	0	0	0
DOM_PF06777	no	Helical and beta-bridge domain	0	0	0	0	0	0	0
DOM_PF07142	no	Repeat of unknown function (DUF1388)	0	0	0	0	0	0	0
DOM_PF08718	no	Glycolipid transfer protein (GLTP)	0	0	0	0	0	0	0
DOM_PF10513	no	Enhancer of polycomb-like	0	0	0	0	0	0	0
DOM_PF11411	no	DNA ligase IV	0	0	0	0	0	0	0
DOM_PF12529	no	Xylosyltransferase C terminal	0	0	0	0	0	0	0
DOM_PF12721	no	RIP homotypic interaction motif	0	0	0	0	0	0	0
DOM_PF13853	no	Olfactory receptor	0	0	0	0	0	0	0
DOM_PF13885	no	Keratin, high sulfur B2 protein	0	0	0	0	0	0	0
DOM_PF14825	no	Domain of unknown function (DUF4483)	0	0	0	0	0	0	0
DOM_PF15266	no	Domain of unknown function (DUF4594)	0	0	0	0	0	0	0
DOM_PF15444	no	Transmembrane protein 247	0	0	0	0	0	0	0
DOM_PF15692	no	NF-kappa-B-activating protein	0	0	0	0	0	0	0
DOM_PF16210	no	Keratin type II cytoskeletal 1 tail	0	0	0	0	0	0	0
DOM_PF16551	no	Putative nuclear localisation signal of quaking	0	0	0	0	0	0	0
DOM_PF16629	no	Armadillo-associated region on APC	0	0	0	0	0	0	0
DOM_PF16630	no	Unstructured region on APC between 1st and 2nd catenin-bdg motifs	0	0	0	0	0	0	0
DOM_PF16633	no	Unstructured region on APC between 1st two creatine-rich regions	0	0	0	0	0	0	0
DOM_PF16692	no	Folliculin C-terminal domain	0	0	0	0	0	0	0
Variant_Classification_3'Flank	no	Mutation type: 3'Flank	0	0	0	0	0	0	0
Variant_Classification_3'UTR	no	Mutation type: 3'UTR	0	0	0	0	0	0	0
Variant_Classification_5'Flank	no	Mutation type: 5'Flank	0	0	0	0	0	0	0
Variant_Classification_5'UTR	no	Mutation type: 5'UTR	0	0	0	0	0	0	0
Variant_Classification_IGR	no	Mutation type: IGR	0	0	0	0	0	0	0
Variant_Classification_Intron	no	Mutation type: Intron	0	0	0	0	0	0	0
Variant_Classification_Nonstop_Mutation	no	Mutation type: Nonstop_Mutation	0	0	0	0	0	0	0
Variant_Classification_RNA	no	Mutation type: RNA	0	0	0	0	0	0	0
Variant_Classification_Splice_Site	no	Mutation type: Splice_Site	0	0	0	0	0	0	0
Variant_Classification_Translation_Start_Site	no	Mutation type: Translation_Start_Site	0	0	0	0	0	0	0

## Sheet: LGG_SNV_all
Features	Generated by ANNOVAR	Description	Consensus	bailey_all_BalBag	bailey_all_balRF	bailey_all_EasyEns	cgc_all_BalBag	cgc_all_balRF	cgc_all_EasyEns
DOM_PF00180	no	Isocitrate/isopropylmalate dehydrogenase	0.236119	0.222478	0.39491	0.032	0.27502	0.503806	0.0205
DOM_PF00870	no	P53 DNA-binding domain	0.0696869	0.167224	0.250897	0.028	0	0	0
Variant_Classification_Missense_Mutation	no	Mutation type: Missense_Mutation	0.0368996	0.0642726	0.103337	0.03	0.0120966	0.0326916	0.009
Variant_Classification_Silent	no	Mutation type: Silent	0.0327372	0.064521	0.0824014	0.02	0.0134902	0.0215105	0.0145
SiPhy_29way_logOdds	yes	SiPhy score is based on 29 mammals genomes	0.0272779	0.0220026	0.00438899	0.046	0.0415522	0.0207234	0.075
PROVEAN_score	yes	Protein Variation Effect Analyzer, Clustering of homologus sequences	0.0264619	0.0153374	0.0033758	0.02	0.0408658	0.0231922	0.076
FATHMM_score	no	Functional Analysis Through Hidden Markov Models: Predicts the functional consequences of both coding variants and non-coding variants	0.0252439	0.0307241	0.0119502	0.08	0.0333972	0.032392	0.043
MetaSVM_score	yes	Deleteriousness prediction for non-synonymous variants are based on 10 component scores (SVMmodel)	0.0225344	0.0205035	0.00503019	0.056	0.034441	0.0232317	0.052
VEST3_score	yes	Variant effect scoring tool built using random forest classifier	0.022431	0.0214317	0.00349812	0.07	0.0388045	0.0148516	0.056
MetaLR_score	yes	Deleteriousness prediction for non-synonymous variants are based on 10 component scores (LRmodel)	0.0221029	0.0198215	0.00784304	0.046	0.0324825	0.0294703	0.043
GERP++_RS	yes	Genomic Evolutionary Rate Profiling (GERP) is a method for producing position-specific estimates of evolutionary constraint using maximum likelihood evolutionary rate estimation	0.0220298	0.0219757	0.00422982	0.046	0.0357478	0.0197254	0.0505
phyloP20way_mammalian	yes	Evolutionary conservation at individual alignment sites using 20 species	0.0213273	0.0216499	0.00498476	0.044	0.0362412	0.0260879	0.039
CADD_raw	yes	Combined Annotation Dependent Depletion (CADD) is a framework that integrates multiple annotations into one metric by contrasting variants that survived natural selection with simulated mutations.	0.0209658	0.0170665	0.0054928	0.04	0.0286127	0.0226227	0.052
MutationAssessor_score	yes	Mutation assessor uses a multiple sequence alignment, partitioned to reflect functional specificity, and generates conservation scores for each column to represent the functional impact of a missense variant.	0.0209458	0.01467	0.00354811	0.03	0.0381612	0.0172954	0.052
integrated_fitCons_score	yes	The fitness consequences of functional annotation, integrates functional assays (such as ChIP-Seq) with selective pressure	0.0204683	0.0205762	0.00779728	0.046	0.0330031	0.0139332	0.0475
phastCons7way_vertebrate	yes	A phylogenetic hidden Markov model (phylo-HMM) using 7 species	0.0202087	0.0155312	0.00437215	0.024	0.0361889	0.0241601	0.041
phyloP7way_vertebrate	yes	Evolutionary conservation at individual alignment sites using 7 species	0.0186093	0.0080187	0.00154771	0.012	0.0273227	0.0167664	0.058
SIFT_score	yes	Predicts whether an amino acid substitution affects protein function. The SIFT score ranges from 0.0 (deleterious) to 1.0 (tolerated).	0.0180503	0.0184885	0.00553849	0.024	0.0282866	0.0164881	0.0395
fathmm-MKL_coding_score	yes	fathmm-MKL score for coding variant based on multiple kernel learning classifier.	0.0176177	0.0196397	0.00460172	0.058	0.0287887	0.0121762	0.0405
phastCons20way_mammalian	yes	a phylogenetic hidden Markov model (phylo-HMM) using 20 species	0.0172175	0.0242051	0.0101307	0.046	0.0283754	0.016094	0.0245
Polyphen2_HVAR_score	yes	A tool which predicts possible impact of an amino acid substitution on the structure and function of a human protein using straightforward physical and comparative considerations.	0.0170658	0.0123453	0.00403519	0.032	0.0252034	0.0183107	0.0425
DOM_PF00505	no	HMG (high mobility group) box	0.0117886	0.0423855	0.0283458	0.012	0	0	0
Polyphen2_HDIV_score	yes	PolyPhen HDIV should be used when evaluating rare variants involved in complex phenotypes and analysis of natural selection from sequence data.	0.0116221	0.00811421	0.00415532	0.012	0.018188	0.0172752	0.022
CADD_phred	yes	Combined Annotation Dependent Depletion (CADD) is a framework that integrates multiple annotations into one metric by contrasting variants that survived natural selection with simulated mutations.	0.00961614	0.0127556	0.00377139	0.02	0.0181489	0.014521	0.0085
MutationTaster_score	yes	Mutation taster performs a battery of in silico tests to estimate the impact of the variant on the gene product/protein.	0.00959532	0.011596	0.0023191	0.02	0.0141309	0.00902593	0.0205
DANN_score	yes	DANN scores whole-genome variants by training a deep neural network (DNN).	0.00917093	0.0120708	0.00140875	0.016	0.0190639	0.00498216	0.0175
LRT_score	yes	The likelihood ratio test (LRT) of significantly conserved amino acid positions was applied to all codons within the human proteome.	0.00797306	0.0114091	0.00458102	0.028	0.012084	0.00826418	0.0115
Variant_Classification_Frame_Shift_Del	no	Mutation type: Frame_Shift_Del	0.00769418	0.0112301	0.0158555	0.01	0.00666923	0.00591028	0.0065
Variant_Classification_Frame_Shift_Ins	no	Mutation type: Frame_Shift_Ins	0.00720397	0.00893981	0.0071074	0.004	0.00971697	0.00745965	0.01
Variant_Classification_Nonsense_Mutation	no	Mutation type: Nonsense_Mutation	0.00536508	0.00540069	0.00146972	0.006	0.0063601	0.00995995	0.009
DOM_PF00757	no	Furin-like cysteine rich region	0.00259024	0.00433498	0.000435274	0.012	0.00242314	0.00134801	0.007
LRT_pred	yes	The likelihood ratio test (LRT) of significantly conserved amino acid positions was applied to all codons within the human proteome (Categorical).	0.00170555	0.00173886	0	0.004	0.00347065	0.00252381	0.0025
MutationAssessor_pred	yes	Mutation assessor uses a multiple sequence alignment, partitioned to reflect functional specificity, and generates conservation scores for each column to represent the functional impact of a missense variant (Categorical).	0.00167588	0.00213846	0.000289096	0.002	0.0039595	0.00266819	0.001
Variant_Classification_In_Frame_Del	no	Mutation type: In_Frame_Del	0.00147071	0.00182175	0.000770312	0.004	0.00195788	0.000274284	0.004
Variant_Classification_In_Frame_Ins	no	Mutation type: In_Frame_Ins	0.00130029	0.0051242	0.00126477	0.004	0.000412784	0	0.001
DOM_PF07710	no	P53 tetramerisation motif	0.00128681	0.00582997	0.00189087	0.01	0	0	0
Polyphen2_HDIV_pred	yes	PolyPhen HDIV should be used when evaluating rare variants involved in complex phenotypes and analysis of natural selection from sequence data (Categorical).	0.00112103	0.00141114	0.00109701	0	0.00226628	0.00195176	0
Polyphen2_HVAR_pred	yes	A tool which predicts possible impact of an amino acid substitution on the structure and function of a human protein using straightforward physical and comparative considerations (Categorical).	0.00092753	0.00148497	1.81069e-05	0	0.0022035	0.0018586	0
MutationTaster_pred	yes	Mutation taster performs a battery of in silico tests to estimate the impact of the variant on the gene product/protein (Categorical).	0.000735398	0.000918173	3.45925e-05	0.002	0.00105551	0.00190411	0.0005
PROVEAN_pred	yes	Protein Variation Effect Analyzer, Clustering of homologus sequences (Categorical)	0.000721076	0.00140255	0	0	0.00180608	0.00111784	0
Variant_Classification_Splice_Region	no	Mutation type: Splice_Region	0.000690108	0.000947644	0.000177812	0	0.00101519	0	0.002
FATHMM_pred	yes	Functional Analysis Through Hidden Markov Models: Predicts the functional consequences of both coding variants and non-coding variants (Categorical).	0.000681945	0.000419152	8.30033e-05	0	0.00136617	0.00222335	0
SIFT_pred	yes	Predicts whether an amino acid substitution affects protein function (Categorical).	0.000573603	0.00108276	0	0	0.0018133	0.00054556	0
MetaSVM_pred	yes	Deleteriousness prediction for non-synonymous variants are based on 10 component scores (SVMmodel) (Categorical)	0.000373173	0.000950539	7.97704e-05	0	0.00120873	0	0
DOM_PF10409	no	C2 domain of PTEN tumour-suppressor protein	0.000364414	0.000582512	0.000192377	0	0.000911593	0	0.0005
MetaLR_pred	yes	Deleteriousness prediction for non-synonymous variants are based on 10 component scores (LRmodel) (Categorical)	0.000362025	0.000822866	0.000271969	0	0.000907861	0.000169454	0
integrated_confidence_value	yes	Confidence core for the fitness consequences of functional annotation, integrates functional assays (such as ChIP-Seq) with selective pressure	0.000319341	0.00135941	0.000384147	0.004	0.000172491	0	0
fathmm-MKL_coding_pred	yes	fathmm-MKL score for coding variant based on multiple kernel learning classifier (Categorical).	0.000254146	0.000483117	0	0	0.000554061	0.000487695	0
Variant_Classification_Translation_Start_Site	no	Mutation type: Translation_Start_Site	0.000150039	0.000761322	8.72307e-05	0	5.16816e-05	0	0
DOM_PF00277	no	Serum amyloid A protein	0	0	0	0	0	0	0
DOM_PF01500	no	Keratin, high sulfur B2 protein	0	0	0	0	0	0	0
DOM_PF05028	no	Poly (ADP-ribose) glycohydrolase (PARG)	0	0	0	0	0	0	0
DOM_PF05206	no	Methyltransferase TRM13	0	0	0	0	0	0	0
DOM_PF05392	no	Cytochrome C oxidase chain VIIB	0	0	0	0	0	0	0
DOM_PF07458	no	Sperm protein associated with nucleus, mapped to X chromosome	0	0	0	0	0	0	0
DOM_PF07544	no	RNA polymerase II transcription mediator complex subunit 9	0	0	0	0	0	0	0
DOM_PF08180	no	B melanoma antigen family	0	0	0	0	0	0	0
DOM_PF09040	no	Gastric H+/K+-ATPase, N terminal domain	0	0	0	0	0	0	0
DOM_PF10581	no	Synapsin N-terminal	0	0	0	0	0	0	0
DOM_PF12301	no	CD99 antigen like protein 2	0	0	0	0	0	0	0
DOM_PF12540	no	Protein of unknown function (DUF3736)	0	0	0	0	0	0	0
DOM_PF13853	no	Olfactory receptor	0	0	0	0	0	0	0
DOM_PF13885	no	Keratin, high sulfur B2 protein	0	0	0	0	0	0	0
DOM_PF14642	no	FAM47 family	0	0	0	0	0	0	0
DOM_PF15482	no	Coiled-coil domain-containing glutamate-rich protein family 1	0	0	0	0	0	0	0
DOM_PF15664	no	Transmembrane protein 252 family	0	0	0	0	0	0	0
DOM_PF16210	no	Keratin type II cytoskeletal 1 tail	0	0	0	0	0	0	0
DOM_PF16454	no	Phosphatidylinositol 3-kinase regulatory subunit P85 inter-SH2 domain	0	0	0	0	0	0	0
Variant_Classification_3'Flank	no	Mutation type: 3'Flank	0	0	0	0	0	0	0
Variant_Classification_3'UTR	no	Mutation type: 3'UTR	0	0	0	0	0	0	0
Variant_Classification_5'Flank	no	Mutation type: 5'Flank	0	0	0	0	0	0	0
Variant_Classification_5'UTR	no	Mutation type: 5'UTR	0	0	0	0	0	0	0
Variant_Classification_IGR	no	Mutation type: IGR	0	0	0	0	0	0	0
Variant_Classification_Intron	no	Mutation type: Intron	0	0	0	0	0	0	0
Variant_Classification_Nonstop_Mutation	no	Mutation type: Nonstop_Mutation	0	0	0	0	0	0	0
Variant_Classification_RNA	no	Mutation type: RNA	0	0	0	0	0	0	0
Variant_Classification_Splice_Site	no	Mutation type: Splice_Site	0	0	0	0	0	0	0

## Sheet: LUAD_SNV_all
Features	Generated by ANNOVAR	Description	Consensus	bailey_all_BalBag	bailey_all_balRF	bailey_all_EasyEns	cgc_all_BalBag	cgc_all_balRF	cgc_all_EasyEns
DOM_PF00071	no	Ras family	0.18493	0.238868	0.399971	0.02	0.0438284	0.38691	0.02
DOM_PF00870	no	P53 DNA-binding domain	0.0599482	0.0940763	0.24561	0.02	3.38419e-06	0	0
FATHMM_score	no	Functional Analysis Through Hidden Markov Models: Predicts the functional consequences of both coding variants and non-coding variants	0.0451442	0.0353484	0.0124119	0.09376	0.0498401	0.00750464	0.072
integrated_fitCons_score	yes	The fitness consequences of functional annotation, integrates functional assays (such as ChIP-Seq) with selective pressure	0.0436419	0.0432525	0.0211303	0.07064	0.0456729	0.0271554	0.054
SiPhy_29way_logOdds	yes	SiPhy score is based on 29 mammals genomes	0.0343124	0.0361242	0.00603266	0.0526	0.0547616	0.0156895	0.0406667
DOM_PF00431	no	CUB domain	0.0325731	0.000225753	0	0.00036	0.0157868	0.159066	0.02
PROVEAN_score	yes	Protein Variation Effect Analyzer, Clustering of homologus sequences	0.0323199	0.0303848	0.0125888	0.05856	0.052884	0.00683522	0.0326667
VEST3_score	yes	Variant effect scoring tool built using random forest classifier	0.0314538	0.0290886	0.00705946	0.05048	0.0530048	0.00842347	0.0406667
GERP++_RS	yes	Genomic Evolutionary Rate Profiling (GERP) is a method for producing position-specific estimates of evolutionary constraint using maximum likelihood evolutionary rate estimation	0.0310025	0.0318203	0.012608	0.03416	0.0494606	0.0112996	0.0466667
DOM_PF00084	no	Sushi repeat (SCR repeat)	0.0283113	0.000387508	0	0.00032	0.0144538	0.134707	0.02
MutationAssessor_score	yes	Mutation assessor uses a multiple sequence alignment, partitioned to reflect functional specificity, and generates conservation scores for each column to represent the functional impact of a missense variant.	0.0281728	0.0268826	0.0043482	0.05088	0.0482874	0.0059719	0.0326667
MetaSVM_score	yes	Deleteriousness prediction for non-synonymous variants are based on 10 component scores (SVMmodel)	0.0263941	0.0207799	0.0111272	0.03752	0.0415573	0.0060468	0.0413333
phastCons7way_vertebrate	yes	A phylogenetic hidden Markov model (phylo-HMM) using 7 species	0.0259794	0.0212846	0.00954488	0.02812	0.0401426	0.0254507	0.0313333
CADD_raw	yes	Combined Annotation Dependent Depletion (CADD) is a framework that integrates multiple annotations into one metric by contrasting variants that survived natural selection with simulated mutations.	0.0251129	0.0213269	0.0048897	0.03952	0.0340268	0.0115807	0.0393333
phyloP20way_mammalian	yes	Evolutionary conservation at individual alignment sites using 20 species	0.0251065	0.0259594	0.00216261	0.04244	0.0375681	0.00517527	0.0373333
fathmm-MKL_coding_score	yes	fathmm-MKL score for coding variant based on multiple kernel learning classifier.	0.0247099	0.0331933	0.00598893	0.02828	0.0476314	0.00916562	0.024
SIFT_score	yes	Predicts whether an amino acid substitution affects protein function. The SIFT score ranges from 0.0 (deleterious) to 1.0 (tolerated).	0.0232014	0.0262196	0.00835636	0.0432	0.0387588	0.00600722	0.0166667
phastCons20way_mammalian	yes	a phylogenetic hidden Markov model (phylo-HMM) using 20 species	0.0225768	0.0275073	0.0028636	0.03332	0.038782	0.012321	0.0206667
Variant_Classification_Silent	no	Mutation type: Silent	0.0205972	0.0187208	0.076551	0.01712	0.0057463	0.00277849	0.00266667
Variant_Classification_Nonsense_Mutation	no	Mutation type: Nonsense_Mutation	0.0191273	0.0296718	0.0456708	0.01756	0.00499707	0.00219727	0.0146667
MetaLR_score	yes	Deleteriousness prediction for non-synonymous variants are based on 10 component scores (LRmodel)	0.0191158	0.0189326	0.00492117	0.02192	0.0374834	0.00610433	0.0253333
Variant_Classification_Missense_Mutation	no	Mutation type: Missense_Mutation	0.016931	0.0131606	0.0641135	0.01856	0.00529664	0.000455332	0
DANN_score	yes	DANN scores whole-genome variants by training a deep neural network (DNN).	0.0168942	0.020362	0.00281649	0.02848	0.0355094	0.0028641	0.0113333
DOM_PF00057	no	Low-density lipoprotein receptor domain class A	0.0156254	1.12807e-05	0	0	0.00993811	0.063803	0.02
phyloP7way_vertebrate	yes	Evolutionary conservation at individual alignment sites using 7 species	0.0154878	0.0161935	0.00116812	0.02528	0.0245055	0.00311297	0.0226667
Polyphen2_HVAR_score	yes	A tool which predicts possible impact of an amino acid substitution on the structure and function of a human protein using straightforward physical and comparative considerations.	0.013926	0.0174556	0.00445638	0.02024	0.0322836	0.00112062	0.008
Variant_Classification_In_Frame_Del	no	Mutation type: In_Frame_Del	0.0133257	0.0299226	0.00774271	0.02	0.0017839	0.00383863	0.0166667
Polyphen2_HDIV_score	yes	PolyPhen HDIV should be used when evaluating rare variants involved in complex phenotypes and analysis of natural selection from sequence data.	0.0129157	0.0131746	0.00125709	0.03072	0.0235888	0.00208709	0.00666667
CADD_phred	yes	Combined Annotation Dependent Depletion (CADD) is a framework that integrates multiple annotations into one metric by contrasting variants that survived natural selection with simulated mutations.	0.0123245	0.0152016	0.00477719	0.01428	0.0232599	0.0097614	0.00666667
MutationTaster_score	yes	Mutation taster performs a battery of in silico tests to estimate the impact of the variant on the gene product/protein.	0.0117622	0.010391	0.000211225	0.01984	0.0161429	0.00798802	0.016
DOM_PF00028	no	Cadherin domain	0.0107744	0.000322299	0	0.0006	0.00953593	0.0341884	0.02
Variant_Classification_Frame_Shift_Del	no	Mutation type: Frame_Shift_Del	0.0106101	0.0125017	0.0142091	0.01524	0.00233768	0.00137227	0.018
LRT_score	yes	The likelihood ratio test (LRT) of significantly conserved amino acid positions was applied to all codons within the human proteome.	0.0100302	0.0119894	0.00127293	0.01468	0.019232	0.00167346	0.0113333
DOM_PF00001	no	7 transmembrane receptor (rhodopsin family)	0.00449413	5.91723e-05	0	0	0.00175159	0.00515401	0.02
DOM_PF02210	no	Laminin G domain	0.00393514	0.000201173	0.000600199	0.00024	0.00118986	0.00137958	0.02
DOM_PF07710	no	P53 tetramerisation motif	0.00368641	0.00592756	0.00263093	0.01356	0	0	0
DOM_PF01007	no	Inward rectifier potassium channel transmembrane domain	0.00349064	0	0	0	0.00054724	0.000396618	0.02
LRT_pred	yes	The likelihood ratio test (LRT) of significantly conserved amino acid positions was applied to all codons within the human proteome (Categorical).	0.00320187	0.00242404	0	0.00276	0.00559007	0.0011038	0.00733333
Variant_Classification_Frame_Shift_Ins	no	Mutation type: Frame_Shift_Ins	0.00316328	0.00182063	0	0.00772	0.000650895	0.00145482	0.00733333
integrated_confidence_value	yes	Confidence core for the fitness consequences of functional annotation, integrates functional assays (such as ChIP-Seq) with selective pressure	0.0030947	0.00020671	0	0	0.00102814	0	0.0173333
DOM_PF01094	no	Receptor family ligand binding region	0.00304213	0.000211219	0	0.00016	0.0012149	0	0.0166667
DOM_PF00090	no	Thrombospondin type 1 domain	0.00260162	0.000155778	0	8e-05	0.000295962	0.000411287	0.0146667
DOM_PF01049	no	Cadherin cytoplasmic region	0.00220509	8.62894e-05	0	4e-05	0.00110427	0	0.012
DOM_PF00520	no	Ion transport protein	0.00207785	0.000172508	0	0.00036	0.00102165	0.000912911	0.01
DOM_PF00135	no	Carboxylesterase family	0.00188688	0.000151219	0	0	0.000194612	0.00030881	0.0106667
DOM_PF10565	no	N-methyl D-aspartate receptor 2B3 C-terminus	0.00172272	5.88983e-05	0	0	0.000277434	0	0.01
MutationAssessor_pred	yes	Mutation assessor uses a multiple sequence alignment, partitioned to reflect functional specificity, and generates conservation scores for each column to represent the functional impact of a missense variant (Categorical).	0.0016875	0.00297489	0	0.0002	0.00442017	0.00252995	0
DOM_PF08441	no	Integrin alpha	0.00114667	6.94957e-05	0	4e-05	0.000103856	0	0.00666667
DOM_PF01421	no	Reprolysin (M12B) family zinc metalloprotease	0.00104143	7.78998e-05	0	0	0.000170665	0	0.006
DOM_PF07686	no	Immunoglobulin V-set domain	0.000995436	4.54322e-05	0	0	0.000593851	0	0.00533333
DOM_PF01391	no	Collagen triple helix repeat (20 copies)	0.000922517	8.43634e-05	0	0	0.000117403	0	0.00533333
fathmm-MKL_coding_pred	yes	fathmm-MKL score for coding variant based on multiple kernel learning classifier (Categorical).	0.000874298	0.000504245	0.000591648	0	0.0011755	0.00297439	0
MutationTaster_pred	yes	Mutation taster performs a battery of in silico tests to estimate the impact of the variant on the gene product/protein (Categorical).	0.000859466	0.00136071	0	0.00096	0.00208961	7.98003e-05	0.000666667
DOM_PF00041	no	Fibronectin type III domain	0.000822083	0.000742597	0	0.00124	0.00228324	0	0.000666667
DOM_PF01404	no	Ephrin receptor ligand binding domain	0.000806392	6.84178e-05	0	0	0.000103268	0	0.00466667
Polyphen2_HVAR_pred	yes	A tool which predicts possible impact of an amino acid substitution on the structure and function of a human protein using straightforward physical and comparative considerations (Categorical).	0.000716274	0.0014677	0.000316026	0	0.00231366	0.000200252	0
Variant_Classification_In_Frame_Ins	no	Mutation type: In_Frame_Ins	0.000670381	0.000762535	0	0.00316	9.97544e-05	0	0
Polyphen2_HDIV_pred	yes	PolyPhen HDIV should be used when evaluating rare variants involved in complex phenotypes and analysis of natural selection from sequence data (Categorical).	0.000666689	0.00163048	0	0	0.00218491	0.000184734	0
FATHMM_pred	yes	Functional Analysis Through Hidden Markov Models: Predicts the functional consequences of both coding variants and non-coding variants (Categorical).	0.000645148	0.00195551	0	0.00012	0.00163438	0.000160997	0
PROVEAN_pred	yes	Protein Variation Effect Analyzer, Clustering of homologus sequences (Categorical)	0.00063911	0.00176511	0	0	0.00197672	9.28346e-05	0
DOM_PF07679	no	Immunoglobulin I-set domain	0.000626377	0.000447441	0	0.00056	0.00141749	0	0.00133333
SIFT_pred	yes	Predicts whether an amino acid substitution affects protein function (Categorical).	0.000496593	0.00103489	0	0	0.00194466	0	0
DOM_PF00683	no	TB domain	0.000454817	1.32576e-05	0	0	4.89776e-05	0	0.00266667
DOM_PF00754	no	F5/8 type C domain	0.000423254	7.53864e-05	0	0	0.000464138	0	0.002
MetaLR_pred	yes	Deleteriousness prediction for non-synonymous variants are based on 10 component scores (LRmodel) (Categorical)	0.000382947	0.00110552	0	0	0.00119216	0	0
DOM_PF02026	no	RyR domain	0.000358423	1.27826e-05	0	0	0.000137753	0	0.002
MetaSVM_pred	yes	Deleteriousness prediction for non-synonymous variants are based on 10 component scores (SVMmodel) (Categorical)	0.000357937	0.000977388	0	4e-05	0.00113024	0	0
Variant_Classification_Splice_Region	no	Mutation type: Splice_Region	0.000332805	0.000219102	0	4e-05	0.000404395	0	0.00133333
DOM_PF08374	no	Protocadherin	0.000233491	0	0	0	6.76125e-05	0	0.00133333
DOM_PF05729	no	NACHT domain	0.000233361	3.25859e-05	0	0	3.42496e-05	0	0.00133333
DOM_PF00060	no	Ligand-gated ion channel	0.000181017	5.09492e-05	0	4e-05	0.000328489	0	0.000666667
DOM_PF01823	no	MAC/Perforin domain	0.000143107	6.82984e-05	0	0	0.000123679	0	0.000666667
DOM_PF00413	no	Matrixin	0.000123711	1.50908e-05	0	0	6.05071e-05	0	0.000666667
DOM_PF01576	no	Myosin tail	0.000121481	3.42676e-05	0	0	2.79493e-05	0	0.000666667
DOM_PF00003	no	7 transmembrane sweet-taste receptor of 3 GCPR	4.07081e-05	5.62741e-05	0	0	0.000187975	0	0
DOM_PF00250	no	Forkhead domain	8.72445e-06	1.63707e-05	0	0	3.5976e-05	0	0
DOM_PF07700	no	Haem-NO-binding	8.03174e-06	1.67158e-05	0	0	3.14746e-05	0	0
DOM_PF00059	no	Lectin C-type domain	7.1327e-06	3.27505e-05	0	0	1.00457e-05	0	0
Variant_Classification_Translation_Start_Site	no	Mutation type: Translation_Start_Site	6.79438e-06	0	0	0	4.07663e-05	0	0
DOM_PF08434	no	Calcium-activated chloride channel N terminal	6.16823e-06	1.78253e-05	0	0	1.91841e-05	0	0
DOM_PF03516	no	Filaggrin	5.82804e-06	1.55211e-05	0	0	1.94472e-05	0	0
DOM_PF00193	no	Extracellular link domain	5.61684e-06	1.74927e-05	0	0	1.62083e-05	0	0
DOM_PF01055	no	Glycosyl hydrolases family 31	5.52387e-06	1.41403e-05	0	0	1.9003e-05	0	0
DOM_PF08344	no	Transient receptor ion channel II	2.04978e-06	0	0	0	1.22987e-05	0	0
DOM_PF00031	no	Cystatin domain	0	0	0	0	0	0	0
DOM_PF00051	no	Kringle domain	0	0	0	0	0	0	0
DOM_PF00079	no	Serpin (serine protease inhibitor)	0	0	0	0	0	0	0
DOM_PF00125	no	Core histone H2A/H2B/H3/H4	0	0	0	0	0	0	0
DOM_PF00151	no	Lipase	0	0	0	0	0	0	0
DOM_PF00201	no	UDP-glucoronosyl and UDP-glucosyl transferase	0	0	0	0	0	0	0
DOM_PF00232	no	Glycosyl hydrolase family 1	0	0	0	0	0	0	0
DOM_PF00361	no	Proton-conducting membrane transporter	0	0	0	0	0	0	0
DOM_PF00690	no	Cation transporter/ATPase, N-terminus	0	0	0	0	0	0	0
DOM_PF00837	no	Iodothyronine deiodinase	0	0	0	0	0	0	0
DOM_PF01454	no	MAGE family	0	0	0	0	0	0	0
DOM_PF01500	no	Keratin, high sulfur B2 protein	0	0	0	0	0	0	0
DOM_PF02191	no	Olfactomedin-like domain	0	0	0	0	0	0	0
DOM_PF02389	no	Cornifin (SPRR) family	0	0	0	0	0	0	0
DOM_PF02760	no	HIN-200/IF120x domain	0	0	0	0	0	0	0
DOM_PF02931	no	Neurotransmitter-gated ion-channel ligand binding domain	0	0	0	0	0	0	0
DOM_PF02932	no	Neurotransmitter-gated ion-channel transmembrane region	0	0	0	0	0	0	0
DOM_PF04548	no	AIG1 family	0	0	0	0	0	0	0
DOM_PF04790	no	Sarcoglycan complex subunit protein	0	0	0	0	0	0	0
DOM_PF04810	no	Sec23/Sec24 zinc finger	0	0	0	0	0	0	0
DOM_PF04832	no	SOUL heme-binding protein	0	0	0	0	0	0	0
DOM_PF05028	no	Poly (ADP-ribose) glycohydrolase (PARG)	0	0	0	0	0	0	0
DOM_PF05057	no	Putative serine esterase (DUF676)	0	0	0	0	0	0	0
DOM_PF05287	no	PMG protein	0	0	0	0	0	0	0
DOM_PF06229	no	FRG1-like domain	0	0	0	0	0	0	0
DOM_PF06312	no	Neurexophilin	0	0	0	0	0	0	0
DOM_PF06484	no	Teneurin Intracellular Region	0	0	0	0	0	0	0
DOM_PF06614	no	Neuromodulin	0	0	0	0	0	0	0
DOM_PF07534	no	TLD	0	0	0	0	0	0	0
DOM_PF08043	no	Xin repeat	0	0	0	0	0	0	0
DOM_PF08180	no	B melanoma antigen family	0	0	0	0	0	0	0
DOM_PF08562	no	Crisp	0	0	0	0	0	0	0
DOM_PF09422	no	WTX protein	0	0	0	0	0	0	0
DOM_PF10501	no	Ribosomal subunit 39S	0	0	0	0	0	0	0
DOM_PF10581	no	Synapsin N-terminal	0	0	0	0	0	0	0
DOM_PF11626	no	TRF2-interacting telomeric protein/Rap1 - C terminal domain	0	0	0	0	0	0	0
DOM_PF11759	no	Keratin-associated matrix	0	0	0	0	0	0	0
DOM_PF11918	no	N-terminal domain of Peptidase_S41 in eukaryotic IRBP	0	0	0	0	0	0	0
DOM_PF13306	no	BspA type Leucine rich repeat region (6 copies)	0	0	0	0	0	0	0
DOM_PF13385	no	Concanavalin A-like lectin/glucanases superfamily	0	0	0	0	0	0	0
DOM_PF13839	no	GDSL/SGNH-like Acyl-Esterase family found in Pmr5 and Cas1p	0	0	0	0	0	0	0
DOM_PF13853	no	Olfactory receptor	0	0	0	0	0	0	0
DOM_PF13885	no	Keratin, high sulfur B2 protein	0	0	0	0	0	0	0
DOM_PF13895	no	Immunoglobulin domain	0	0	0	0	0	0	0
DOM_PF13927	no	Immunoglobulin domain	0	0	0	0	0	0	0
DOM_PF14566	no	Inositol hexakisphosphate	0	0	0	0	0	0	0
DOM_PF14642	no	FAM47 family	0	0	0	0	0	0	0
DOM_PF14650	no	FAM75 family	0	0	0	0	0	0	0
DOM_PF14672	no	Late cornified envelope	0	0	0	0	0	0	0
DOM_PF14820	no	Small proline-rich 2	0	0	0	0	0	0	0
DOM_PF15030	no	Protein of unknown function (DUF4527)	0	0	0	0	0	0	0
DOM_PF15079	no	Testis-specific protein 35	0	0	0	0	0	0	0
DOM_PF15217	no	TSC21 family	0	0	0	0	0	0	0
DOM_PF15229	no	POM121 family	0	0	0	0	0	0	0
DOM_PF15240	no	Proline-rich protein	0	0	0	0	0	0	0
DOM_PF15256	no	SPATIAL	0	0	0	0	0	0	0
DOM_PF15367	no	Calcium-binding and spermatid-specific protein 1	0	0	0	0	0	0	0
DOM_PF15371	no	Domain of unknown function (DUF4599)	0	0	0	0	0	0	0
DOM_PF15434	no	Family 104	0	0	0	0	0	0	0
DOM_PF15468	no	Domain of unknown function (DUF4636)	0	0	0	0	0	0	0
DOM_PF15482	no	Coiled-coil domain-containing glutamate-rich protein family 1	0	0	0	0	0	0	0
DOM_PF15621	no	Proline-rich submaxillary gland androgen-regulated family	0	0	0	0	0	0	0
DOM_PF15752	no	Domain of unknown function (DUF4688)	0	0	0	0	0	0	0
DOM_PF15902	no	Sortilin, neurotensin receptor 3,	0	0	0	0	0	0	0
DOM_PF16026	no	Mitochondria-eating protein	0	0	0	0	0	0	0
DOM_PF16492	no	Cadherin cytoplasmic C-terminal	0	0	0	0	0	0	0
DOM_PF16497	no	MHC-I family domain	0	0	0	0	0	0	0
DOM_PF16606	no	Unstructured conserved, between two C2H2-type zinc-fingers	0	0	0	0	0	0	0
DOM_PF16863	no	N-terminal barrel of NtMGAM and CtMGAM, maltase-glucoamylase	0	0	0	0	0	0	0
DOM_PF19424	no	Protein UNC80	0	0	0	0	0	0	0
Variant_Classification_3'Flank	no	Mutation type: 3'Flank	0	0	0	0	0	0	0
Variant_Classification_3'UTR	no	Mutation type: 3'UTR	0	0	0	0	0	0	0
Variant_Classification_5'Flank	no	Mutation type: 5'Flank	0	0	0	0	0	0	0
Variant_Classification_5'UTR	no	Mutation type: 5'UTR	0	0	0	0	0	0	0
Variant_Classification_IGR	no	Mutation type: IGR	0	0	0	0	0	0	0
Variant_Classification_Intron	no	Mutation type: Intron	0	0	0	0	0	0	0
Variant_Classification_Nonstop_Mutation	no	Mutation type: Nonstop_Mutation	0	0	0	0	0	0	0
Variant_Classification_RNA	no	Mutation type: RNA	0	0	0	0	0	0	0
Variant_Classification_Splice_Site	no	Mutation type: Splice_Site	0	0	0	0	0	0	0

## Sheet: BRCA_RNA
Features	Generated by ANNOVAR	Description	Consensus	bailey_BalBag	bailey_balRF	bailey_EasyEns	cgc_BalBag	cgc_balRF	cgc_EasyEns	civic_BalBag	civic_balRF	civic_EasyEns	martellotto_BalBag	martellotto_balRF	martellotto_EasyEns
Closeness_centrality	no	Closeness centrality is a measure of the average shortest distance from each vertex to each other vertex	0.328553	0.434166	0.505526	0.165	0.186383	0.215738	0.15804	0.887432	0.731757	0.233	0.134547	0.134547	0.1565
Degree	no	Number of neighbouring genes based on network	0.212151	0.0335553	0.0125302	0.207	0.241117	0.341266	0.2192	0.00388392	0.163323	0.178	0.379466	0.379466	0.387
logFC	no	log fold change	0.125483	0.320141	0.326462	0.116	0.129424	0.0409925	0.22268	0.00201106	0.00167197	0.225	0.0384583	0.0384583	0.0445
logCPM	no	log counts per million	0.108926	0.149813	0.118758	0.252	0.158056	0.0705807	0.17132	0.00403221	0.00208745	0.094	0.0867304	0.0867304	0.113
Betweeness_centrality	no	Betweenness centrality is a way of detecting the amount of influence a node has over the flow of information in a graph	0.100389	0.0207678	0.00544378	0.119	0.0919839	0.0188077	0.08924	0.10174	0.099682	0.186	0.161249	0.161249	0.1495
neigh_FC	no	Sum of fold change of neighbors (absoute logFC >= 2) of mutation altered gene	0.0796616	0.0104505	0.00267786	0.056	0.104238	0.173323	0.07288	0.000900826	0.00111954	0.054	0.182675	0.182675	0.115
neigh_normFC	no	Sum of fold change of neighbors (absoute logFC >= 2) of mutation altered gene (normalised)	0.0423474	0.0309971	0.0284129	0.083	0.0856594	0.138831	0.0604	0	0.000358169	0.03	0.016505	0.016505	0.0175
FC_Closeness_centrality	no	LogFC * closeness centrality if absolute logFC>=2	0.000773917	0	8.7989e-05	0.001	0.00112241	0.000235862	0.0006	0	0	0	0.00037037	0.00037037	0.0055
FC_Betweeness_centrality	no	LogFC * betweeness centrality if absolute logFC>=2	0.000709295	2.30548e-05	4.65552e-05	0.001	0.000666763	5.51685e-05	0.00072	0	0	0	0	0	0.006
FC_Degree	no	LogFC * degree if absolute logFC>=2	0.00100665	8.57412e-05	5.47715e-05	0	0.00134906	0.000170279	0.00492	0	0	0	0	0	0.0055

## Sheet: COAD_RNA
Features	Generated by ANNOVAR	Description	Consensus	bailey_BalBag	bailey_balRF	bailey_EasyEns	cgc_BalBag	cgc_balRF	cgc_EasyEns
Closeness_centrality	no	Closeness centrality is a measure of the average shortest distance from each vertex to each other vertex	0.321908	0.440251	0.442486	0.0475	0.302217	0.473994	0.225
logCPM	no	log counts per million	0.242482	0.368651	0.384508	0.063	0.217231	0.166998	0.2545
Betweeness_centrality	no	Betweenness centrality is a way of detecting the amount of influence a node has over the flow of information in a graph	0.216339	0.0807239	0.082714	0.8455	0.101172	0.0299252	0.158
Degree	no	Number of neighbouring genes based on network	0.0903373	0.0692967	0.0586397	0.019	0.121859	0.152729	0.1205
logFC	no	log fold change	0.0711431	0.0247927	0.0209809	0.01	0.140583	0.0880021	0.1425
neigh_normFC	no	Sum of fold change of neighbors (absoute logFC >= 2) of mutation altered gene (normalised)	0.0340888	0.00922978	0.00473086	0.0085	0.064546	0.0675261	0.05
neigh_FC	no	Sum of fold change of neighbors (absoute logFC >= 2) of mutation altered gene	0.0188203	0.00611719	0.00572311	0.0065	0.0474201	0.0206616	0.0265
FC_Closeness_centrality	no	LogFC * closeness centrality if absolute logFC>=2	0.000855233	0.000308697	0.000109232	0	0.00221347	0	0.0025
FC_Degree	no	LogFC * degree if absolute logFC>=2	0.00172405	0.00036793	8.56972e-05	0	0.00172647	0.00016418	0.008
FC_Betweeness_centrality	no	LogFC * betweeness centrality if absolute logFC>=2	0.00230252	0.000260863	2.26333e-05	0	0.00103164	0	0.0125

## Sheet: LUAD_RNA
Features	Generated by ANNOVAR	Description	Consensus	bailey_BalBag	bailey_balRF	bailey_EasyEns	cgc_BalBag	cgc_balRF	cgc_EasyEns
Closeness_centrality	no	Closeness centrality is a measure of the average shortest distance from each vertex to each other vertex	0.258554	0.253948	0.461459	0.3106	0.169827	0.187492	0.168
logCPM	no	log counts per million	0.194354	0.157713	0.172107	0.285	0.220404	0.162901	0.168
Degree	no	Number of neighbouring genes based on network	0.194004	0.136507	0.0564116	0.1466	0.236545	0.399962	0.188
logFC	no	log fold change	0.150572	0.136507	0.174717	0.062	0.189174	0.101035	0.24
Betweeness_centrality	no	Betweenness centrality is a way of detecting the amount of influence a node has over the flow of information in a graph	0.102052	0.175418	0.0727711	0.1622	0.0766722	0.0132481	0.112
neigh_normFC	no	Sum of fold change of neighbors (absoute logFC >= 2) of mutation altered gene (normalised)	0.0537308	0.0163569	0.0533926	0.0192	0.0631818	0.108254	0.062
neigh_FC	no	Sum of fold change of neighbors (absoute logFC >= 2) of mutation altered gene	0.0217764	0.0149161	0.00856309	0.0138	0.0339634	0.0254156	0.034
FC_Closeness_centrality	no	LogFC * closeness centrality if absolute logFC>=2	0.00225303	0.000404474	0.000194487	0.0002	0.00647708	0.000242152	0.006
FC_Degree	no	LogFC * degree if absolute logFC>=2	0.00425027	0.00050186	0.000192323	0	0.00249719	0.000310272	0.022
FC_Betweeness_centrality	no	LogFC * betweeness centrality if absolute logFC>=2	0.000545024	0.000279225	0.000191993	0.0004	0.00125851	0.00114042	0

## Sheet: BRCA_multiomic_all
Features	Generated by ANNOVAR	Description	Consensus	bailey_BalBag	bailey_balRF	bailey_EasyEns	cgc_BalBag	cgc_balRF	cgc_EasyEns	civic_BalBag	civic_balRF	civic_EasyEns	martellotto_BalBag	Importance	Importance
Degree	no	Number of neighbouring genes based on network	0.217819	0.0352257	0.214765	0.1834	0.236544	0.307434	0.12244	0.248291	0.276161	0.306	0.420011	0.197032	0.386
Closeness_centrality	no	Closeness centrality is a measure of the average shortest distance from each vertex to each other vertex	0.161925	0.446875	0.30973	0.15412	0.151608	0.268002	0.09436	0.343757	0.112673	0.047	0.0333333	0.0996386	0.076
Betweeness_centrality	no	Betweenness centrality is a way of detecting the amount of influence a node has over the flow of information in a graph	0.10838	0.0200659	0.0843483	0.08648	0.048658	0.0974326	0.08464	0.394862	0.342714	0.062	0.089993	0.158255	0.074
logFC	no	log fold change	0.0663643	0.313368	0.119717	0.07236	0.083772	0.0493836	0.1364	0	0	0.004	0.0997703	0.0872487	0.054
logCPM	no	log counts per million	0.0606684	0.0490935	0.0844698	0.14476	0.0857299	0.0400776	0.16212	0	0.0300496	0.018	0.17184	0.0941793	0.104
neigh_FC	no	Sum of fold change of neighbors (absoute logFC >= 2) of mutation altered gene (normalised)	0.0368406	0.0282543	0.0402354	0.08536	0.0806059	0.139004	0.08164	0	0.0646279	0.004	0	0.0403639	0
VEST3_score	yes	Variant effect scoring tool built using random forest classifier	0.0255979	0.00519105	0.00133369	0.0072	0.00987412	0.0048517	0.00996	0.00131754	0.058407	0.219	0	0.0126281	0
FATHMM_score	yes	Functional Analysis Through Hidden Markov Models: Predicts the functional consequences of both coding variants and non-coding variants	0.0238049	0.0224355	0.0700603	0.02832	0.025091	0.00783282	0.04964	0	0.00691938	0.033	0	0.0586653	0.092
MetaLR_score	yes	Deleteriousness prediction for non-synonymous variants are based on 10 component scores (LRmodel)	0.013424	0.00634742	0.0218879	0.02416	0.0110504	0.00294785	0.00828	0	0.0180274	0.008	0.0306667	0.0415613	0.038
integrated_fitCons_score	yes	The fitness consequences of functional annotation, integrates functional assays (such as ChIP-Seq) with selective pressure	0.0113294	0.00290071	0.00355669	0.01336	0.0477005	0.0455398	0.08028	0	0.0208952	0.002	0	0.0120998	0
hsa-mir-429	no	onco-miRNA expression	0.00863471	0.000520864	0.000544313	0.01224	0.0101218	0.00118956	0.00792	0	0	0.001	0	0.00120698	0.078
FATHMM_pred	yes	Functional Analysis Through Hidden Markov Models: Predicts the functional consequences of both coding variants and non-coding variants (Categorical).	0.00734837	0.0021951	0.0192644	4e-05	0.00116375	0	0	0	0	0	0.0655172	0.0114767	0
SIFT_score	yes	Predicts whether an amino acid substitution affects protein function. The SIFT score ranges from 0.0 (deleterious) to 1.0 (tolerated).	0.00732321	0.000855444	0.000467553	0.00552	0.00902812	0.00080418	0.00452	0.000301205	0.026902	0.044	0	0.00185918	0
MetaSVM_score	yes	Deleteriousness prediction for non-synonymous variants are based on 10 component scores (SVMmodel)	0.00647422	0.00544517	0.00350141	0.00572	0.0101198	0.0032331	0.00432	0	0.00933776	0.007	0.0333333	0.0243538	0
PROVEAN_score	yes	Protein Variation Effect Analyzer, Clustering of homologus sequences	0.00644054	0.00196991	0.00113472	0.0082	0.00950465	0.00123935	0.00836	0	0.00406327	0.004	0.0031746	0.00832105	0.044
MutationAssessor_score	yes	Mutation assessor uses a multiple sequence alignment, partitioned to reflect functional specificity, and generates conservation scores for each column to represent the functional impact of a missense variant.	0.0058093	0.00110865	0.000156677	0.00912	0.0118499	0.00231406	0.01668	0.00328927	0.00248419	0.038	0.00138889	0.0140981	0
hsa-mir-592	no	onco-miRNA expression	0.00573693	0.00185352	0.000226041	0.00692	0.00835048	0.000427989	0.01348	0.00423745	0.000827695	0.046	0	0.00102789	0
GERP++_RS	yes	Genomic Evolutionary Rate Profiling (GERP) is a method for producing position-specific estimates of evolutionary constraint using maximum likelihood evolutionary rate estimation	0.00551734	0.00398739	0.00683819	0.02868	0.0125789	0.00693321	0.0066	0	0	0.006	0.00119048	0.00678493	0
fathmm-MKL_coding_score	yes	fathmm-MKL score for coding variant based on multiple kernel learning classifier.	0.00546785	0.00148115	0.00107938	0.00904	0.0121648	0.00275816	0.03152	0	0.0130906	0.026	0	0.0173511	0
DANN_score	yes	DANN scores whole-genome variants by training a deep neural network (DNN).	0.00523828	0.00272391	0.000134316	0.01428	0.00712606	0.00120973	0	0.000454545	0.000930742	0.036	0	0.00249005	0
SiPhy_29way_logOdds	yes	SiPhy score is based on 29 mammals genomes	0.00375105	0.00300114	0.000883513	0.00992	0.0129025	0.00263876	0.01236	0	0	0.013	0.00266667	0.00768813	0
DOM_PF00870	no	P53 DNA-binding domain	0.0034213	0.000368549	0.000319141	0	0	0	0	0	0.000367897	0	0	0.042132	0.04
phastCons20way_mammalian	yes	a phylogenetic hidden Markov model (phylo-HMM) using 20 species	0.00329342	0.00265988	0.0011204	0.0176	0.0100312	0.00210961	0.0004	0	0	0.006	0	0.00166503	0
phastCons7way_vertebrate	yes	A phylogenetic hidden Markov model (phylo-HMM) using 7 species	0.00325592	0.00281058	0.00107053	0.01244	0.0103418	0.00307484	0.01204	0	0	0.002	0.00333333	0.00596459	0.004
MetaLR_pred	yes	Deleteriousness prediction for non-synonymous variants are based on 10 component scores (LRmodel) (Categorical)	0.00280579	0.000301356	0.000133575	0	0.000507297	0	0	0	0	0	0.0327273	0.00283114	0
DOM_PF00907	no	T-box	0.00253608	0.0237578	0.0066752	0	0	0	0	0	0	0	0	0	0
LRT_pred	yes	The likelihood ratio test (LRT) of significantly conserved amino acid positions was applied to all codons within the human proteome (Categorical).	0.00239044	0.000407062	0.00012123	0.00092	0.00283896	0.000372548	4e-05	0.00132175	0	0.019	0.0037037	0.00134065	0
Polyphen2_HVAR_score	yes	A tool which predicts possible impact of an amino acid substitution on the structure and function of a human protein using straightforward physical and comparative considerations.	0.00234424	0.00154357	0.000484868	0.01312	0.00724373	0.000738661	0.01016	0	0	0.001	0	0.00905724	0.004
CADD_raw	yes	Combined Annotation Dependent Depletion (CADD) is a framework that integrates multiple annotations into one metric by contrasting variants that survived natural selection with simulated mutations.	0.0021101	0.000835176	0.000716544	0.00732	0.00798743	0.00109465	0.0026	0.000234742	0.000132646	0.007	0	0.00693488	0
hsa-mir-190b	no	onco-miRNA expression	0.00187882	0.00080719	5.347e-05	0.00948	0.00952378	0.000681426	0.00064	0	0	0.002	0	0.00237634	0
MutationTaster_score	yes	Mutation taster performs a battery of in silico tests to estimate the impact of the variant on the gene product/protein.	0.00183139	0.000270124	0.000390066	0.00296	0.00456451	0.000792015	0.01088	0	0	0.013	0	0	0
hsa-mir-301b	no	onco-miRNA expression	0.00179292	0.00117427	0.000208085	0.00828	0.00784153	0.000299295	0.00092	0.000689332	2.25702e-05	0.003	0	0	0
CADD_phred	yes	Combined Annotation Dependent Depletion (CADD) is a framework that integrates multiple annotations into one metric by contrasting variants that survived natural selection with simulated mutations.	0.00176434	0.00194098	0	0.00116	0.00532816	0.000601246	0.00032	0	1.34969e-05	0.007	0.00512821	0.0049233	0
SIFT_pred	yes	Predicts whether an amino acid substitution affects protein function (Categorical).	0.00172006	6.37755e-05	0	0	0.000549273	0	0	0	0.0110277	0.009	0	0.000605286	0
hsa-mir-375	no	onco-miRNA expression	0.00166994	0.00106201	0	0.00736	0.0097233	0.000886151	0.00288	0	7.85039e-06	0.001	0	0.00130776	0
phyloP20way_mammalian	yes	Evolutionary conservation at individual alignment sites using 20 species	0.00150553	0.00113132	0	0.00284	0.00743127	0.000663805	0.00144	0	0	0.004	0	0.00544296	0.002
Polyphen2_HDIV_score	yes	PolyPhen HDIV should be used when evaluating rare variants involved in complex phenotypes and analysis of natural selection from sequence data.	0.00126017	0.00147567	0.000485903	0.00316	0.0042205	0.00012514	0.00408	0.000432549	0	0.001	0.00222222	0.00412337	0.002
phyloP7way_vertebrate	yes	Evolutionary conservation at individual alignment sites using 7 species	0.000967747	0.00187226	0.00158896	0.0012	0.00445796	0.000493777	0.00072	0	0	0	0	0.000998989	0.002
LRT_score	yes	The likelihood ratio test (LRT) of significantly conserved amino acid positions was applied to all codons within the human proteome.	0.000917948	0.000934886	0.000539904	0.00156	0.00709579	0.000536969	0.00016	0.000347826	0	0	0	0.00148191	0
DOM_PF00028	no	Cadherin domain	0.000387416	0.000157238	0.00108673	0.00012	0.00302975	0.000255274	0.00832	0	0	0	0	0	0
CNV	no	GISTIC gene amlification or deletion score	0.0002077	0.000129055	0.000151114	0.00052	0.00169223	0	8e-05	0	0	0	0	0.000587129	0
neigh_CNV_normFC	no	Sum of fold change of neighbors (absoute logFC >= 2) of CNV altered gene (Normalised)	0.000177286	0.000239796	0	8e-05	0.00180764	0	0.001	0	0	0	0	0	0
fathmm-MKL_coding_pred	yes	fathmm-MKL score for coding variant based on multiple kernel learning classifier (Categorical).	0.000168118	0.000132042	0	0	0.000436875	0.000448496	0	0	0	0.001	0	0.000315838	0
Polyphen2_HDIV_pred	yes	PolyPhen HDIV should be used when evaluating rare variants involved in complex phenotypes and analysis of natural selection from sequence data (Categorical).	0.000143707	0.000289643	0	0	0.000788356	0	0	0.000462953	0.000183533	0	0	0	0
MutationAssessor_pred	yes	Mutation assessor uses a multiple sequence alignment, partitioned to reflect functional specificity, and generates conservation scores for each column to represent the functional impact of a missense variant (Categorical).	0.000141398	8.2438e-05	0	8e-05	0.00129992	0.000100975	0	0	0.000133444	0	0	0.00188818	0
neigh_CNV_FC	no	Sum of fold change of neighbors (absoute logFC >= 2) of CNV altered gene	0.000132861	0.000106005	0	0.00032	0.000916615	0.000251713	0.00248	0	0	0	0	0	0
FC_Degree	no	LogFC * degree if absolute logFC>=2	0.0001132	0	0	0	0.00103107	0.000327331	0.00264	0	0	0	0	0	0
Polyphen2_HVAR_pred	yes	A tool which predicts possible impact of an amino acid substitution on the structure and function of a human protein using straightforward physical and comparative considerations (Categorical).	9.40316e-05	0.000335413	0	0	0.000792966	0	0	0	0	0	0	0.000119779	0
FC_Closeness_centrality	no	LogFC * closeness centrality if absolute logFC>=2	9.34587e-05	0	0	0	0.000840805	0.000280699	0.0022	0	0	0	0	0.000315935	0
PROVEAN_pred	yes	Protein Variation Effect Analyzer, Clustering of homologus sequences (Categorical)	7.82656e-05	6.87285e-05	4.42278e-05	8e-05	0.000604694	0.000141537	0	0	0	0	0	0.00122842	0
MutationTaster_pred	yes	Mutation taster performs a battery of in silico tests to estimate the impact of the variant on the gene product/protein (Categorical).	7.69777e-05	6.47249e-05	8.7822e-05	0.00012	0.000651186	0	0	0	0	0	0	0.00026109	0
MetaSVM_pred	yes	Deleteriousness prediction for non-synonymous variants are based on 10 component scores (SVMmodel) (Categorical)	7.11712e-05	0	0	0	0.000428229	0.000425825	0	0	0	0	0	0.0036145	0
DOM_PF00613	no	Phosphoinositide 3-kinase family, accessory domain (PIK domain)	4.10557e-05	7.86072e-05	0.00038783	0	2.62315e-05	0	0	0	0	0	0	0.000844472	0
FC_Betweeness_centrality	no	LogFC * betweeness centrality if absolute logFC>=2	2.06122e-05	0	0	0	0.00020292	4.44271e-05	0.00048	0	0	0	0	0.00114276	0
DOM_PF10409	no	C2 domain of PTEN tumour-suppressor protein	8.85995e-06	0	0	0	0.000106319	0	0	0	0	0	0	0	0
DOM_PF00320	no	GATA zinc finger	6.66667e-06	0	0	8e-05	0	0	0	0	0	0	0	0	0
integrated_confidence_value	yes	Confidence core for the fitness consequences of functional annotation, integrates functional assays (such as ChIP-Seq) with selective pressure	6.18177e-06	0	0	0	7.41813e-05	0	0	0	0	0	0	0	0
DOM_PF02192	no	PI3-kinase family, p85-binding domain	1.50439e-06	0	0	0	1.80526e-05	0	0	0	0	0	0	0.000166535	0
DOM_PF00792	no	Phosphoinositide 3-kinase C2	1.34633e-06	0	0	0	1.6156e-05	0	0	0	0	0	0	0	0
Variant_Classification_Missense_Mutation	no	Mutation type: Missense_Mutation	2.48569e-07	0	0	0	2.98283e-06	0	0	0	0	0	0	0	0
Variant_Classification_3'Flank	no	Mutation type: 3'Flank	2.22578e-07	0	0	0	2.67094e-06	0	0	0	0	0	0	0	0
DOM_PF00115	no	Cytochrome C and Quinol oxidase polypeptide I	0	0	0	0	0	0	0	0	0	0	0	0	0
DOM_PF00119	no	ATP synthase A chain	0	0	0	0	0	0	0	0	0	0	0	0	0
DOM_PF00125	no	Core histone H2A/H2B/H3/H4	0	0	0	0	0	0	0	0	0	0	0	0	0
DOM_PF00146	no	NADH dehydrogenase	0	0	0	0	0	0	0	0	0	0	0	0	0
DOM_PF00361	no	Proton-conducting membrane transporter	0	0	0	0	0	0	0	0	0	0	0	0	0
DOM_PF00507	no	NADH-ubiquinone/plastoquinone oxidoreductase, chain 3	0	0	0	0	0	0	0	0	0	0	0	0	0
DOM_PF00510	no	Cytochrome c oxidase subunit III	0	0	0	0	0	0	0	0	0	0	0	0	0
DOM_PF00853	no	Runt domain	0	0	0	0	0	0	0	0	0	0	0	0	0
DOM_PF01059	no	NADH-ubiquinone oxidoreductase chain 4, amino terminus	0	0	0	0	0	0	0	0	0	0	0	0	0
DOM_PF02312	no	Core binding factor beta subunit	0	0	0	0	0	0	0	0	0	0	0	0	0
DOM_PF03154	no	Atrophin-1 family	0	0	0	0	0	0	0	0	0	0	0	0	0
DOM_PF04553	no	Tis11B like protein, N terminus	0	0	0	0	0	0	0	0	0	0	0	0	0
DOM_PF06229	no	FRG1-like domain	0	0	0	0	0	0	0	0	0	0	0	0	0
DOM_PF06455	no	NADH dehydrogenase subunit 5 C-terminus	0	0	0	0	0	0	0	0	0	0	0	0	0
DOM_PF07710	no	P53 tetramerisation motif	0	0	0	0	0	0	0	0	0	0	0	0	0
DOM_PF09040	no	Gastric H+/K+-ATPase, N terminal domain	0	0	0	0	0	0	0	0	0	0	0	0	0
DOM_PF13631	no	Cytochrome b(N-terminal)/b6/petB	0	0	0	0	0	0	0	0	0	0	0	0	0
DOM_PF13853	no	Olfactory receptor	0	0	0	0	0	0	0	0	0	0	0	0	0
DOM_PF15260	no	Protein family FAM219A	0	0	0	0	0	0	0	0	0	0	0	0	0
DOM_PF15444	no	Transmembrane protein 247	0	0	0	0	0	0	0	0	0	0	0	0	0
DOM_PF15504	no	Domain of unknown function (DUF4647)	0	0	0	0	0	0	0	0	0	0	0	0	0
DOM_PF15991	no	G-protein pathway suppressor	0	0	0	0	0	0	0	0	0	0	0	0	0
DOM_PF16454	no	Phosphatidylinositol 3-kinase regulatory subunit P85 inter-SH2 domain	0	0	0	0	0	0	0	0	0	0	0	0	0
Variant_Classification_3'UTR	no	Mutation type: 3'UTR	0	0	0	0	0	0	0	0	0	0	0	0	0
Variant_Classification_5'Flank	no	Mutation type: 5'Flank	0	0	0	0	0	0	0	0	0	0	0	0	0
Variant_Classification_5'UTR	no	Mutation type: 5'UTR	0	0	0	0	0	0	0	0	0	0	0	0	0
Variant_Classification_Frame_Shift_Del	no	Mutation type: Frame_Shift_Del	0	0	0	0	0	0	0	0	0	0	0	0	0
Variant_Classification_Frame_Shift_Ins	no	Mutation type: Frame_Shift_Ins	0	0	0	0	0	0	0	0	0	0	0	0	0
Variant_Classification_IGR	no	Mutation type: IGR	0	0	0	0	0	0	0	0	0	0	0	0	0
Variant_Classification_In_Frame_Del	no	Mutation type: In_Frame_Del	0	0	0	0	0	0	0	0	0	0	0	0	0
Variant_Classification_In_Frame_Ins	no	Mutation type: In_Frame_Ins	0	0	0	0	0	0	0	0	0	0	0	0	0
Variant_Classification_Intron	no	Mutation type: Intron	0	0	0	0	0	0	0	0	0	0	0	0	0
Variant_Classification_Nonsense_Mutation	no	Mutation type: Nonsense_Mutation	0	0	0	0	0	0	0	0	0	0	0	0	0
Variant_Classification_Nonstop_Mutation	no	Mutation type: Nonstop_Mutation	0	0	0	0	0	0	0	0	0	0	0	0	0
Variant_Classification_RNA	no	Mutation type: RNA	0	0	0	0	0	0	0	0	0	0	0	0	0
Variant_Classification_Silent	no	Mutation type: Silent	0	0	0	0	0	0	0	0	0	0	0	0	0
Variant_Classification_Splice_Region	no	Mutation type: Splice_Region	0	0	0	0	0	0	0	0	0	0	0	0	0
Variant_Classification_Splice_Site	no	Mutation type: Splice_Site	0	0	0	0	0	0	0	0	0	0	0	0	0
Variant_Classification_Translation_Start_Site	no	Mutation type: Translation_Start_Site	0	0	0	0	0	0	0	0	0	0	0	0	0

## Sheet: COAD_multiomic_all
Features	Generated by ANNOVAR	Description	Consensus	bailey_BalBag	bailey_balRF	bailey_EasyEns	cgc_BalBag	cgc_balRF	cgc_EasyEns
Betweeness_centrality	no	Betweenness centrality is a way of detecting the amount of influence a node has over the flow of information in a graph	0.0873295	0.174871	0.205896	0.515	0.0412913	0.110895	0.0654
Closeness_centrality	no	Closeness centrality is a measure of the average shortest distance from each vertex to each other vertex	0.0845574	0.320938	0.222933	0.1054	0.135085	0.230333	0.1196
logCPM	no	log counts per million	0.0625531	0.198492	0.167307	0.13	0.124837	0.13	0.1374
Degree	no	Number of neighbouring genes based on network	0.0548119	0.0899513	0.176515	0.0248	0.1251	0.241376	0.1056
logFC	no	log fold change	0.0266696	0.0489703	0.0532757	0.045	0.0875022	0.085287	0.1184
neigh_FC	no	Sum of fold change of neighbors (absoute logFC >= 2) of mutation altered gene (normalised)	0.0212118	0.00564989	0.0353132	0.02	0.0789429	0.114636	0.0498
Variant_Classification_Missense_Mutation	no	Mutation type: Missense_Mutation	0.0117774	0.0720768	0.0417925	0.0212	0.00239707	0.00386254	0.0018
FATHMM_score	yes	Functional Analysis Through Hidden Markov Models: Predicts the functional consequences of both coding variants and non-coding variants	0.00306712	0.00262863	0.0014798	0.0032	0.0221797	0.00731729	0.0334
DOM_PF00071	no	Ras family	0.00238704	0.00253082	0.0199172	0.0012	3.04894e-05	0.00496599	0.0004
VEST3_score	yes	Variant effect scoring tool built using random forest classifier	0.00230087	0.00182282	0.00233416	0.0072	0.0137317	0.00252172	0.0156
integrated_fitCons_score	yes	The fitness consequences of functional annotation, integrates functional assays (such as ChIP-Seq) with selective pressure	0.0022283	0.00202317	0.00232252	0.0044	0.0166968	0.00129706	0.009
MetaSVM_score	yes	Deleteriousness prediction for non-synonymous variants are based on 10 component scores (SVMmodel)	0.00214588	0.00283161	0.0010809	0.0048	0.0149984	0.00203963	0.0146
PROVEAN_score	yes	Protein Variation Effect Analyzer, Clustering of homologus sequences	0.0021404	0.00172115	0.00144173	0.0046	0.0156494	0.00227255	0.02
hsa-mir-484	no	onco-miRNA expression	0.00211017	0.00220406	0.000538712	0.0072	0.0129283	0.002451	0.0194
SiPhy_29way_logOdds	yes	SiPhy score is based on 29 mammals genomes	0.00210421	0.00376643	0.000603038	0.0058	0.0129452	0.0021358	0.0292
hsa-mir-375	no	onco-miRNA expression	0.00208285	0.00223287	0.00140687	0.0054	0.0141865	0.00176797	0.0066
hsa-mir-326	no	onco-miRNA expression	0.00204464	0.00269128	0.00257372	0.0032	0.0140696	0.00200112	0.0098
Variant_Classification_Silent	yes	Mutation type: Silent	0.00201695	0.00454638	0.00487501	0.0128	0.00169065	0.000291375	0.0004
hsa-mir-2110	no	onco-miRNA expression	0.00201091	0.00202015	0.00111289	0.0054	0.0138882	0.0017097	0.0184
GERP++_RS	yes	Genomic Evolutionary Rate Profiling (GERP) is a method for producing position-specific estimates of evolutionary constraint using maximum likelihood evolutionary rate estimation	0.00196176	0.00226768	0.00150433	0.0056	0.0125568	0.00161228	0.0104
DOM_PF00870	no	P53 DNA-binding domain	0.00194524	0.00828207	0.0150508	0	9.93391e-06	0	0
hsa-mir-3653	no	onco-miRNA expression	0.00193916	0.00130503	0.00206162	0.0042	0.012745	0.00295819	0.0086
hsa-mir-1249	no	onco-miRNA expression	0.00192137	0.00240694	0.00152687	0.005	0.0130085	0.00111412	0.0074
MutationAssessor_score	yes	Mutation assessor uses a multiple sequence alignment, partitioned to reflect functional specificity, and generates conservation scores for each column to represent the functional impact of a missense variant.	0.00191498	0.00249677	0.00115706	0.0054	0.0116898	0.00223613	0.0182
hsa-mir-1976	no	onco-miRNA expression	0.00178965	0.00137342	0.000807667	0.0038	0.0131931	0.00230162	0.0126
fathmm-MKL_coding_score	yes	fathmm-MKL score for coding variant based on multiple kernel learning classifier.	0.00178763	0.00188233	0.00135741	0.0032	0.0132405	0.00177128	0.0058
MetaLR_score	yes	Deleteriousness prediction for non-synonymous variants are based on 10 component scores (LRmodel)	0.0017697	0.00228147	0.00188427	0.0018	0.0120263	0.00324435	0.012
phastCons7way_vertebrate	yes	A phylogenetic hidden Markov model (phylo-HMM) using 7 species	0.00176243	0.00100806	0.00136518	0.002	0.013666	0.0031099	0.0182
CADD_raw	yes	Combined Annotation Dependent Depletion (CADD) is a framework that integrates multiple annotations into one metric by contrasting variants that survived natural selection with simulated mutations.	0.00173962	0.00205048	0.00190647	0.0044	0.0105438	0.00197473	0.012
hsa-mir-760	no	onco-miRNA expression	0.00173263	0.0013282	0.00213822	0.0062	0.00955561	0.00156949	0.0034
phyloP20way_mammalian	yes	Evolutionary conservation at individual alignment sites using 20 species	0.00170227	0.00160573	0.00114472	0.0026	0.0129362	0.00214059	0.01
SIFT_score	yes	Predicts whether an amino acid substitution affects protein function. The SIFT score ranges from 0.0 (deleterious) to 1.0 (tolerated).	0.00162534	0.000972886	0.00124199	0.0044	0.0107942	0.00209503	0.0086
phastCons20way_mammalian	yes	a phylogenetic hidden Markov model (phylo-HMM) using 20 species	0.00147192	0.00114513	0.00100378	0.0026	0.0105208	0.0023934	0.0018
Variant_Classification_Nonsense_Mutation	yes	Mutation type: Nonsense_Mutation	0.00143831	0.00100666	0.00494583	0.0004	0.00573618	0.00517101	0.0012
DANN_score	yes	DANN scores whole-genome variants by training a deep neural network (DNN).	0.00130728	0.00158946	0.00100097	0.003	0.00928002	0.000816899	0.0048
Polyphen2_HVAR_score	yes	A tool which predicts possible impact of an amino acid substitution on the structure and function of a human protein using straightforward physical and comparative considerations.	0.0012469	0.00123468	0.000563098	0.0026	0.00849191	0.00207309	0.003
Variant_Classification_Frame_Shift_Ins	yes	Mutation type: Frame_Shift_Ins	0.00124516	0.00477742	0.00824644	0.0004	0.0010668	0.00045128	0.0014
hsa-mir-1538	no	onco-miRNA expression	0.00107997	0.00185145	0.000515672	0.0028	0.00684354	0.00094893	0.004
phyloP7way_vertebrate	yes	Evolutionary conservation at individual alignment sites using 7 species	0.0010161	0.000713011	0.000591006	0.0022	0.00784746	0.000841715	0.0198
DOM_PF03166	no	MH2 domain	0.000897525	0.00401551	0.00054034	0.0006	0.00418948	0.00142497	0
CADD_phred	yes	Combined Annotation Dependent Depletion (CADD) is a framework that integrates multiple annotations into one metric by contrasting variants that survived natural selection with simulated mutations.	0.000887844	0.00085982	0.000641951	0.0006	0.00696621	0.00158615	0.0028
Polyphen2_HDIV_score	yes	PolyPhen HDIV should be used when evaluating rare variants involved in complex phenotypes and analysis of natural selection from sequence data.	0.000799562	0.000722993	0.000542969	0.0018	0.00532821	0.00120057	0.0052
hsa-mir-346	no	onco-miRNA expression	0.000781278	0.000488308	0.000147711	0.0026	0.00439328	0.00174604	0.0024
LRT_score	yes	The likelihood ratio test (LRT) of significantly conserved amino acid positions was applied to all codons within the human proteome.	0.000768698	0.000795609	0.000830333	0.0022	0.00486748	0.000530952	0.0044
MutationTaster_score	yes	Mutation taster performs a battery of in silico tests to estimate the impact of the variant on the gene product/protein.	0.000514234	0.000597873	0.000360573	0.0008	0.00434233	7.00261e-05	0.0026
Variant_Classification_Frame_Shift_Del	no	Mutation type: Frame_Shift_Del	0.000453269	0.000456594	0.000701045	0.0002	0.00134668	0.00273491	0.0116
MutationAssessor_pred	yes	Mutation assessor uses a multiple sequence alignment, partitioned to reflect functional specificity, and generates conservation scores for each column to represent the functional impact of a missense variant (Categorical).	0.000317685	0.000592442	0.000584006	0	0.00189719	0.000738583	0.0016
Variant_Classification_3'UTR	no	Mutation type: 3'UTR	0.000298057	0.00153533	0	0.0004	0.00157142	6.9941e-05	0.0002
Variant_Classification_Intron	no	Mutation type: Intron	0.000246918	0.000513916	0	0.0004	0.00190271	0.000146383	0.0026
neigh_CNV_normFC	no	Sum of fold change of neighbors (absoute logFC >= 2) of CNV altered gene (Normalised)	0.000212495	0.000484818	0.000286592	0.0002	0.00105963	0.000518898	0.0006
DOM_PF00001	no	7 transmembrane receptor (rhodopsin family)	0.000192853	0	0	0	0.00196403	0.000350208	0.0094
LRT_pred	yes	The likelihood ratio test (LRT) of significantly conserved amino acid positions was applied to all codons within the human proteome (Categorical).	0.000168536	0.000317787	0.00019634	0	0.00148044	2.78634e-05	0
DOM_PF00028	no	Cadherin domain	0.000166488	6.79585e-05	0	0	0.00161092	0.000318978	0.0122
neigh_CNV_FC	no	Sum of fold change of neighbors (absoute logFC >= 2) of CNV altered gene	0.000146309	0.000179014	8.30506e-05	0.0002	0.000978227	0.00031542	0.0002
Variant_Classification_In_Frame_Del	no	Mutation type: In_Frame_Del	0.000132851	0.00140859	0	0	0.000185616	0	0.0016
Polyphen2_HDIV_pred	yes	PolyPhen HDIV should be used when evaluating rare variants involved in complex phenotypes and analysis of natural selection from sequence data (Categorical).	0.000130207	0.000249069	0.000286716	0	0.000956776	6.99169e-05	0
FC_Degree	no	LogFC * degree if absolute logFC>=2	0.000126127	5.03326e-05	7.07676e-05	0	0.000609048	0.000783376	0
Polyphen2_HVAR_pred	yes	A tool which predicts possible impact of an amino acid substitution on the structure and function of a human protein using straightforward physical and comparative considerations (Categorical).	0.000122841	0.000213993	5.42839e-05	0	0.00110306	0.00010275	0
CNV	no	GISTIC gene amlification or deletion score	0.000120244	8.64794e-05	0	0.0002	0.00115645	0	0.0002
PROVEAN_pred	yes	Protein Variation Effect Analyzer, Clustering of homologus sequences (Categorical)	0.000116121	0.000273495	0.000275699	0	0.000681532	0.000162727	0
DOM_PF00613	no	Phosphoinositide 3-kinase family, accessory domain (PIK domain)	0.000114336	0.000394407	0.000970333	0	7.28946e-06	0	0
FC_Betweeness_centrality	no	LogFC * betweeness centrality if absolute logFC>=2	8.99198e-05	6.17166e-05	0.000284525	0	0.000377844	0.000354952	0.0008
Variant_Classification_Splice_Region	no	Mutation type: Splice_Region	8.99029e-05	0.000227089	0	0.0004	0.000451745	0	0.0004
DOM_PF00520	no	Ion transport protein	8.64292e-05	0	0	0	0.000843136	0.000194015	0.0024
SIFT_pred	yes	Predicts whether an amino acid substitution affects protein function (Categorical).	8.57788e-05	0.000133643	0	0	0.000895702	0	0
fathmm-MKL_coding_pred	yes	fathmm-MKL score for coding variant based on multiple kernel learning classifier (Categorical).	8.27184e-05	0.000249938	0.00025335	0	0.000489332	0	0
FATHMM_pred	yes	Functional Analysis Through Hidden Markov Models: Predicts the functional consequences of both coding variants and non-coding variants (Categorical).	8.18444e-05	8.70041e-05	0	0	0.000844068	5.10603e-05	0
Variant_Classification_Splice_Site	no	Mutation type: Splice_Site	8.11172e-05	0.000195141	0.000157097	0.0002	0.000421169	0	0.0004
FC_Closeness_centrality	no	LogFC * closeness centrality if absolute logFC>=2	7.45839e-05	4.44543e-05	0	0	0.000399054	0.000451498	0
MutationTaster_pred	yes	Mutation taster performs a battery of in silico tests to estimate the impact of the variant on the gene product/protein (Categorical).	7.04413e-05	0.000105193	0	0	0.000740102	0	0.0004
Variant_Classification_5'UTR	no	Mutation type: 5'UTR	5.85663e-05	0.000174849	0	0	0.000527946	0	0
MetaLR_pred	yes	Deleteriousness prediction for non-synonymous variants are based on 10 component scores (LRmodel) (Categorical)	5.57593e-05	9.98778e-05	0	0	0.000505218	6.40156e-05	0
MetaSVM_pred	yes	Deleteriousness prediction for non-synonymous variants are based on 10 component scores (SVMmodel) (Categorical)	5.16872e-05	0.000118869	0	0	0.000501377	0	0
Variant_Classification_5'Flank	no	Mutation type: 5'Flank	3.77503e-05	0.000453004	0	0	0	0	0
Variant_Classification_In_Frame_Ins	no	Mutation type: In_Frame_Ins	3.02304e-05	0.000107888	0	0	0.000254877	0	0
integrated_confidence_value	yes	Confidence core for the fitness consequences of functional annotation, integrates functional assays (such as ChIP-Seq) with selective pressure	2.26838e-05	3.05384e-05	0	0	0.000241667	0	0
Variant_Classification_Nonstop_Mutation	no	Mutation type: Nonstop_Mutation	5.36259e-06	5.87908e-05	0	0	5.56031e-06	0	0
DOM_PF00129	no	Class I Histocompatibility antigen, domains alpha 1 and 2	0	0	0	0	0	0	0
DOM_PF02166	no	Androgen receptor	0	0	0	0	0	0	0
DOM_PF02192	no	PI3-kinase family, p85-binding domain	0	0	0	0	0	0	0
DOM_PF04680	no	Opioid growth factor receptor repeat	0	0	0	0	0	0	0
DOM_PF06346	no	Formin Homology Region 1	0	0	0	0	0	0	0
DOM_PF06777	no	Helical and beta-bridge domain	0	0	0	0	0	0	0
DOM_PF07142	no	Repeat of unknown function (DUF1388)	0	0	0	0	0	0	0
DOM_PF07710	no	P53 tetramerisation motif	0	0	0	0	0	0	0
DOM_PF08718	no	Glycolipid transfer protein (GLTP)	0	0	0	0	0	0	0
DOM_PF10513	no	Enhancer of polycomb-like	0	0	0	0	0	0	0
DOM_PF11411	no	DNA ligase IV	0	0	0	0	0	0	0
DOM_PF12529	no	Xylosyltransferase C terminal	0	0	0	0	0	0	0
DOM_PF12721	no	RIP homotypic interaction motif	0	0	0	0	0	0	0
DOM_PF13853	no	Olfactory receptor	0	0	0	0	0	0	0
DOM_PF13885	no	Keratin, high sulfur B2 protein	0	0	0	0	0	0	0
DOM_PF14825	no	Domain of unknown function (DUF4483)	0	0	0	0	0	0	0
DOM_PF15266	no	Domain of unknown function (DUF4594)	0	0	0	0	0	0	0
DOM_PF15444	no	Transmembrane protein 247	0	0	0	0	0	0	0
DOM_PF15692	no	NF-kappa-B-activating protein	0	0	0	0	0	0	0
DOM_PF16210	no	Keratin type II cytoskeletal 1 tail	0	0	0	0	0	0	0
DOM_PF16551	no	Putative nuclear localisation signal of quaking	0	0	0	0	0	0	0
DOM_PF16629	no	Armadillo-associated region on APC	0	0	0	0	0	0	0
DOM_PF16630	no	Unstructured region on APC between 1st and 2nd catenin-bdg motifs	0	0	0	0	0	0	0
DOM_PF16633	no	Unstructured region on APC between 1st two creatine-rich regions	0	0	0	0	0	0	0
DOM_PF16692	no	Folliculin C-terminal domain	0	0	0	0	0	0	0
Variant_Classification_3'Flank	no	Mutation type: 3'Flank	0	0	0	0	0	0	0
Variant_Classification_IGR	no	Mutation type: IGR	0	0	0	0	0	0	0
Variant_Classification_RNA	no	Mutation type: RNA	0	0	0	0	0	0	0
Variant_Classification_Translation_Start_Site	no	Mutation type: Translation_Start_Site	0	0	0	0	0	0	0

## Sheet: LUAD_multiomic_all
Features	Generated by ANNOVAR	Description	Consensus	bailey_BalBag	bailey_balRF	bailey_EasyEns	cgc_BalBag	cgc_balRF	cgc_EasyEns
Closeness_centrality	no	Closeness centrality is a measure of the average shortest distance from each vertex to each other vertex	0.0859727	0.195647	0.221098	0.358	0.0901266	0.166801	0.1152
Degree	no	Number of neighbouring genes based on network	0.0746458	0.164638	0.170434	0.1126	0.190408	0.25767	0.1746
logCPM	no	log counts per million	0.072832	0.23973	0.13994	0.2368	0.164072	0.0934414	0.1564
Betweeness_centrality	no	Betweenness centrality is a way of detecting the amount of influence a node has over the flow of information in a graph	0.0429233	0.121816	0.158248	0.0942	0.0414413	0.0993739	0.057
logFC	no	log fold change	0.0357167	0.112417	0.0384758	0.0516	0.134743	0.0913647	0.1958
neigh_FC	no	Sum of fold change of neighbors (absoute logFC >= 2) of mutation altered gene (normalised)	0.0271177	0.0854551	0.0757187	0.0096	0.0573235	0.0973146	0.044
DOM_PF00071	no	Ras family	0.0106016	0.0348889	0.0782355	0.0034	5.74713e-06	0.0106896	0
FC_Degree	no	LogFC * degree if absolute logFC>=2	0.00447666	0.00107322	0	0	0.000982997	0.0516637	0.0216
Variant_Classification_Silent	no	Mutation type: Silent	0.00392965	0.0016771	0.00740131	0.0366	0.00140238	7.49927e-05	0.0008
FC_Closeness_centrality	no	LogFC * closeness centrality if absolute logFC>=2	0.0024936	0.000313714	0	0	0.00491675	0.0246928	0.0054
MutationAssessor_score	yes	Mutation assessor uses a multiple sequence alignment, partitioned to reflect functional specificity, and generates conservation scores for each column to represent the functional impact of a missense variant.	0.00224522	0.00142181	0.00131892	0.0074	0.0134091	0.00339276	0.0296
FATHMM_score	no	Functional Analysis Through Hidden Markov Models: Predicts the functional consequences of both coding variants and non-coding variants	0.00217664	0.00101928	0.000651683	0.0032	0.0183447	0.00290405	0.0088
DOM_PF00431	no	CUB domain	0.00214707	0	0	0	0.0110866	0.0146783	0.02
integrated_fitCons_score	yes	The fitness consequences of functional annotation, integrates functional assays (such as ChIP-Seq) with selective pressure	0.00213036	0.00168125	0.00154368	0.003	0.0161578	0.00318166	0.0122
DOM_PF00084	no	Sushi repeat (SCR repeat)	0.0020296	0	0	0	0.0100522	0.0143031	0.02
DOM_PF00870	no	P53 DNA-binding domain	0.00201402	0.000302001	0.0238584	0	7.88459e-06	0	0
fathmm-MKL_coding_score	yes	fathmm-MKL score for coding variant based on multiple kernel learning classifier.	0.00196419	0.00108369	0.00359492	0.002	0.013096	0.00379568	0.0034
CADD_raw	yes	Combined Annotation Dependent Depletion (CADD) is a framework that integrates multiple annotations into one metric by contrasting variants that survived natural selection with simulated mutations.	0.001955	0.00185113	0.00231873	0.007	0.0101222	0.00216792	0.0204
LRT_score	yes	The likelihood ratio test (LRT) of significantly conserved amino acid positions was applied to all codons within the human proteome.	0.00180825	0.000820648	0.000734182	0.0132	0.00556336	0.00138086	0.0004
SiPhy_29way_logOdds	yes	SiPhy score is based on 29 mammals genomes	0.00180427	0.00197335	0.00077629	0.0038	0.0127858	0.00231576	0.0024
PROVEAN_score	yes	Protein Variation Effect Analyzer, Clustering of homologus sequences	0.00179878	0.00275331	0.000917046	0.0036	0.0117739	0.00254107	0.005
Variant_Classification_Missense_Mutation	no	Mutation type: Missense_Mutation	0.00179845	0.000511295	0.0172493	0.0018	0.0016057	0.00041518	0
hsa-mir-184	no	onco-miRNA expression	0.0017916	0.00142414	0.00105507	0.003	0.0142717	0.0017483	0.0044
GERP++_RS	yes	Genomic Evolutionary Rate Profiling (GERP) is a method for producing position-specific estimates of evolutionary constraint using maximum likelihood evolutionary rate estimation	0.00173727	0.00139612	0.00126577	0.002	0.0134335	0.00275177	0.0012
MetaSVM_score	yes	Deleteriousness prediction for non-synonymous variants are based on 10 component scores (SVMmodel)	0.00163194	0.000976013	0.000542158	0.0048	0.0116973	0.00156781	0.004
neigh_CNV_normFC	no	Sum of fold change of neighbors (absoute logFC >= 2) of CNV altered gene (Normalised)	0.00158219	0.00120881	0.0149411	0	0.00107695	0.00175936	0.0002
VEST3_score	yes	Variant effect scoring tool built using random forest classifier	0.00150103	0.00107389	0.000865645	0.0024	0.0116922	0.00198068	0.0002
phastCons7way_vertebrate	yes	A phylogenetic hidden Markov model (phylo-HMM) using 7 species	0.00145904	0.000939622	0.00109056	0.0012	0.0111972	0.00308111	0.002
phyloP20way_mammalian	yes	Evolutionary conservation at individual alignment sites using 20 species	0.00141937	0.00108056	0.000278014	0.003	0.0111117	0.00156215	0.0024
MetaLR_score	yes	Deleteriousness prediction for non-synonymous variants are based on 10 component scores (LRmodel)	0.00137054	0.00070275	0.0020764	0.0018	0.00965288	0.00221449	0.0028
neigh_CNV_FC	no	Sum of fold change of neighbors (absoute logFC >= 2) of CNV altered gene	0.00133446	0.00531676	0.00817285	0	0.000544628	0.00197934	0.001
SIFT_score	yes	Predicts whether an amino acid substitution affects protein function. The SIFT score ranges from 0.0 (deleterious) to 1.0 (tolerated).	0.00127835	0.000611326	0.00133013	0.0026	0.00974751	0.00105127	0.002
phastCons20way_mammalian	yes	a phylogenetic hidden Markov model (phylo-HMM) using 20 species	0.00122533	0.000576621	0.00098118	0.0006	0.0102958	0.00225039	0.0008
DANN_score	yes	DANN scores whole-genome variants by training a deep neural network (DNN).	0.00122122	0.00203461	0.000519612	0.0016	0.00843644	0.002064	0.0016
FC_Betweeness_centrality	no	LogFC * betweeness centrality if absolute logFC>=2	0.00120463	0.000962999	0	0	0.000449447	0.0130431	0.0036
CADD_phred	yes	Combined Annotation Dependent Depletion (CADD) is a framework that integrates multiple annotations into one metric by contrasting variants that survived natural selection with simulated mutations.	0.00118024	0.000870225	0.00191495	0.0024	0.00599222	0.00298544	0.0012
Polyphen2_HVAR_score	yes	A tool which predicts possible impact of an amino acid substitution on the structure and function of a human protein using straightforward physical and comparative considerations.	0.00110366	0.00061086	0.000492356	0.0032	0.00776373	0.00117699	0.0032
phyloP7way_vertebrate	yes	Evolutionary conservation at individual alignment sites using 7 species	0.00109156	0.000794999	0.000979126	0.0022	0.00795003	0.0011746	0.002
hsa-mir-3154	no	onco-miRNA expression	0.00102231	0.000588131	0.00052552	0.0046	0.0057337	0.000820337	0.001
Variant_Classification_Nonsense_Mutation	no	Mutation type: Nonsense_Mutation	0.000943118	0.00126656	0.00618095	0.0004	0.0024608	0.00100911	0.0004
CNV	no	GISTIC gene amlification or deletion score	0.000858281	0.000516894	0.00430012	0.0026	0.00244495	0.000437409	0.0014
Polyphen2_HDIV_score	yes	PolyPhen HDIV should be used when evaluating rare variants involved in complex phenotypes and analysis of natural selection from sequence data.	0.000720468	0.000432461	0.000664056	0.0014	0.00517869	0.000970411	0.0012
MutationTaster_score	yes	Mutation taster performs a battery of in silico tests to estimate the impact of the variant on the gene product/protein.	0.000718694	0.000900557	0.000267949	0.0008	0.00534408	0.00131174	0.002
DOM_PF08441	no	Integrin alpha	0.000623602	0.000469837	0	0.0064	0.000613388	0	0.0084
DOM_PF00057	no	Low-density lipoprotein receptor domain class A	0.00060768	3.20689e-05	0	0	0.00496148	0.00229861	0.02
Variant_Classification_Frame_Shift_Del	no	Mutation type: Frame_Shift_Del	0.000545153	0.000849435	0.00353274	0.0004	0.00120352	0.00055614	0.0008
DOM_PF00028	no	Cadherin domain	0.000326464	0	0	0	0.00268931	0.00122826	0.0032
Variant_Classification_Splice_Site	no	Mutation type: Splice_Site	0.000293912	1.41421e-05	0.0017674	0	0.00156158	0.000183825	0.0002
Variant_Classification_Intron	no	Mutation type: Intron	0.000216108	0.000400626	0	0.0012	0.000992667	0	0
MutationAssessor_pred	yes	Mutation assessor uses a multiple sequence alignment, partitioned to reflect functional specificity, and generates conservation scores for each column to represent the functional impact of a missense variant (Categorical).	0.000213696	0.000174828	0.000370536	0	0.00149124	0.000527752	0.0002
Variant_Classification_Splice_Region	no	Mutation type: Splice_Region	0.000207861	0.000134867	0	0.0016	0.000688434	7.10358e-05	0
DOM_PF00001	no	7 transmembrane receptor (rhodopsin family)	0.000206279	0	0	0	0.00164445	0.00083089	0.018
DOM_PF02210	no	Laminin G domain	0.00018751	7.60217e-05	0	0	0.0021741	0	0.0066
LRT_pred	yes	The likelihood ratio test (LRT) of significantly conserved amino acid positions was applied to all codons within the human proteome (Categorical).	0.000155178	0.000199311	0.000281703	0	0.00110671	0.000274414	0
DOM_PF10565	no	N-methyl D-aspartate receptor 2B3 C-terminus	0.000151285	0	0	0.0018	1.54182e-05	0	0
Variant_Classification_3'UTR	no	Mutation type: 3'UTR	0.000148053	0.000142808	0	0	0.00163383	0	0.0016
Variant_Classification_Frame_Shift_Ins	no	Mutation type: Frame_Shift_Ins	0.000146047	0.000902084	0.000300752	0	0.000549725	0	0
Polyphen2_HDIV_pred	yes	PolyPhen HDIV should be used when evaluating rare variants involved in complex phenotypes and analysis of natural selection from sequence data (Categorical).	0.000140227	0.000176457	0.000398489	0	0.000865041	0.000242738	0
DOM_PF01094	no	Receptor family ligand binding region	0.000130677	0	0	0	0.00141914	0.000148977	0.0054
DOM_PF00041	no	Fibronectin type III domain	0.000123953	8.78465e-05	0.000298991	0.0002	0.000687927	0.00021267	0
DOM_PF07710	no	P53 tetramerisation motif	0.000102824	0	0.00123389	0	0	0	0
SIFT_pred	yes	Predicts whether an amino acid substitution affects protein function (Categorical).	0.000102192	5.29065e-05	4.41405e-05	0	0.000842114	0.000287143	0
Variant_Classification_5'UTR	no	Mutation type: 5'UTR	0.000101661	0.00011671	0	0	0.000941461	0.000161757	0
Polyphen2_HVAR_pred	yes	A tool which predicts possible impact of an amino acid substitution on the structure and function of a human protein using straightforward physical and comparative considerations (Categorical).	9.70069e-05	0.000108498	0	0	0.00080836	0.000247225	0
DOM_PF00754	no	F5/8 type C domain	9.51223e-05	0	0	0	0.00114147	0	0
DOM_PF07679	no	Immunoglobulin I-set domain	9.46131e-05	0.00013051	0	0	0.00071462	0.000290227	0
Variant_Classification_In_Frame_Del	no	Mutation type: In_Frame_Del	9.03922e-05	0	0.000682216	0	0.000121574	0.000280917	0
MutationTaster_pred	yes	Mutation taster performs a battery of in silico tests to estimate the impact of the variant on the gene product/protein (Categorical).	8.05131e-05	9.10228e-05	9.60278e-05	0	0.000703957	7.51498e-05	0
PROVEAN_pred	yes	Protein Variation Effect Analyzer, Clustering of homologus sequences (Categorical)	6.38524e-05	7.63884e-05	0	0	0.000535425	0.000154416	0
fathmm-MKL_coding_pred	yes	fathmm-MKL score for coding variant based on multiple kernel learning classifier (Categorical).	6.26525e-05	8.13441e-05	0	0	0.000346078	0.000324408	0
FATHMM_pred	yes	Functional Analysis Through Hidden Markov Models: Predicts the functional consequences of both coding variants and non-coding variants (Categorical).	6.16222e-05	0.000135666	0	0	0.000475652	0.000128149	0
DOM_PF01007	no	Inward rectifier potassium channel transmembrane domain	6.02797e-05	0	0	0	0.000422573	0.000300783	0.001
MetaLR_pred	yes	Deleteriousness prediction for non-synonymous variants are based on 10 component scores (LRmodel) (Categorical)	5.59583e-05	2.75267e-05	3.53651e-05	0	0.000536927	7.16807e-05	0
MetaSVM_pred	yes	Deleteriousness prediction for non-synonymous variants are based on 10 component scores (SVMmodel) (Categorical)	4.4099e-05	9.36334e-05	0	0	0.000435555	0	0
DOM_PF00003	no	7 transmembrane sweet-taste receptor of 3 GCPR	3.52179e-05	0	0	0	0.000422615	0	0
integrated_confidence_value	yes	Confidence core for the fitness consequences of functional annotation, integrates functional assays (such as ChIP-Seq) with selective pressure	3.29807e-05	1.57659e-05	0	0	0.000380002	0	0.0022
DOM_PF07686	no	Immunoglobulin V-set domain	1.77206e-05	1.5814e-05	0	0	0.000196833	0	0.0008
DOM_PF00520	no	Ion transport protein	1.07498e-05	0	0	0	0.000128997	0	0
DOM_PF00135	no	Carboxylesterase family	8.92515e-06	0	0	0	0.000107102	0	0
Variant_Classification_In_Frame_Ins	no	Mutation type: In_Frame_Ins	8.52496e-06	0	0	0	0.0001023	0	0
DOM_PF01391	no	Collagen triple helix repeat (20 copies)	7.33641e-06	0	0	0	8.80369e-05	0	0
DOM_PF05729	no	NACHT domain	5.38351e-06	1.83966e-05	0	0	4.62055e-05	0	0
DOM_PF01404	no	Ephrin receptor ligand binding domain	3.96017e-06	0	0	0	4.7522e-05	0	0
DOM_PF00090	no	Thrombospondin type 1 domain	3.8521e-06	1.65094e-05	0	0	2.97158e-05	0	0
DOM_PF00413	no	Matrixin	3.14749e-06	0	0	0	3.77698e-05	0	0
DOM_PF01421	no	Reprolysin (M12B) family zinc metalloprotease	2.65072e-06	0	0	0	3.18086e-05	0	0
DOM_PF00060	no	Ligand-gated ion channel	2.18111e-06	0	0	0	2.61734e-05	0	0
DOM_PF01049	no	Cadherin cytoplasmic region	2.17748e-06	0	0	0	2.61298e-05	0	0
DOM_PF00683	no	TB domain	2.07411e-06	0	0	0	2.48893e-05	0	0
DOM_PF00193	no	Extracellular link domain	1.87231e-06	0	0	0	2.24677e-05	0	0
DOM_PF08374	no	Protocadherin	1.33698e-06	0	0	0	1.60437e-05	0	0
Variant_Classification_Nonstop_Mutation	no	Mutation type: Nonstop_Mutation	1.2447e-06	0	0	0	1.49364e-05	0	0
DOM_PF07700	no	Haem-NO-binding	7.03294e-07	0	0	0	8.43953e-06	0	0
DOM_PF02026	no	RyR domain	6.54642e-07	0	0	0	7.85571e-06	0	0
Variant_Classification_Translation_Start_Site	no	Mutation type: Translation_Start_Site	6.53574e-07	0	0	0	7.84289e-06	0	0
DOM_PF00031	no	Cystatin domain	0	0	0	0	0	0	0
DOM_PF00051	no	Kringle domain	0	0	0	0	0	0	0
DOM_PF00059	no	Lectin C-type domain	0	0	0	0	0	0	0
DOM_PF00079	no	Serpin (serine protease inhibitor)	0	0	0	0	0	0	0
DOM_PF00125	no	Core histone H2A/H2B/H3/H4	0	0	0	0	0	0	0
DOM_PF00151	no	Lipase	0	0	0	0	0	0	0
DOM_PF00201	no	UDP-glucoronosyl and UDP-glucosyl transferase	0	0	0	0	0	0	0
DOM_PF00232	no	Glycosyl hydrolase family 1	0	0	0	0	0	0	0
DOM_PF00250	no	Forkhead domain	0	0	0	0	0	0	0
DOM_PF00361	no	Proton-conducting membrane transporter	0	0	0	0	0	0	0
DOM_PF00690	no	Cation transporter/ATPase, N-terminus	0	0	0	0	0	0	0
DOM_PF00837	no	Iodothyronine deiodinase	0	0	0	0	0	0	0
DOM_PF01055	no	Glycosyl hydrolases family 31	0	0	0	0	0	0	0
DOM_PF01454	no	MAGE family	0	0	0	0	0	0	0
DOM_PF01500	no	Keratin, high sulfur B2 protein	0	0	0	0	0	0	0
DOM_PF01576	no	Myosin tail	0	0	0	0	0	0	0
DOM_PF01823	no	MAC/Perforin domain	0	0	0	0	0	0	0
DOM_PF02191	no	Olfactomedin-like domain	0	0	0	0	0	0	0
DOM_PF02389	no	Cornifin (SPRR) family	0	0	0	0	0	0	0
DOM_PF02760	no	HIN-200/IF120x domain	0	0	0	0	0	0	0
DOM_PF02931	no	Neurotransmitter-gated ion-channel ligand binding domain	0	0	0	0	0	0	0
DOM_PF02932	no	Neurotransmitter-gated ion-channel transmembrane region	0	0	0	0	0	0	0
DOM_PF03516	no	Filaggrin	0	0	0	0	0	0	0
DOM_PF04548	no	AIG1 family	0	0	0	0	0	0	0
DOM_PF04790	no	Sarcoglycan complex subunit protein	0	0	0	0	0	0	0
DOM_PF04810	no	Sec23/Sec24 zinc finger	0	0	0	0	0	0	0
DOM_PF04832	no	SOUL heme-binding protein	0	0	0	0	0	0	0
DOM_PF05028	no	Poly (ADP-ribose) glycohydrolase (PARG)	0	0	0	0	0	0	0
DOM_PF05057	no	Putative serine esterase (DUF676)	0	0	0	0	0	0	0
DOM_PF05287	no	PMG protein	0	0	0	0	0	0	0
DOM_PF06229	no	FRG1-like domain	0	0	0	0	0	0	0
DOM_PF06312	no	Neurexophilin	0	0	0	0	0	0	0
DOM_PF06484	no	Teneurin Intracellular Region	0	0	0	0	0	0	0
DOM_PF06614	no	Neuromodulin	0	0	0	0	0	0	0
DOM_PF07534	no	TLD	0	0	0	0	0	0	0
DOM_PF08043	no	Xin repeat	0	0	0	0	0	0	0
DOM_PF08180	no	B melanoma antigen family	0	0	0	0	0	0	0
DOM_PF08344	no	Transient receptor ion channel II	0	0	0	0	0	0	0
DOM_PF08434	no	Calcium-activated chloride channel N terminal	0	0	0	0	0	0	0
DOM_PF08562	no	Crisp	0	0	0	0	0	0	0
DOM_PF09422	no	WTX protein	0	0	0	0	0	0	0
DOM_PF10501	no	Ribosomal subunit 39S	0	0	0	0	0	0	0
DOM_PF10581	no	Synapsin N-terminal	0	0	0	0	0	0	0
DOM_PF11626	no	TRF2-interacting telomeric protein/Rap1 - C terminal domain	0	0	0	0	0	0	0
DOM_PF11759	no	Keratin-associated matrix	0	0	0	0	0	0	0
DOM_PF11918	no	N-terminal domain of Peptidase_S41 in eukaryotic IRBP	0	0	0	0	0	0	0
DOM_PF13306	no	BspA type Leucine rich repeat region (6 copies)	0	0	0	0	0	0	0
DOM_PF13385	no	Concanavalin A-like lectin/glucanases superfamily	0	0	0	0	0	0	0
DOM_PF13839	no	GDSL/SGNH-like Acyl-Esterase family found in Pmr5 and Cas1p	0	0	0	0	0	0	0
DOM_PF13853	no	Olfactory receptor	0	0	0	0	0	0	0
DOM_PF13885	no	Keratin, high sulfur B2 protein	0	0	0	0	0	0	0
DOM_PF13895	no	Immunoglobulin domain	0	0	0	0	0	0	0
DOM_PF13927	no	Immunoglobulin domain	0	0	0	0	0	0	0
DOM_PF14566	no	Inositol hexakisphosphate	0	0	0	0	0	0	0
DOM_PF14642	no	FAM47 family	0	0	0	0	0	0	0
DOM_PF14650	no	FAM75 family	0	0	0	0	0	0	0
DOM_PF14672	no	Late cornified envelope	0	0	0	0	0	0	0
DOM_PF14820	no	Small proline-rich 2	0	0	0	0	0	0	0
DOM_PF15030	no	Protein of unknown function (DUF4527)	0	0	0	0	0	0	0
DOM_PF15079	no	Testis-specific protein 35	0	0	0	0	0	0	0
DOM_PF15217	no	TSC21 family	0	0	0	0	0	0	0
DOM_PF15229	no	POM121 family	0	0	0	0	0	0	0
DOM_PF15240	no	Proline-rich protein	0	0	0	0	0	0	0
DOM_PF15256	no	SPATIAL	0	0	0	0	0	0	0
DOM_PF15367	no	Calcium-binding and spermatid-specific protein 1	0	0	0	0	0	0	0
DOM_PF15371	no	Domain of unknown function (DUF4599)	0	0	0	0	0	0	0
DOM_PF15434	no	Family 104	0	0	0	0	0	0	0
DOM_PF15468	no	Domain of unknown function (DUF4636)	0	0	0	0	0	0	0
DOM_PF15482	no	Coiled-coil domain-containing glutamate-rich protein family 1	0	0	0	0	0	0	0
DOM_PF15621	no	Proline-rich submaxillary gland androgen-regulated family	0	0	0	0	0	0	0
DOM_PF15752	no	Domain of unknown function (DUF4688)	0	0	0	0	0	0	0
DOM_PF15902	no	Sortilin, neurotensin receptor 3,	0	0	0	0	0	0	0
DOM_PF16026	no	Mitochondria-eating protein	0	0	0	0	0	0	0
DOM_PF16492	no	Cadherin cytoplasmic C-terminal	0	0	0	0	0	0	0
DOM_PF16497	no	MHC-I family domain	0	0	0	0	0	0	0
DOM_PF16606	no	Unstructured conserved, between two C2H2-type zinc-fingers	0	0	0	0	0	0	0
DOM_PF16863	no	N-terminal barrel of NtMGAM and CtMGAM, maltase-glucoamylase	0	0	0	0	0	0	0
DOM_PF19424	no	Protein UNC80	0	0	0	0	0	0	0
Variant_Classification_3'Flank	no	Mutation type: 3'Flank	0	0	0	0	0	0	0
Variant_Classification_5'Flank	no	Mutation type: 5'Flank	0	0	0	0	0	0	0
Variant_Classification_IGR	no	Mutation type: IGR	0	0	0	0	0	0	0
Variant_Classification_RNA	no	Mutation type: RNA	0	0	0	0	0	0	0
