# Supplementary material for: Multi-Omic Data Improve Prediction of Personalized Tumor Suppressors and Oncogenes
Source: Front Genet. 2022 May 10;13:854190. doi: 10.3389/fgene.2022.854190 (PMC9127508; doi:10.3389/fgene.2022.854190)
Supplement: Supplementary file 8 [file Table10.XLSX]

## Sheet: Bailey et al.
Supplementary Table 10: List of driver and neutral genes. The four lists of driver genes used for the four labelling strategies and neutral genes.
Gene	Cancer	KEY	Tumor suppressor or oncogene prediction (by 20/20+)	Decision	Tissue Frequency	Pancan Frequency	Consensus Score	Correlation adusted score	Novel	Rescue Notes	Note about previous publication
ABL1	PANCAN	ABL1_PANCAN		rescued	NA	0.0117	0	#N/A	0	Evidence from OncoImpact/DriverNET overlap (SNV result)	#N/A
ACVR1	UCEC	ACVR1_UCEC	oncogene	official	0.053	0.0075	1.5	1.5	0		0
ACVR1B	PANCAN	ACVR1B_PANCAN	possible tsg	official	NA	0.0109	1	0	0		Found in 24132290
ACVR2A	COADREAD	ACVR2A_COADREAD	tsg	official	0.0285	0.014	1.5	1.5	0		Found in 22810696
ACVR2A	LIHC	ACVR2A_LIHC	possible tsg	official	0.0311	0.014	1.5	1.5	0		Found in private communication about integrative LIHC analysis
ACVR2A	PANCAN	ACVR2A_PANCAN	possible tsg	official	NA	0.014	2	2	0		Found in 24132290
AJUBA	PANCAN	AJUBA_PANCAN	tsg	official	NA	0.009	2	1.48	0		Found in 24132290
AJUBA	HNSC	AJUBA_HNSC	tsg	official	0.0637	0.009	4.5	3.41	0		Found in 25631445
AKT1	CESC	AKT1_CESC	oncogene	official	0.0255	0.0101	1.5	1.5	0		0
AKT1	PRAD	AKT1_PRAD	oncogene	official	0.0063	0.0101	1.5	1.5	0		Found in 26544944
AKT1	PANCAN	AKT1_PANCAN	oncogene	official	NA	0.0101	2.5	2.5	0		Found in 24132290
AKT1	THCA	AKT1_THCA	oncogene	official	0.0102	0.0101	2.5	2.5	0		0
AKT1	UCEC	AKT1_UCEC	oncogene	official	0.0354	0.0101	3	3	0		0
AKT1	BRCA	AKT1_BRCA	oncogene	official	0.0321	0.0101	4	3.52	0		Found in 23000897
ALB	LIHC	ALB_LIHC	possible tsg	official	0.1356	0.0166	2.5	2.08	1		Found in private communication about integrative LIHC analysis
ALK	PANCAN	ALK_PANCAN		rescued	NA	0.0243	0	#N/A	0	Evidence from OncoImpact (SNV result)	#N/A
AMER1	PANCAN	AMER1_PANCAN	possible tsg	official	NA	0.0274	2	2	0		0
AMER1	COADREAD	AMER1_COADREAD	possible tsg	official	0.1171	0.0274	3	2.43	0		0
APC	PRAD	APC_PRAD	tsg	official	0.021	0.0587	3	1.99	0		0
APC	PANCAN	APC_PANCAN	tsg	official	NA	0.0587	3.5	2.98	0		Found in 24132290
APC	STAD	APC_STAD	tsg	official	0.0896	0.0587	4	3.47	0		Found in 25079317
APC	COADREAD	APC_COADREAD	tsg	official	0.8196	0.0587	4.5	2.93	0		Found in 22810696
APOB	LIHC	APOB_LIHC	possible tsg	official	0.1017	0.0808	1.5	1.5	1		Found in private communication about integrative LIHC analysis
AR	PANCAN	AR_PANCAN		rescued	NA	0.0146	0	#N/A	0	Evidence from OncoImpact (SNV result)	#N/A
ARAF	PANCAN	ARAF_PANCAN		rescued	NA	0.0079	0	#N/A	0	Evidence from DriverNet (SNV result)	#N/A
ARHGAP35	LUSC	ARHGAP35_LUSC	tsg	official	0.0603	0.0258	2	2	0		0
ARHGAP35	PANCAN	ARHGAP35_PANCAN	tsg	official	NA	0.0258	2.5	1.98	0		Found in 24132290
ARHGAP35	UCEC	ARHGAP35_UCEC	tsg	official	0.1389	0.0258	3	2.7	0		0
ARID1A	ESCA	ARID1A_ESCA	tsg	official	0.0698	0.0669	1	0	0		Found in 28052061
ARID1A	LUAD	ARID1A_LUAD	tsg	official	0.0464	0.0669	2	2	0		Found in 25079552
ARID1A	LUSC	ARID1A_LUSC	tsg	official	0.0733	0.0669	2	2	0		0
ARID1A	UCS	ARID1A_UCS	tsg	official	0.0909	0.0669	2	2	0		Found in 28292439
ARID1A	CHOL	ARID1A_CHOL		official	0.1176	0.0669	2.5	1.8	0		Found in 28297679
ARID1A	COADREAD	ARID1A_COADREAD	possible oncogene	official	0.0506	0.0669	2.5	2.5	0		Found in 22810696
ARID1A	CESC	ARID1A_CESC	tsg	official	0.0584	0.0669	3	1.91	0		Found in 28112728
ARID1A	LGG	ARID1A_LGG	possible tsg	official	0.0392	0.0669	3	2.47	0		Found in 26061751
ARID1A	PAAD	ARID1A_PAAD	tsg	official	0.0516	0.0669	3	2.45	0		Found in private communication about integrative PAAD analysis
ARID1A	BLCA	ARID1A_BLCA	tsg	official	0.2591	0.0669	3.5	2.43	0		Found in 24476821
ARID1A	BRCA	ARID1A_BRCA	tsg	official	0.0334	0.0669	3.5	3.5	0		0
ARID1A	LIHC	ARID1A_LIHC	tsg	official	0.0904	0.0669	3.5	3.08	0		Found in private communication about integrative LIHC analysis
ARID1A	PANCAN	ARID1A_PANCAN	tsg	official	NA	0.0669	3.5	2.98	0		Found in 24132290
ARID1A	UCEC	ARID1A_UCEC	tsg	official	0.3965	0.0669	3.5	3.2	0		Found in 23636398
ARID1A	STAD	ARID1A_STAD	tsg	official	0.1541	0.0669	4	3.47	0		Found in 25079317
ARID2	HNSC	ARID2_HNSC	possible tsg	official	0.0378	0.0316	2	1.46	0		0
ARID2	LGG	ARID2_LGG	possible tsg	official	0.0196	0.0316	2	1.47	0		0
ARID2	STAD	ARID2_STAD	possible tsg	official	0.0532	0.0316	2	1.47	0		0
ARID2	LIHC	ARID2_LIHC	tsg	official	0.0565	0.0316	3	3	0		Found in private communication about integrative LIHC analysis
ARID2	PANCAN	ARID2_PANCAN	tsg	official	NA	0.0316	3.5	2.98	0		0
ARID2	SKCM	ARID2_SKCM	tsg	official	0.1209	0.0316	3.5	3.5	0		Found in 26091043
ARID5B	UCEC	ARID5B_UCEC	possible tsg	official	0.1212	0.0172	1.5	1.2	0		0
ASXL1	PANCAN	ASXL1_PANCAN	possible tsg	official	NA	0.021	1.5	1.5	0		Found in 24132290
ASXL1	LAML	ASXL1_LAML	tsg	official	0.0432	0.021	2.5	2.5	0		0
ASXL2	PANCAN	ASXL2_PANCAN	possible tsg	official	NA	0.0185	1.5	1.5	0		0
ASXL2	BLCA	ASXL2_BLCA	possible tsg	official	0.0751	0.0185	3	2.58	0		0
ATF7IP	UCEC	ATF7IP_UCEC	possible tsg	official	0.048	0.0175	1.5	1.5	1		0
ATF7IP	PANCAN	ATF7IP_PANCAN	tsg	official	NA	0.0175	2	1.48	1		0
ATM	UCEC	ATM_UCEC	tsg	official	0.1035	0.0412	1.5	1.5	0		0
ATM	BLCA	ATM_BLCA	possible tsg	official	0.1347	0.0412	2	1.58	0		0
ATM	PANCAN	ATM_PANCAN	tsg	official	NA	0.0412	3	2.48	0		Found in 24132290
ATM	LUAD	ATM_LUAD	tsg	official	0.0789	0.0412	3.5	3.5	0		0
ATM	KIRC	ATM_KIRC	tsg	official	0.0408	0.0412	4	2.97	0		0
ATR	PANCAN	ATR_PANCAN	possible tsg	official	NA	0.0281	0.5	0	0		Found in 24132290
ATR	UCEC	ATR_UCEC	possible tsg	official	0.048	0.0281	0.5	0	0		Found in 23636398
ATRX	ACC	ATRX_ACC	possible tsg	official	0.0444	0.0569	2	2	0		Found in 27165744
ATRX	GBM	ATRX_GBM	tsg	official	0.074	0.0569	3.5	2.41	0		Found in 24120142
ATRX	PANCAN	ATRX_PANCAN	tsg	official	NA	0.0569	4	3.48	0		Found in 24132290
ATRX	SARC	ATRX_SARC	tsg	official	0.1667	0.0569	5	3.21	0		Found in private communication about integrative SARC analysis
ATRX	LGG	ATRX_LGG	tsg	official	0.3824	0.0569	5.5	3.57	0		Found in 26061751
ATXN3	PANCAN	ATXN3_PANCAN	possible tsg	official	NA	0.004	1.5	1.5	1		0
AXIN1	PANCAN	AXIN1_PANCAN	tsg	official	NA	0.0141	2.5	1.98	0		0
AXIN1	LIHC	AXIN1_LIHC	tsg	official	0.0763	0.0141	3.5	3.08	0		Found in private communication about integrative LIHC analysis
AXIN2	PANCAN	AXIN2_PANCAN	possible tsg	rescued	NA	0.0127	0	#N/A	0	Evidence from OncoImpact (SNV result)	#N/A
B2M	PANCAN	B2M_PANCAN	possible tsg	official	NA	0.0091	2.5	1.98	0		0
B2M	DLBC	B2M_DLBC	possible tsg	official	0.2432	0.0091	3	2.2	0		0
BAP1	KIRP	BAP1_KIRP	possible tsg	official	0.0509	0.0214	2	1.28	0		0
BAP1	PANCAN	BAP1_PANCAN	tsg	official	NA	0.0214	3	2.48	0		Found in 24132290
BAP1	CHOL	BAP1_CHOL	tsg	official	0.1765	0.0214	3.5	2.8	0		Found in 28297679
BAP1	LIHC	BAP1_LIHC	tsg	official	0.0593	0.0214	3.5	3.08	0		Found in private communication about integrative LIHC analysis
BAP1	UVM	BAP1_UVM	tsg	official	0.1625	0.0214	3.5	2.79	0		Found in private communication about integrative UVM analysis
BAP1	MESO	BAP1_MESO	tsg	official	0.2222	0.0214	4.5	2.65	0		0
BAP1	KIRC	BAP1_KIRC	tsg	official	0.106	0.0214	6.5	4.76	0		Found in 23792563
BCL2	PANCAN	BCL2_PANCAN		rescued	NA	0.004	0	#N/A	0	Evidence from DriverNet (CNA result) and OncoImpact (CNA result)	#N/A
BCL2L11	UCS	BCL2L11_UCS		official	0.0364	0.0054	1.5	1.5	0		0
BCOR	UCEC	BCOR_UCEC	possible oncogene	official	0.1111	0.0265	2.5	2.2	0		0
BCOR	STAD	BCOR_STAD	tsg	official	0.056	0.0265	3	2.47	0		Found in 25079317
BCOR	PANCAN	BCOR_PANCAN	tsg	official	NA	0.0265	3.5	2.98	0		0
BRAF	PRAD	BRAF_PRAD	possible oncogene	official	0.0126	0.071	0.5	0	0		Found in 26544944
BRAF	GBM	BRAF_GBM	oncogene	official	0.0193	0.071	2.5	2.5	0		Found in 24120142
BRAF	COADREAD	BRAF_COADREAD	oncogene	official	0.0506	0.071	4.5	4.5	0		Found in 22810696
BRAF	PANCAN	BRAF_PANCAN	oncogene	official	NA	0.071	5	4.48	0		Found in 24132290
BRAF	LUAD	BRAF_LUAD	oncogene	official	0.0719	0.071	5.5	5	0		Found in 25079552
BRAF	SKCM	BRAF_SKCM	oncogene	official	0.5213	0.071	6	5.54	0		Found in 26091043
BRAF	THCA	BRAF_THCA	oncogene	official	0.5915	0.071	7	4.37	0		Found in 25417114
BRCA1	OV	BRCA1_OV	possible tsg	official	0.0441	0.0205	1	0	0		Found in 21720365
BRCA1	PANCAN	BRCA1_PANCAN	tsg	official	NA	0.0205	2.5	1.98	0		Found in 24132290
BRCA1	BRCA	BRCA1_BRCA	tsg	official	0.0308	0.0205	3	3	0		0
BRCA2	PANCAN	BRCA2_PANCAN	possible tsg	official	NA	0.0327	0.5	0	0		Found in 24132290
BRD7	LIHC	BRD7_LIHC	tsg	official	0.0311	0.0085	1.5	1.5	1		0
BRD7	PANCAN	BRD7_PANCAN	tsg	official	NA	0.0085	2.5	1.98	1		0
BRD7	SKCM	BRD7_SKCM	tsg	official	0.0284	0.0085	2.5	2.5	1		0
BTG2	DLBC	BTG2_DLBC	possible tsg	official	0.3514	0.0057	2	1.2	1		0
CACNA1A	PANCAN	CACNA1A_PANCAN	possible oncogene	official	NA	0.0343	2	2	1		0
CARD11	DLBC	CARD11_DLBC	possible oncogene	official	0.2162	0.028	2	1.2	0		0
CASP8	CESC	CASP8_CESC	tsg	official	0.0438	0.0175	2.5	2.5	0		Found in 28112728
CASP8	STAD	CASP8_STAD	possible tsg	official	0.0224	0.0175	2.5	2.5	0		0
CASP8	PANCAN	CASP8_PANCAN	tsg	official	NA	0.0175	3	2.48	0		0
CASP8	BRCA	CASP8_BRCA	possible tsg	official	0.0205	0.0175	3.5	2.45	0		0
CASP8	HNSC	CASP8_HNSC	tsg	official	0.1036	0.0175	5	3.91	0		Found in 25631445
CBFB	PANCAN	CBFB_PANCAN	possible tsg	official	NA	0.0048	0.5	0	0		Found in 24132290
CBFB	BRCA	CBFB_BRCA	possible tsg	official	0.0231	0.0048	2	1.52	0		0
CBWD3	PANCAN	CBWD3_PANCAN		official	NA	0.0007	1.5	1.5	1		0
CCND1	PANCAN	CCND1_PANCAN	possible oncogene	official	NA	0.0077	2.5	2.5	0		Found in 24132290
CCND1	UCEC	CCND1_UCEC	possible oncogene	official	0.0707	0.0077	3.5	2.67	0		0
CD70	DLBC	CD70_DLBC	possible tsg	official	0.1081	0.0037	1.5	1.5	0		0
CD79B	DLBC	CD79B_DLBC	oncogene	official	0.1351	0.0039	3.5	2.7	0		0
CDH1	PANCAN	CDH1_PANCAN	tsg	official	NA	0.0243	2.5	1.98	0		Found in 24132290
CDH1	STAD	CDH1_STAD	oncogene	official	0.0896	0.0243	3	3	0		Found in 25079317
CDH1	BRCA	CDH1_BRCA	tsg	official	0.1309	0.0243	5	3.42	0		Found in 23000897
CDK12	OV	CDK12_OV	tsg	official	0.0466	0.0205	2	2	0		Found in 21720365
CDK12	PANCAN	CDK12_PANCAN	tsg	official	NA	0.0205	2.5	1.98	0		Found in 24132290
CDK4	PANCAN	CDK4_PANCAN	oncogene	official	NA	0.0044	2	2	0		0
CDK4	SKCM	CDK4_SKCM	oncogene	official	0.0261	0.0044	2.5	2.5	0		0
CDKN1A	LIHC	CDKN1A_LIHC	possible oncogene	official	0.0254	0.0091	1.5	1.5	0		0
CDKN1A	BLCA	CDKN1A_BLCA	tsg	official	0.0959	0.0091	2.5	2.08	0		Found in 24476821
CDKN1A	PANCAN	CDKN1A_PANCAN	tsg	official	NA	0.0091	3	2.48	0		Found in 24132290
CDKN1B	BRCA	CDKN1B_BRCA	possible tsg	official	0.0116	0.0066	1.5	1.5	0		Found in 23000897
CDKN1B	PANCAN	CDKN1B_PANCAN	possible tsg	official	NA	0.0066	2.5	1.98	0		Found in 24132290
CDKN2A	LIHC	CDKN2A_LIHC	possible tsg	official	0.0282	0.0399	1.5	1.5	0		Found in private communication about integrative LIHC analysis
CDKN2A	LUAD	CDKN2A_LUAD	possible tsg	official	0.0371	0.0399	2	2	0		Found in 25079552
CDKN2A	STAD	CDKN2A_STAD	possible tsg	official	0.0392	0.0399	2	2	0		0
CDKN2A	BLCA	CDKN2A_BLCA	tsg	official	0.0518	0.0399	3.5	2.43	0		Found in 24476821
CDKN2A	ESCA	CDKN2A_ESCA	possible tsg	official	0.0814	0.0399	4	4	0		Found in 28052061
CDKN2A	PANCAN	CDKN2A_PANCAN	tsg	official	NA	0.0399	4	3.48	0		Found in 24132290
CDKN2A	LUSC	CDKN2A_LUSC	tsg	official	0.1616	0.0399	4.5	4.5	0		Found in 22960745
CDKN2A	SKCM	CDKN2A_SKCM	tsg	official	0.1137	0.0399	4.5	4.5	0		Found in 26091043
CDKN2A	HNSC	CDKN2A_HNSC	tsg	official	0.2072	0.0399	5	3.91	0		Found in 25631445
CDKN2A	PAAD	CDKN2A_PAAD	tsg	official	0.2258	0.0399	5	3	0		Found in private communication about integrative PAAD analysis
CDKN2C	PANCAN	CDKN2C_PANCAN	possible tsg	rescued	NA	0.0037	0	#N/A	0	Expert curation	#N/A
CEBPA	LAML	CEBPA_LAML	possible oncogene	rescued	0.0072	0.0019	0	#N/A	0	Poor Variant Calling in liquid tumor, from manuscript	#N/A
CHD3	PANCAN	CHD3_PANCAN	possible tsg	official	NA	0.0203	1.5	1.5	1		0
CHD3	UCEC	CHD3_UCEC	possible tsg	official	0.1086	0.0203	2	1.7	1		0
CHD4	BRCA	CHD4_BRCA	oncogene	official	0.0257	0.031	1.5	1.5	0		0
CHD4	UCS	CHD4_UCS	possible tsg	official	0.1455	0.031	1.5	1.5	0		Found in 28292439
CHD4	UCEC	CHD4_UCEC	possible oncogene	official	0.1692	0.031	2.5	2.2	0		0
CHD4	PANCAN	CHD4_PANCAN	possible oncogene	official	NA	0.031	3	2.48	0		0
CHD8	PANCAN	CHD8_PANCAN	tsg	official	NA	0.0229	1.5	1.5	0		0
CHEK2	PANCAN	CHEK2_PANCAN	possible tsg	official	NA	0.0087	1	0	0		Found in 24132290
CIC	PANCAN	CIC_PANCAN	possible tsg	official	NA	0.0276	4.5	3.98	0		0
CIC	LGG	CIC_LGG	possible tsg	official	0.2137	0.0276	7.5	5.12	0		Found in 26061751
CNBD1	STAD	CNBD1_STAD	oncogene	official	0.042	0.0141	2.5	2.5	0		0
COL5A1	SKCM	COL5A1_SKCM	oncogene	official	0.1777	0.0397	1.5	1.5	0		0
CREB3L3	LIHC	CREB3L3_LIHC	possible tsg	official	0.0169	0.0096	1	0	1		Found in private communication about integrative LIHC analysis
CREBBP	BLCA	CREBBP_BLCA	tsg	official	0.1269	0.0366	2.5	2.08	0		0
CREBBP	PANCAN	CREBBP_PANCAN	tsg	official	NA	0.0366	3	2.48	0		0
CSDE1	PCPG	CSDE1_PCPG	tsg	official	0.0223	0.0118	2.5	2.5	0		Found in 28162975
CTCF	BRCA	CTCF_BRCA	possible tsg	official	0.0257	0.0194	2	1.52	0		Found in 23000897
CTCF	PANCAN	CTCF_PANCAN	tsg	official	NA	0.0194	3	2.48	0		Found in 24132290
CTCF	UCEC	CTCF_UCEC	tsg	official	0.1843	0.0194	4.5	4.2	0		0
CTNNB1	BLCA	CTNNB1_BLCA	oncogene	official	0.0311	0.0357	2	2	0		0
CTNNB1	COADREAD	CTNNB1_COADREAD	oncogene	official	0.038	0.0357	2.5	2.5	0		Found in 22810696
CTNNB1	SKCM	CTNNB1_SKCM	oncogene	official	0.0521	0.0357	2.5	2.18	0		Found in 26091043
CTNNB1	PRAD	CTNNB1_PRAD	oncogene	official	0.0189	0.0357	3.5	3.5	0		Found in 26544944
CTNNB1	STAD	CTNNB1_STAD	oncogene	official	0.0476	0.0357	3.5	3.5	0		Found in 25079317
CTNNB1	LUAD	CTNNB1_LUAD	oncogene	official	0.0394	0.0357	4	3.5	0		0
CTNNB1	PANCAN	CTNNB1_PANCAN	oncogene	official	NA	0.0357	4.5	3.98	0		Found in 24132290
CTNNB1	UCEC	CTNNB1_UCEC	oncogene	official	0.2146	0.0357	4.5	3.67	0		Found in 23636398
CTNNB1	ACC	CTNNB1_ACC	oncogene	official	0.1556	0.0357	5	3.14	0		Found in 27165744
CTNNB1	LIHC	CTNNB1_LIHC	oncogene	official	0.2627	0.0357	6.5	5.03	0		Found in private communication about integrative LIHC analysis
CTNND1	UCEC	CTNND1_UCEC	tsg	official	0.0631	0.0153	1.5	1.5	0		0
CTNND1	PANCAN	CTNND1_PANCAN	tsg	official	NA	0.0153	2.5	1.98	0		0
CUL1	BLCA	CUL1_BLCA	oncogene	official	0.0466	0.012	1.5	1.5	0		0
CUL1	PANCAN	CUL1_PANCAN	oncogene	official	NA	0.012	2.5	1.98	0		0
CUL3	HNSC	CUL3_HNSC	possible tsg	official	0.0359	0.014	2	2	1		0
CUL3	LUSC	CUL3_LUSC	tsg	official	0.056	0.014	2	2	1		0
CUL3	PANCAN	CUL3_PANCAN	tsg	official	NA	0.014	2.5	1.98	1		0
CUL3	KIRP	CUL3_KIRP	tsg	official	0.0364	0.014	4.5	3.78	1		0
CYLD	HNSC	CYLD_HNSC	possible tsg	official	0.0239	0.0098	2	2	0		0
CYSLTR2	UVM	CYSLTR2_UVM	oncogene	official	0.0375	0.0074	2.5	2.5	1		Found in private communication about integrative UVM analysis
DACH1	SKCM	DACH1_SKCM	oncogene	official	0.0853	0.0176	1.5	1.5	1		0
DAZAP1	PANCAN	DAZAP1_PANCAN	possible tsg	official	NA	0.0087	2	2	1		0
DDX3X	SKCM	DDX3X_SKCM	tsg	official	0.0545	0.0144	1.5	1.5	0		Found in 26091043
DDX3X	PANCAN	DDX3X_PANCAN	tsg	official	NA	0.0144	2	1.48	0		0
DHX9	LIHC	DHX9_LIHC	possible oncogene	official	0.0311	0.0131	1.5	1.5	0		0
DIAPH2	BLCA	DIAPH2_BLCA	possible oncogene	official	0.0544	0.016	2	2	1		0
DICER1	UCEC	DICER1_UCEC	possible oncogene	official	0.0631	0.0193	2	2	0		0
DMD	STAD	DMD_STAD	oncogene	official	0.1064	0.0703	1.5	1.5	0		0
DNMT3A	PANCAN	DNMT3A_PANCAN	tsg	official	NA	0.0206	1.5	1.5	0		Found in 24132290
DNMT3A	THCA	DNMT3A_THCA	tsg	official	0.0081	0.0206	2	2	0		0
DNMT3A	LAML	DNMT3A_LAML	tsg	official	0.1223	0.0206	2.5	1.86	0		Found in 23634996
EEF1A1	PANCAN	EEF1A1_PANCAN	possible oncogene	official	NA	0.0112	2	2	0		0
EEF1A1	LIHC	EEF1A1_LIHC	oncogene	official	0.0282	0.0112	3.5	3.08	0		Found in private communication about integrative LIHC analysis
EEF2	PAAD	EEF2_PAAD	tsg	official	0.0194	0.0107	1.5	1.5	1		0
EGFR	PANCAN	EGFR_PANCAN	oncogene	official	NA	0.0378	4	3.48	0		Found in 24132290
EGFR	GBM	EGFR_GBM	oncogene	official	0.2315	0.0378	5.5	4.74	0		Found in 24120142
EGFR	LUAD	EGFR_LUAD	oncogene	official	0.1392	0.0378	5.5	5	0		Found in 25079552
EGFR	LGG	EGFR_LGG	oncogene	official	0.0686	0.0378	6.5	4.72	0		Found in 26061751
EGR3	PANCAN	EGR3_PANCAN		rescued	NA	0.0061	0	#N/A	0	Evidence from DriverNet (SNV result)	#N/A
EIF1AX	PANCAN	EIF1AX_PANCAN	possible oncogene	official	NA	0.0062	3.5	3.5	1		0
EIF1AX	THCA	EIF1AX_THCA	oncogene	official	0.0142	0.0062	4	3.56	1		Found in 25417114
EIF1AX	UVM	EIF1AX_UVM	oncogene	official	0.125	0.0062	4.5	3.25	1		Found in private communication about integrative UVM analysis
ELF3	PANCAN	ELF3_PANCAN	possible tsg	official	NA	0.0133	1.5	1.5	0		Found in 24132290
ELF3	BLCA	ELF3_BLCA	possible tsg	official	0.1399	0.0133	2	1.58	0		Found in 24476821
EP300	UCEC	EP300_UCEC	tsg	official	0.0909	0.033	1.5	1.5	0		0
EP300	LUSC	EP300_LUSC	oncogene	official	0.0366	0.033	2.5	2.5	0		0
EP300	PANCAN	EP300_PANCAN	tsg	official	NA	0.033	3.5	2.98	0		Found in 24132290
EP300	BLCA	EP300_BLCA	tsg	official	0.1373	0.033	4.5	3.43	0		Found in 24476821
EP300	HNSC	EP300_HNSC	possible tsg	official	0.0737	0.033	4.5	3.96	0		0
EP300	CESC	EP300_CESC	tsg	official	0.1095	0.033	6	4.36	0		Found in 28112728
EPAS1	PCPG	EPAS1_PCPG	oncogene	official	0.0447	0.0133	6	4.25	0		Found in 28162975
EPHA2	CHOL	EPHA2_CHOL	tsg	official	0.1176	0.0158	2.5	2.5	0		0
EPHA2	PANCAN	EPHA2_PANCAN	tsg	official	NA	0.0158	2.5	1.98	0		0
EPHA2	HNSC	EPHA2_HNSC	tsg	official	0.0478	0.0158	4	4	0		0
EPHA3	PANCAN	EPHA3_PANCAN		rescued	NA	0.0361	0	#N/A	0	Evidence from OncoImpact (SNV result)	#N/A
ERBB2	ESCA	ERBB2_ESCA	possible oncogene	official	0.0465	0.0228	0.5	0	0		Found in 28052061
ERBB2	STAD	ERBB2_STAD	oncogene	official	0.042	0.0228	2	2	0		Found in 25079317
ERBB2	UCEC	ERBB2_UCEC	oncogene	official	0.0455	0.0228	2	2	0		0
ERBB2	CESC	ERBB2_CESC	oncogene	official	0.0511	0.0228	2.5	2.5	0		0
ERBB2	BLCA	ERBB2_BLCA	oncogene	official	0.1295	0.0228	3	2.58	0		0
ERBB2	PANCAN	ERBB2_PANCAN	oncogene	official	NA	0.0228	3.5	2.98	0		0
ERBB2	BRCA	ERBB2_BRCA	oncogene	official	0.0257	0.0228	5	4.52	0		0
ERBB3	CESC	ERBB3_CESC	oncogene	official	0.0511	0.0257	1.5	1.5	0		Found in 28112728
ERBB3	BLCA	ERBB3_BLCA	oncogene	official	0.1192	0.0257	2	1.58	0		Found in 24476821
ERBB3	PANCAN	ERBB3_PANCAN	possible oncogene	official	NA	0.0257	2	2	0		0
ERBB3	UCEC	ERBB3_UCEC	oncogene	official	0.0783	0.0257	2	2	0		0
ERBB4	STAD	ERBB4_STAD	oncogene	official	0.098	0.0386	1.5	1.5	0		0
ERCC2	PANCAN	ERCC2_PANCAN	possible oncogene	official	NA	0.0113	1	0	0		Found in 24132290
ERCC2	BLCA	ERCC2_BLCA	oncogene	official	0.0933	0.0113	3.5	3.08	0		Found in 24476821
ESR1	PANCAN	ESR1_PANCAN		rescued	NA	0.0112	0	#N/A	0	Evidence from OncoImpact (SNV result) & Structural tools	#N/A
EZH2	LAML	EZH2_LAML		rescued	0	0.0082	0	#N/A	0	Poor Variant Calling in liquid tumor, from manuscript	#N/A
FAM46D	STAD	FAM46D_STAD	oncogene	official	0.0196	0.011	1	0	1		Found in 25079317
FAT1	CESC	FAT1_CESC	possible tsg	official	0.0803	0.0622	2	2	0		0
FAT1	UCEC	FAT1_UCEC	tsg	official	0.1515	0.0622	2	1.7	0		0
FAT1	BLCA	FAT1_BLCA	tsg	official	0.1166	0.0622	2.5	2.08	0		0
FAT1	PANCAN	FAT1_PANCAN	tsg	official	NA	0.0622	2.5	1.98	0		Found in 24132290
FAT1	LUSC	FAT1_LUSC	tsg	official	0.1552	0.0622	3.5	3.5	0		0
FAT1	HNSC	FAT1_HNSC	tsg	official	0.241	0.0622	4	4	0		Found in 25631445
FBXW7	BRCA	FBXW7_BRCA	possible oncogene	official	0.018	0.0377	1.5	1.5	0		0
FBXW7	ESCA	FBXW7_ESCA	tsg	official	0.0523	0.0377	2	2	0		0
FBXW7	STAD	FBXW7_STAD	tsg	official	0.0308	0.0377	2	2	0		0
FBXW7	LUSC	FBXW7_LUSC	possible tsg	official	0.056	0.0377	2.5	2.5	0		0
FBXW7	UCEC	FBXW7_UCEC	possible oncogene	official	0.1641	0.0377	3.5	3.2	0		Found in 23636398
FBXW7	BLCA	FBXW7_BLCA	tsg	official	0.0907	0.0377	4.5	3.43	0		Found in 24476821
FBXW7	COADREAD	FBXW7_COADREAD	tsg	official	0.1203	0.0377	4.5	3.5	0		Found in 22810696
FBXW7	PANCAN	FBXW7_PANCAN	tsg	official	NA	0.0377	4.5	3.98	0		Found in 24132290
FBXW7	CESC	FBXW7_CESC	possible tsg	official	0.1131	0.0377	5.5	3.86	0		Found in 28112728
FBXW7	UCS	FBXW7_UCS	oncogene	official	0.3818	0.0377	5.5	4.82	0		Found in 28292439
FBXW7	HNSC	FBXW7_HNSC	possible tsg	official	0.0757	0.0377	6	4.91	0		0
FGFR1	PANCAN	FGFR1_PANCAN		rescued	NA	0.0115	0	#N/A	0	Evidence from OncoIMPACT (SNV result)	#N/A
FGFR2	LUSC	FGFR2_LUSC	oncogene	official	0.0302	0.0194	1.5	1.5	0		0
FGFR2	PANCAN	FGFR2_PANCAN	oncogene	official	NA	0.0194	1.5	1.5	0		Found in 24132290
FGFR2	UCEC	FGFR2_UCEC	oncogene	official	0.1212	0.0194	2.5	2.2	0		0
FGFR3	PANCAN	FGFR3_PANCAN	oncogene	official	NA	0.0153	3	3	0		Found in 24132290
FGFR3	HNSC	FGFR3_HNSC	oncogene	official	0.0179	0.0153	3.5	3	0		0
FGFR3	BLCA	FGFR3_BLCA	oncogene	official	0.1528	0.0153	4	3.19	0		Found in 24476821
FLNA	HNSC	FLNA_HNSC	tsg	official	0.0359	0.0324	2	1.5	1		0
FLT3	LAML	FLT3_LAML	oncogene	official	0.0504	0.0176	1.5	1.5	0		Found in 23634996
FOXA1	BLCA	FOXA1_BLCA	possible tsg	official	0.0389	0.0134	1	0	0		Found in 24476821
FOXA1	PANCAN	FOXA1_PANCAN	possible oncogene	official	NA	0.0134	3.5	3.5	0		Found in 24132290
FOXA1	PRAD	FOXA1_PRAD	possible oncogene	official	0.065	0.0134	5	3.87	0		Found in 26544944
FOXA1	BRCA	FOXA1_BRCA	oncogene	official	0.0347	0.0134	6	4.42	0		0
FOXA2	UCEC	FOXA2_UCEC	possible tsg	official	0.0556	0.0093	2	1.7	0		0
FOXA2	PANCAN	FOXA2_PANCAN	possible tsg	official	NA	0.0093	2.5	2.5	0		Found in 24132290
FOXQ1	BLCA	FOXQ1_BLCA	possible tsg	official	0.0389	0.0053	0.5	0	0		Found in 24476821
FUBP1	PANCAN	FUBP1_PANCAN	tsg	official	NA	0.0133	2.5	1.98	0		0
FUBP1	LGG	FUBP1_LGG	possible tsg	official	0.0922	0.0133	5	3.07	0		Found in 26061751
GABRA6	GBM	GABRA6_GBM		official	0.045	0.0196	0.5	0	1		Found in 24120142
GATA3	PANCAN	GATA3_PANCAN	possible tsg	official	NA	0.024	1.5	1.5	0		Found in 24132290
GATA3	BRCA	GATA3_BRCA	possible tsg	official	0.1258	0.024	4	2.95	0		Found in 23000897
GNA11	SKCM	GNA11_SKCM	oncogene	official	0.019	0.0078	1.5	1.5	0		0
GNA11	PANCAN	GNA11_PANCAN	oncogene	official	NA	0.0078	2	2	0		0
GNA11	UVM	GNA11_UVM	oncogene	official	0.45	0.0078	4.5	3.25	0		Found in private communication about integrative UVM analysis
GNA13	BLCA	GNA13_BLCA	oncogene	official	0.0337	0.0059	1.5	1.5	0		0
GNAQ	PANCAN	GNAQ_PANCAN	oncogene	official	NA	0.0091	3	2.48	0		0
GNAQ	UVM	GNAQ_UVM	oncogene	official	0.5	0.0091	5.5	3.65	0		Found in private communication about integrative UVM analysis
GNAS	COADREAD	GNAS_COADREAD	oncogene	official	0.0348	0.02	1.5	1.5	0		0
GNAS	LIHC	GNAS_LIHC	oncogene	official	0.0282	0.02	1.5	1.5	0		0
GNAS	PAAD	GNAS_PAAD	oncogene	official	0.0387	0.02	2.5	2.5	0		Found in private communication about integrative PAAD analysis
GPS2	BRCA	GPS2_BRCA	possible tsg	official	0.0103	0.0051	2.5	2.02	0		0
GPS2	PANCAN	GPS2_PANCAN	tsg	official	NA	0.0051	2.5	1.98	0		0
GRIN2D	PANCAN	GRIN2D_PANCAN	possible oncogene	official	NA	0.0118	1.5	1.5	1		0
GTF2I	PANCAN	GTF2I_PANCAN	oncogene	official	NA	0.0145	1.5	1.5	1		0
GTF2I	THYM	GTF2I_THYM	oncogene	official	0.4959	0.0145	3.5	2.81	1		Found in private communication about integrative THYM analysis
H3F3A	PANCAN	H3F3A_PANCAN	possible oncogene	official	NA	0.0034	1.5	1.5	0		0
H3F3C	PANCAN	H3F3C_PANCAN		official	NA	0.007	0.5	0	0		Found in 24132290
HGF	PANCAN	HGF_PANCAN		rescued	NA	0.0231	0	#N/A	0	Evidence from OncoImpact/DriverNET overlap (SNV result)	#N/A
HIST1H1C	PANCAN	HIST1H1C_PANCAN		rescued	NA	0.0113	0	#N/A	0	Expert curation	#N/A
HIST1H1E	DLBC	HIST1H1E_DLBC	possible oncogene	official	0.2703	0.0108	2	1.2	0		0
HIST1H1E	LIHC	HIST1H1E_LIHC	possible tsg	official	0.0141	0.0108	2	1.46	0		0
HLA-A	LUSC	HLA-A_LUSC	possible tsg	official	0.0129	0.007	1.5	1.5	0		Found in 22960745
HLA-A	HNSC	HLA-A_HNSC	possible tsg	official	0.0438	0.007	2.5	1.96	0		Found in 25631445
HLA-A	PANCAN	HLA-A_PANCAN	tsg	official	NA	0.007	3	2.48	0		0
HLA-B	DLBC	HLA-B_DLBC	tsg	official	0.1081	0.0091	2	2	0		0
HLA-B	HNSC	HLA-B_HNSC	tsg	official	0.0398	0.0091	2.5	2.5	0		0
HLA-B	PANCAN	HLA-B_PANCAN	tsg	official	NA	0.0091	2.5	1.98	0		0
HLA-B	CESC	HLA-B_CESC	tsg	official	0.0365	0.0091	3	3	0		Found in 28112728
HRAS	SKCM	HRAS_SKCM	oncogene	official	0.0166	0.0145	0.5	0	0		Found in 26091043
HRAS	LUSC	HRAS_LUSC	oncogene	official	0.0172	0.0145	2	2	0		0
HRAS	PRAD	HRAS_PRAD	oncogene	official	0.0084	0.0145	2.5	2.5	0		Found in 26544944
HRAS	BLCA	HRAS_BLCA	oncogene	official	0.0492	0.0145	3	2.58	0		Found in 24476821
HRAS	HNSC	HRAS_HNSC	oncogene	official	0.0637	0.0145	4	3.5	0		0
HRAS	PANCAN	HRAS_PANCAN	oncogene	official	NA	0.0145	4	4	0		0
HRAS	THYM	HRAS_THYM	oncogene	official	0.0826	0.0145	4.5	3.81	0		Found in private communication about integrative THYM analysis
HRAS	THCA	HRAS_THCA	oncogene	official	0.0346	0.0145	5	4.56	0		Found in 25417114
HRAS	PCPG	HRAS_PCPG	oncogene	official	0.1006	0.0145	5.5	3.51	0		Found in 28162975
HUWE1	HNSC	HUWE1_HNSC	possible tsg	official	0.1016	0.0488	2.5	2.5	0		0
IDH1	LIHC	IDH1_LIHC	oncogene	official	0.0198	0.0556	2.5	2.5	0		0
IDH1	PRAD	IDH1_PRAD	oncogene	official	0.0084	0.0556	3.5	3.04	0		0
IDH1	LAML	IDH1_LAML	oncogene	official	0.036	0.0556	4	2.94	0		Found in 23634996
IDH1	CHOL	IDH1_CHOL	oncogene	official	0.1471	0.0556	4.5	3.8	0		Found in 28297679
IDH1	GBM	IDH1_GBM	oncogene	official	0.0514	0.0556	4.5	3.74	0		Found in 24120142
IDH1	SKCM	IDH1_SKCM	oncogene	official	0.0569	0.0556	4.5	4.5	0		Found in 26091043
IDH1	PANCAN	IDH1_PANCAN	oncogene	official	NA	0.0556	5	4.48	0		Found in 24132290
IDH1	LGG	IDH1_LGG	oncogene	official	0.7784	0.0556	7.5	5.12	0		Found in 26061751
IDH2	PANCAN	IDH2_PANCAN	possible oncogene	official	NA	0.0065	1	0	0		Found in 24132290
IDH2	LAML	IDH2_LAML	oncogene	official	0.0576	0.0065	4.5	3.86	0		Found in 23634996
IDH2	LGG	IDH2_LGG	oncogene	official	0.0412	0.0065	4.5	3.7	0		Found in 26061751
IL6ST	LIHC	IL6ST_LIHC	possible tsg	official	0.0339	0.0098	1.5	1.08	0		Found in private communication about integrative LIHC analysis
IL7R	PANCAN	IL7R_PANCAN		rescued	NA	0.0191	0	#N/A	0	Evidence from OncoImpact (CNA result)	#N/A
INPPL1	PANCAN	INPPL1_PANCAN	possible tsg	official	NA	0.0187	1.5	1.5	0		0
INPPL1	UCEC	INPPL1_UCEC	possible tsg	official	0.1035	0.0187	1.5	1.2	0		0
IRF2	PANCAN	IRF2_PANCAN	tsg	official	NA	0.0082	2	1.48	1		0
IRF6	PANCAN	IRF6_PANCAN	possible tsg	official	NA	0.0077	2.5	2.5	0		0
JAK1	PANCAN	JAK1_PANCAN	tsg	official	NA	0.0137	1.5	1.5	0		0
JAK2	PANCAN	JAK2_PANCAN		rescued	NA	0.011	0	#N/A	0	Evidence from DriverNet (SNV result)	#N/A
JAK3	PANCAN	JAK3_PANCAN		rescued	NA	0.0154	0	#N/A	0	Evidence from OncoImpact (SNV result)	#N/A
KANSL1	BLCA	KANSL1_BLCA	tsg	official	0.0518	0.0181	2	2	1		0
KANSL1	UCEC	KANSL1_UCEC	tsg	official	0.0934	0.0181	2	1.7	1		0
KANSL1	PANCAN	KANSL1_PANCAN	tsg	official	NA	0.0181	2.5	1.98	1		0
KDM5C	PANCAN	KDM5C_PANCAN	possible tsg	official	NA	0.0154	1.5	1.5	0		Found in 24132290
KDM5C	KIRC	KDM5C_KIRC	tsg	official	0.0543	0.0154	4	2.97	0		Found in 23792563
KDM6A	HNSC	KDM6A_HNSC	tsg	official	0.0378	0.0294	2	1.5	0		0
KDM6A	PAAD	KDM6A_PAAD	tsg	official	0.0452	0.0294	2	1.45	0		0
KDM6A	PRAD	KDM6A_PRAD	possible tsg	official	0.0231	0.0294	2	2	0		0
KDM6A	LUSC	KDM6A_LUSC	tsg	official	0.0517	0.0294	2.5	2.5	0		0
KDM6A	BLCA	KDM6A_BLCA	tsg	official	0.2642	0.0294	3.5	2.43	0		Found in 24476821
KDM6A	KIRP	KDM6A_KIRP	tsg	official	0.0327	0.0294	3.5	2.95	0		Found in 26536169
KDM6A	PANCAN	KDM6A_PANCAN	tsg	official	NA	0.0294	3.5	2.98	0		Found in 24132290
KEAP1	LIHC	KEAP1_LIHC	possible tsg	official	0.0508	0.0243	1.5	1.08	0		Found in private communication about integrative LIHC analysis
KEAP1	HNSC	KEAP1_HNSC	possible oncogene	official	0.0458	0.0243	2	2	0		0
KEAP1	PANCAN	KEAP1_PANCAN	possible tsg	official	NA	0.0243	2	2	0		Found in 24132290
KEAP1	LUAD	KEAP1_LUAD	possible tsg	official	0.1717	0.0243	3.5	3.5	0		Found in 25079552
KEAP1	LUSC	KEAP1_LUSC	oncogene	official	0.1099	0.0243	4	4	0		Found in 22960745
KEL	GBM	KEL_GBM		official	0.0547	0.0209	0.5	0	0		Found in 24120142
KIF1A	KIRC	KIF1A_KIRC	tsg	official	0.0163	0.0256	3	1.97	1		0
KIT	LAML	KIT_LAML	oncogene	official	0.0216	0.0209	1.5	1.5	0		Found in 23634996
KIT	PANCAN	KIT_PANCAN	possible oncogene	official	NA	0.0209	2	2	0		Found in 24132290
KIT	SKCM	KIT_SKCM	oncogene	official	0.0427	0.0209	2	2	0		0
KIT	TGCT	KIT_TGCT	oncogene	official	0.1448	0.0209	6.5	6.07	0		Found in private communication about integrative TGCT analysis
KLF5	PANCAN	KLF5_PANCAN	possible oncogene	official	NA	0.0097	1.5	1.5	1		0
KLF5	BLCA	KLF5_BLCA	possible oncogene	official	0.0544	0.0097	2	1.58	1		Found in 24476821
KLF5	LUSC	KLF5_LUSC	oncogene	official	0.0259	0.0097	2	2	1		0
KLF5	CESC	KLF5_CESC	possible oncogene	official	0.0328	0.0097	2.5	2.5	1		0
KMT2A	PANCAN	KMT2A_PANCAN	tsg	official	NA	0.0366	2.5	1.98	0		0
KMT2B	PANCAN	KMT2B_PANCAN	tsg	official	NA	0.0321	2	1.48	1		0
KMT2B	UCEC	KMT2B_UCEC	tsg	official	0.1768	0.0321	2.5	2.5	1		0
KMT2C	UCEC	KMT2C_UCEC	tsg	official	0.1616	0.0811	1.5	1.5	0		0
KMT2C	BLCA	KMT2C_BLCA	tsg	official	0.2021	0.0811	2.5	2.08	0		0
KMT2C	PANCAN	KMT2C_PANCAN	tsg	official	NA	0.0811	3	2.48	0		Found in 24132290
KMT2C	BRCA	KMT2C_BRCA	tsg	official	0.095	0.0811	3.5	3.02	0		Found in 23000897
KMT2C	CESC	KMT2C_CESC	tsg	official	0.1752	0.0811	4	3.45	0		0
KMT2D	ESCA	KMT2D_ESCA	tsg	official	0.1279	0.0833	2	2	0		Found in 28052061
KMT2D	BLCA	KMT2D_BLCA	tsg	official	0.2694	0.0833	2.5	2.08	0		Found in 24476821
KMT2D	PRAD	KMT2D_PRAD	tsg	official	0.0566	0.0833	2.5	2.5	0		0
KMT2D	CESC	KMT2D_CESC	tsg	official	0.1496	0.0833	3	3	0		0
KMT2D	PANCAN	KMT2D_PANCAN	tsg	official	NA	0.0833	3	2.48	0		Found in 24132290
KMT2D	HNSC	KMT2D_HNSC	tsg	official	0.1514	0.0833	3.5	3.5	0		Found in 25631445
KMT2D	LUSC	KMT2D_LUSC	tsg	official	0.2241	0.0833	3.5	3.5	0		Found in 22960745
KMT2D	DLBC	KMT2D_DLBC	tsg	official	0.3514	0.0833	4	3.2	0		0
KRAS	SKCM	KRAS_SKCM	oncogene	official	0.0213	0.0695	1	0	0		Found in 26091043
KRAS	THCA	KRAS_THCA	oncogene	official	0.0081	0.0695	1	0	0		Found in 25417114
KRAS	BRCA	KRAS_BRCA	oncogene	official	0.009	0.0695	2.5	2.5	0		0
KRAS	KIRP	KRAS_KIRP	oncogene	official	0.0182	0.0695	2.5	2.5	0		0
KRAS	LIHC	KRAS_LIHC	oncogene	official	0.0169	0.0695	2.5	2.5	0		Found in private communication about integrative LIHC analysis
KRAS	OV	KRAS_OV	oncogene	official	0.0147	0.0695	2.5	2.5	0		0
KRAS	STAD	KRAS_STAD	oncogene	official	0.07	0.0695	2.5	2.5	0		Found in 25079317
KRAS	BLCA	KRAS_BLCA	oncogene	official	0.0415	0.0695	3	2.58	0		0
KRAS	CESC	KRAS_CESC	oncogene	official	0.062	0.0695	3.5	2.95	0		Found in 28112728
KRAS	LAML	KRAS_LAML	oncogene	official	0.0432	0.0695	3.5	2.86	0		Found in 23634996
KRAS	TGCT	KRAS_TGCT	oncogene	official	0.0828	0.0695	3.5	3.07	0		Found in private communication about integrative TGCT analysis
KRAS	UCEC	KRAS_UCEC	oncogene	official	0.2096	0.0695	3.5	3.2	0		Found in 23636398
KRAS	UCS	KRAS_UCS	oncogene	official	0.1273	0.0695	3.5	2.82	0		Found in 28292439
KRAS	PANCAN	KRAS_PANCAN	oncogene	official	NA	0.0695	4.5	3.98	0		Found in 24132290
KRAS	COADREAD	KRAS_COADREAD	oncogene	official	0.4778	0.0695	5.5	4.43	0		Found in 22810696
KRAS	LUAD	KRAS_LUAD	oncogene	official	0.3155	0.0695	5.5	5	0		Found in 25079552
KRAS	PAAD	KRAS_PAAD	oncogene	official	0.7355	0.0695	6.5	4.5	0		Found in private communication about integrative PAAD analysis
KRT222	PANCAN	KRT222_PANCAN	possible tsg	official	NA	0.0034	1.5	1.5	1		0
LATS1	CESC	LATS1_CESC	tsg	official	0.0365	0.0145	3	1.91	1		0
LATS2	MESO	LATS2_MESO	tsg	official	0.0988	0.0131	3.5	2.27	1		0
LEMD2	PANCAN	LEMD2_PANCAN		official	NA	0.0044	1.5	1.5	1		0
LZTR1	GBM	LZTR1_GBM	possible oncogene	official	0.0354	0.0149	1	0	0		Found in 24120142
LZTR1	LIHC	LZTR1_LIHC	possible tsg	official	0.0395	0.0149	1.5	1.08	0		Found in private communication about integrative LIHC analysis
MACF1	PANCAN	MACF1_PANCAN	possible oncogene	rescued	NA	0.0598	0	#N/A	0	Evidence from DriverNet (SNV result)	#N/A
MAP2K1	PANCAN	MAP2K1_PANCAN	oncogene	official	NA	0.0088	3	2.48	0		0
MAP2K1	SKCM	MAP2K1_SKCM	oncogene	official	0.0616	0.0088	4	4	0		Found in 26091043
MAP2K4	PANCAN	MAP2K4_PANCAN	tsg	official	NA	0.0119	2.5	1.98	0		Found in 24132290
MAP2K4	BRCA	MAP2K4_BRCA	tsg	official	0.0398	0.0119	5	3.42	0		0
MAP3K1	CESC	MAP3K1_CESC	tsg	official	0.0146	0.0207	2	2	0		0
MAP3K1	PANCAN	MAP3K1_PANCAN	tsg	official	NA	0.0207	2.5	1.98	0		Found in 24132290
MAP3K1	UCEC	MAP3K1_UCEC	tsg	official	0.0707	0.0207	3	2.7	0		0
MAP3K1	BRCA	MAP3K1_BRCA	tsg	official	0.0834	0.0207	4.5	2.92	0		0
MAP3K4	UCS	MAP3K4_UCS	possible tsg	official	0.0545	0.018	2	2	0		0
MAPK1	PANCAN	MAPK1_PANCAN	oncogene	official	NA	0.0068	2.5	1.98	0		0
MAPK1	HNSC	MAPK1_HNSC	oncogene	official	0.0179	0.0068	3.5	3.5	0		0
MAPK1	CESC	MAPK1_CESC	oncogene	official	0.0474	0.0068	4.5	4.5	0		Found in 28112728
MAX	UCEC	MAX_UCEC	oncogene	official	0.0455	0.0065	1.5	1.5	0		0
MAX	LGG	MAX_LGG	oncogene	official	0.0078	0.0065	2.5	2.5	0		0
MECOM	SKCM	MECOM_SKCM	possible oncogene	official	0.1825	0.027	2	2	0		0
MED12	PRAD	MED12_PRAD	oncogene	official	0.0147	0.0321	2.5	2.5	0		Found in 26544944
MEN1	ACC	MEN1_ACC	tsg	official	0.0778	0.0082	2.5	2.5	0		Found in 27165744
MET	LUAD	MET_LUAD	possible tsg	official	0.0441	0.0193	1	0	0		Found in 25079552
MET	KIRP	MET_KIRP	oncogene	official	0.08	0.0193	4.5	3.78	0		Found in 26536169
MGA	LUAD	MGA_LUAD	tsg	official	0.0696	0.0327	1	0	0		Found in 25079552
MGA	PANCAN	MGA_PANCAN	tsg	official	NA	0.0327	2.5	1.98	0		0
MGMT	PANCAN	MGMT_PANCAN		rescued	NA	0.0029	0	#N/A	0	Involved in hypermutator phenotype	#N/A
MLH1	PANCAN	MLH1_PANCAN		rescued	NA	0.0097	0	#N/A	0	Involved in hypermutator phenotype	#N/A
MSH2	PANCAN	MSH2_PANCAN		rescued	NA	0.0083	0	#N/A	0	Involved in hypermutator phenotype	#N/A
MSH3	PANCAN	MSH3_PANCAN	possible oncogene	rescued	NA	0.01	0	#N/A	0	Involved in hypermutator phenotype	#N/A
MSH6	UCEC	MSH6_UCEC	tsg	official	0.0429	0.0106	2	2	0		0
MTOR	PANCAN	MTOR_PANCAN	possible oncogene	official	NA	0.027	2	2	0		Found in 24132290
MTOR	KIRC	MTOR_KIRC	oncogene	official	0.0924	0.027	5.5	4.79	0		Found in 23792563
MUC6	STAD	MUC6_STAD	possible tsg	official	0.0672	0.0243	1	0	1		Found in 25079317
MYC	PANCAN	MYC_PANCAN	oncogene	official	NA	0.0082	1.5	1.5	0		0
MYCN	UCEC	MYCN_UCEC	oncogene	official	0.0328	0.0084	1.5	1.5	0		0
MYD88	DLBC	MYD88_DLBC	oncogene	official	0.1892	0.0047	3.5	2.7	0		0
MYH9	HNSC	MYH9_HNSC	oncogene	official	0.0518	0.0278	2.5	2.5	0		0
NCOR1	PANCAN	NCOR1_PANCAN	tsg	official	NA	0.0301	1.5	1.5	0		Found in 24132290
NCOR1	BRCA	NCOR1_BRCA	tsg	official	0.0475	0.0301	4.5	2.92	0		0
NF1	LUSC	NF1_LUSC	tsg	official	0.1142	0.0529	2.5	2.5	0		0
NF1	BRCA	NF1_BRCA	tsg	official	0.0385	0.0529	3.5	2.4	0		0
NF1	PANCAN	NF1_PANCAN	tsg	official	NA	0.0529	3.5	2.98	0		Found in 24132290
NF1	PCPG	NF1_PCPG	tsg	official	0.0894	0.0529	3.5	2.84	0		Found in 28162975
NF1	SKCM	NF1_SKCM	tsg	official	0.128	0.0529	3.5	3.5	0		Found in 26091043
NF1	LUAD	NF1_LUAD	tsg	official	0.1206	0.0529	4	4	0		Found in 25079552
NF1	GBM	NF1_GBM	tsg	official	0.1029	0.0529	4.5	2.9	0		Found in 24120142
NF1	OV	NF1_OV	tsg	official	0.076	0.0529	4.5	3.98	0		Found in 21720365
NF1	LGG	NF1_LGG	tsg	official	0.0588	0.0529	5	3.07	0		Found in 26061751
NF2	KIRP	NF2_KIRP	tsg	official	0.0327	0.0119	2	2	0		Found in 26536169
NF2	PANCAN	NF2_PANCAN	tsg	official	NA	0.0119	2.5	1.98	0		0
NF2	MESO	NF2_MESO	tsg	official	0.2346	0.0119	4.5	2.65	0		0
NFE2L2	BLCA	NFE2L2_BLCA	oncogene	official	0.0648	0.0278	3	2.58	0		0
NFE2L2	PANCAN	NFE2L2_PANCAN	oncogene	official	NA	0.0278	3	2.48	0		Found in 24132290
NFE2L2	UCEC	NFE2L2_UCEC	oncogene	official	0.0783	0.0278	3.5	3.2	0		0
NFE2L2	HNSC	NFE2L2_HNSC	oncogene	official	0.0618	0.0278	4	4	0		0
NFE2L2	CESC	NFE2L2_CESC	oncogene	official	0.0474	0.0278	4.5	3.95	0		Found in 28112728
NFE2L2	LIHC	NFE2L2_LIHC	oncogene	official	0.0339	0.0278	4.5	4.5	0		Found in private communication about integrative LIHC analysis
NFE2L2	ESCA	NFE2L2_ESCA	oncogene	official	0.1105	0.0278	5	5	0		Found in 28052061
NFE2L2	LUSC	NFE2L2_LUSC	oncogene	official	0.153	0.0278	5	4.53	0		Found in 22960745
NIPBL	PANCAN	NIPBL_PANCAN	tsg	official	NA	0.034	2.5	1.98	1		0
NIPBL	LGG	NIPBL_LGG	tsg	official	0.0353	0.034	3	2.47	1		0
NOTCH1	ESCA	NOTCH1_ESCA	tsg	official	0.0872	0.0394	1	0	0		Found in 28052061
NOTCH1	CESC	NOTCH1_CESC	possible tsg	official	0.0657	0.0394	2	1.4	0		0
NOTCH1	LUSC	NOTCH1_LUSC	tsg	official	0.0884	0.0394	2.5	2.5	0		Found in 22960745
NOTCH1	PANCAN	NOTCH1_PANCAN	tsg	official	NA	0.0394	3	2.48	0		Found in 24132290
NOTCH1	LGG	NOTCH1_LGG	possible tsg	official	0.0725	0.0394	5.5	4.1	0		Found in 26061751
NOTCH1	HNSC	NOTCH1_HNSC	tsg	official	0.1813	0.0394	6	4.91	0		Found in 25631445
NOTCH2	PANCAN	NOTCH2_PANCAN		rescued	NA	0.0241	0	#N/A	0	Evidence from OncoIMPACT (SNV result)	#N/A
NPM1	LAML	NPM1_LAML	oncogene	official	0.0647	0.0051	3.5	2.86	0		Found in 23634996
NRAS	LIHC	NRAS_LIHC	possible tsg	official	0.0141	0.0268	1	0	0		Found in private communication about integrative LIHC analysis
NRAS	BLCA	NRAS_BLCA	oncogene	official	0.0207	0.0268	1.5	1.5	0		0
NRAS	UCEC	NRAS_UCEC	oncogene	official	0.0328	0.0268	1.5	1.5	0		0
NRAS	LGG	NRAS_LGG	oncogene	official	0.0078	0.0268	2.5	2.5	0		0
NRAS	OV	NRAS_OV	oncogene	official	0.0123	0.0268	2.5	2.5	0		0
NRAS	COADREAD	NRAS_COADREAD	oncogene	official	0.0601	0.0268	3	2	0		Found in 22810696
NRAS	THYM	NRAS_THYM	possible oncogene	official	0.0248	0.0268	3	3	0		Found in private communication about integrative THYM analysis
NRAS	TGCT	NRAS_TGCT	oncogene	official	0.0345	0.0268	3.5	3.07	0		Found in private communication about integrative TGCT analysis
NRAS	PANCAN	NRAS_PANCAN	oncogene	official	NA	0.0268	5	4.48	0		Found in 24132290
NRAS	SKCM	NRAS_SKCM	oncogene	official	0.2773	0.0268	5	4.54	0		Found in 26091043
NRAS	THCA	NRAS_THCA	oncogene	official	0.0793	0.0268	5	4.56	0		Found in 25417114
NSD1	ESCA	NSD1_ESCA	tsg	official	0.0407	0.0317	2	2	0		0
NSD1	PANCAN	NSD1_PANCAN	tsg	official	NA	0.0317	2.5	1.98	0		Found in 24132290
NSD1	HNSC	NSD1_HNSC	tsg	official	0.1135	0.0317	4.5	3.41	0		Found in 25631445
NUP133	LIHC	NUP133_LIHC	possible tsg	official	0.0367	0.0126	1.5	1.5	1		0
NUP93	THCA	NUP93_THCA	possible tsg	official	0.0081	0.0084	2	2	0		0
PAX5	PANCAN	PAX5_PANCAN		rescued	NA	0.0082	0	#N/A	0	Evidence from OncoIMPACT (SNV result)	#N/A
PBRM1	UCEC	PBRM1_UCEC	tsg	official	0.0581	0.0373	1.5	1.5	0		0
PBRM1	PANCAN	PBRM1_PANCAN	tsg	official	NA	0.0373	2.5	1.98	0		Found in 24132290
PBRM1	CHOL	PBRM1_CHOL	tsg	official	0.1765	0.0373	3.5	2.32	0		0
PBRM1	KIRC	PBRM1_KIRC	tsg	official	0.4212	0.0373	5	3.26	0		Found in 23792563
PCBP1	PANCAN	PCBP1_PANCAN	oncogene	official	NA	0.0068	2.5	2.5	0		Found in 24132290
PCBP1	COADREAD	PCBP1_COADREAD	oncogene	official	0.0538	0.0068	3.5	3.5	0		0
PDGFRA	GBM	PDGFRA_GBM	possible oncogene	official	0.0418	0.0243	1	0	0		Found in 24120142
PDS5B	UCEC	PDS5B_UCEC	tsg	official	0.0631	0.0141	1.5	1.5	1		0
PGR	PANCAN	PGR_PANCAN	possible tsg	official	NA	0.0149	2	2	1		0
PHF6	LAML	PHF6_LAML	possible tsg	rescued	0.0216	0.0075	0.5	0	0	Poor Variant Calling in liquid tumor, from manuscript, not in original 258 list.	#N/A
PIK3CA	KIRC	PIK3CA_KIRC	possible oncogene	official	0.0163	0.1175	1.5	1.5	0		Found in 23792563
PIK3CA	KIRP	PIK3CA_KIRP	oncogene	official	0.0109	0.1175	1.5	1.5	0		0
PIK3CA	TGCT	PIK3CA_TGCT	oncogene	official	0.0207	0.1175	2	2	0		0
PIK3CA	GBM	PIK3CA_GBM	oncogene	official	0.1093	0.1175	2.5	2	0		Found in 24120142
PIK3CA	LIHC	PIK3CA_LIHC	oncogene	official	0.0339	0.1175	2.5	2.5	0		Found in private communication about integrative LIHC analysis
PIK3CA	PRAD	PIK3CA_PRAD	oncogene	official	0.0252	0.1175	2.5	2.5	0		0
PIK3CA	ESCA	PIK3CA_ESCA	oncogene	official	0.0988	0.1175	3	3	0		0
PIK3CA	BLCA	PIK3CA_BLCA	oncogene	official	0.2124	0.1175	3.5	3.08	0		Found in 24476821
PIK3CA	LGG	PIK3CA_LGG	oncogene	official	0.0804	0.1175	3.5	2.7	0		Found in 26061751
PIK3CA	LUAD	PIK3CA_LUAD	oncogene	official	0.0418	0.1175	3.5	3	0		Found in 25079552
PIK3CA	UCEC	PIK3CA_UCEC	oncogene	official	0.4571	0.1175	3.5	3.2	0		Found in 23636398
PIK3CA	UCS	PIK3CA_UCS	oncogene	official	0.3455	0.1175	3.5	2.82	0		Found in 28292439
PIK3CA	COADREAD	PIK3CA_COADREAD	oncogene	official	0.231	0.1175	4.5	4.5	0		Found in 22810696
PIK3CA	PANCAN	PIK3CA_PANCAN	oncogene	official	NA	0.1175	4.5	3.98	0		Found in 24132290
PIK3CA	STAD	PIK3CA_STAD	oncogene	official	0.1064	0.1175	4.5	4.5	0		Found in 25079317
PIK3CA	HNSC	PIK3CA_HNSC	oncogene	official	0.1793	0.1175	5	5	0		Found in 25631445
PIK3CA	LUSC	PIK3CA_LUSC	oncogene	official	0.125	0.1175	5	4.53	0		Found in 22960745
PIK3CA	CESC	PIK3CA_CESC	oncogene	official	0.2664	0.1175	5.5	4.95	0		Found in 28112728
PIK3CA	BRCA	PIK3CA_BRCA	oncogene	official	0.344	0.1175	6	4.42	0		Found in 23000897
PIK3CB	PANCAN	PIK3CB_PANCAN		rescued	NA	0.0123	0	#N/A	0	Evidence from OncoImpact/DriverNET overlap (SNV result)	#N/A
PIK3CG	PANCAN	PIK3CG_PANCAN	possible oncogene	rescued	NA	0.0264	0	#N/A	0	Evidence from OncoImpact/DriverNET overlap (SNV result)	#N/A
PIK3R1	BRCA	PIK3R1_BRCA	possible oncogene	official	0.027	0.0321	1.5	1.02	0		Found in 23000897
PIK3R1	LGG	PIK3R1_LGG	possible oncogene	official	0.0451	0.0321	3.5	2.7	0		Found in 26061751
PIK3R1	UCS	PIK3R1_UCS	possible tsg	official	0.1091	0.0321	3.5	2.82	0		Found in 28292439
PIK3R1	PANCAN	PIK3R1_PANCAN	tsg	official	NA	0.0321	4	3.48	0		Found in 24132290
PIK3R1	UCEC	PIK3R1_UCEC	tsg	official	0.298	0.0321	4.5	4.2	0		Found in 23636398
PIK3R1	GBM	PIK3R1_GBM	possible tsg	official	0.1029	0.0321	5	3.4	0		Found in 24120142
PIK3R2	PANCAN	PIK3R2_PANCAN	oncogene	official	NA	0.0093	1.5	1.5	0		0
PIK3R2	UCEC	PIK3R2_UCEC	oncogene	official	0.053	0.0093	3	3	0		0
PIM1	DLBC	PIM1_DLBC	oncogene	official	0.2703	0.0056	3	2.2	0		0
PLCB4	UVM	PLCB4_UVM	oncogene	official	0.025	0.0273	1	0	1		Found in private communication about integrative UVM analysis
PLCG1	LGG	PLCG1_LGG	oncogene	official	0.0078	0.0133	1	0	0		Found in 26061751
PLXNB2	PANCAN	PLXNB2_PANCAN	possible oncogene	official	NA	0.0263	1.5	1.5	1		0
PMS1	PANCAN	PMS1_PANCAN	possible oncogene	rescued	NA	0.0096	0	#N/A	0	Involved in hypermutator phenotype	#N/A
PMS2	PANCAN	PMS2_PANCAN	possible tsg	rescued	NA	0.0105	0	#N/A	0	Involved in hypermutator phenotype	#N/A
POLE	PANCAN	POLE_PANCAN		rescued	NA	0.0237	0	#N/A	0	Evidence from DriverNet (SNV result) and OncoImpact (SNV result)	#N/A
POLQ	PANCAN	POLQ_PANCAN		official	NA	0.0303	0.5	0	0		Found in 24132290
POLRMT	CESC	POLRMT_CESC	oncogene	official	0.0219	0.0099	1.5	1.5	1		0
PPM1D	THCA	PPM1D_THCA		official	0.0081	0.0066	1.5	1.5	0		Found in 25417114
PPP2R1A	PANCAN	PPP2R1A_PANCAN	oncogene	official	NA	0.0177	3.5	2.98	0		Found in 24132290
PPP2R1A	UCEC	PPP2R1A_UCEC	oncogene	official	0.1641	0.0177	3.5	3.2	0		Found in 23636398
PPP2R1A	UCS	PPP2R1A_UCS	oncogene	official	0.2727	0.0177	5.5	4.82	0		Found in 28292439
PPP6C	SKCM	PPP6C_SKCM	oncogene	official	0.0711	0.0068	2	2	0		Found in 26091043
PRKAR1A	ACC	PRKAR1A_ACC	tsg	official	0.0556	0.0064	1	0	0		Found in 27505681
PSIP1	BLCA	PSIP1_BLCA	tsg	official	0.0492	0.0099	2	2	0		0
PSIP1	PANCAN	PSIP1_PANCAN	tsg	official	NA	0.0099	2	1.48	0		0
PTCH1	PANCAN	PTCH1_PANCAN	possible tsg	official	NA	0.0182	1.5	1.5	0		0
PTCH1	ESCA	PTCH1_ESCA	tsg	official	0.0349	0.0182	2	2	0		0
PTEN	BLCA	PTEN_BLCA	tsg	official	0.0363	0.0747	2.5	2.11	0		0
PTEN	STAD	PTEN_STAD	possible tsg	official	0.042	0.0747	2.5	2.5	0		0
PTEN	COADREAD	PTEN_COADREAD	tsg	official	0.0443	0.0747	3	3	0		0
PTEN	KICH	PTEN_KICH	tsg	official	0.0923	0.0747	3	2.09	0		Found in 25155756
PTEN	CESC	PTEN_CESC	tsg	official	0.0912	0.0747	4	2.91	0		Found in 28112728
PTEN	HNSC	PTEN_HNSC	tsg	official	0.0239	0.0747	4.5	3.41	0		0
PTEN	LUSC	PTEN_LUSC	tsg	official	0.1121	0.0747	4.5	4.5	0		Found in 22960745
PTEN	PRAD	PTEN_PRAD	possible tsg	official	0.0377	0.0747	4.5	2.98	0		Found in 26544944
PTEN	SKCM	PTEN_SKCM	tsg	official	0.0972	0.0747	4.5	4.5	0		Found in 26091043
PTEN	UCEC	PTEN_UCEC	tsg	official	0.5985	0.0747	4.5	4.2	0		Found in 23636398
PTEN	UCS	PTEN_UCS	tsg	official	0.1636	0.0747	4.5	2.73	0		Found in 28292439
PTEN	BRCA	PTEN_BRCA	tsg	official	0.0578	0.0747	5	3.42	0		Found in 23000897
PTEN	GBM	PTEN_GBM	tsg	official	0.3248	0.0747	5	3.4	0		Found in 24120142
PTEN	KIRC	PTEN_KIRC	possible tsg	official	0.0408	0.0747	5	3.26	0		Found in 23792563
PTEN	LGG	PTEN_LGG	possible tsg	official	0.0471	0.0747	5	3.07	0		Found in 26061751
PTEN	PANCAN	PTEN_PANCAN	tsg	official	NA	0.0747	5	4.48	0		Found in 24132290
PTMA	PANCAN	PTMA_PANCAN	possible tsg	official	NA	0.0072	1.5	1.5	1		0
PTMA	TGCT	PTMA_TGCT	possible tsg	official	0.0552	0.0072	2	2	1		0
PTPDC1	LAML	PTPDC1_LAML	oncogene	official	0.0288	0.0076	1.5	1.5	1		0
PTPN11	LAML	PTPN11_LAML	possible oncogene	official	0.0288	0.0089	0.5	0	0		Found in 23634996
PTPN11	LGG	PTPN11_LGG	possible oncogene	official	0.0137	0.0089	0.5	0	0		Found in 26061751
PTPN11	PANCAN	PTPN11_PANCAN	oncogene	official	NA	0.0089	1.5	1.5	0		Found in 24132290
PTPRC	PANCAN	PTPRC_PANCAN	possible oncogene	rescued	NA	0.0302	0	#N/A	0	Evidence from DriverNet (SNV result) and OncoImpact (SNV result)	#N/A
PTPRD	BRCA	PTPRD_BRCA		official	0.0218	0.0486	0.5	0	0		Found in 23000897
RAC1	HNSC	RAC1_HNSC	oncogene	official	0.0259	0.0074	2.5	2.5	0		0
RAC1	PANCAN	RAC1_PANCAN	oncogene	official	NA	0.0074	3.5	2.98	0		0
RAC1	SKCM	RAC1_SKCM	oncogene	official	0.0498	0.0074	3.5	3.5	0		Found in 26091043
RAD21	LAML	RAD21_LAML		rescued	0	0.0108	0	#N/A	0	Poor Variant Calling in liquid tumor, from manuscript	#N/A
RAF1	PANCAN	RAF1_PANCAN		rescued	NA	0.0068	0	#N/A	0	Evidence from DriverNet (SNV result)	#N/A
RARA	PANCAN	RARA_PANCAN		rescued	NA	0.0069	0	#N/A	0	Evidence from OncoImpact (CNA result)	#N/A
RASA1	STAD	RASA1_STAD	tsg	official	0.0252	0.018	1	0	0		Found in 25079317
RASA1	HNSC	RASA1_HNSC	possible tsg	official	0.0339	0.018	3.5	2.96	0		0
RASA1	LUSC	RASA1_LUSC	tsg	official	0.0647	0.018	3.5	3.5	0		0
RASA1	PANCAN	RASA1_PANCAN	tsg	official	NA	0.018	3.5	2.98	0		0
RB1	UCS	RB1_UCS	tsg	official	0.0727	0.037	1	0	0		Found in 28292439
RB1	SKCM	RB1_SKCM	tsg	official	0.0355	0.037	1.5	1.5	0		Found in 26091043
RB1	UCEC	RB1_UCEC	tsg	official	0.0682	0.037	1.5	1.5	0		0
RB1	LIHC	RB1_LIHC	possible tsg	official	0.0508	0.037	2.5	2.08	0		Found in private communication about integrative LIHC analysis
RB1	HNSC	RB1_HNSC	possible tsg	official	0.0339	0.037	3	3	0		0
RB1	BLCA	RB1_BLCA	tsg	official	0.1839	0.037	3.5	2.43	0		Found in 24476821
RB1	LUAD	RB1_LUAD	tsg	official	0.0464	0.037	3.5	3.5	0		Found in 25079552
RB1	PANCAN	RB1_PANCAN	tsg	official	NA	0.037	3.5	2.98	0		Found in 24132290
RB1	CESC	RB1_CESC	tsg	official	0.0584	0.037	4	2.91	0		0
RB1	LUSC	RB1_LUSC	tsg	official	0.069	0.037	4	4	0		Found in 22960745
RB1	OV	RB1_OV	tsg	official	0.0368	0.037	4	3.48	0		Found in 21720365
RB1	BRCA	RB1_BRCA	tsg	official	0.027	0.037	4.5	3.4	0		Found in 23000897
RB1	GBM	RB1_GBM	tsg	official	0.0868	0.037	4.5	2.9	0		Found in 24120142
RB1	SARC	RB1_SARC	tsg	official	0.1029	0.037	5	3.21	0		Found in private communication about integrative SARC analysis
RBM10	BLCA	RBM10_BLCA	tsg	official	0.044	0.0137	2	1.35	0		0
RBM10	PANCAN	RBM10_PANCAN	tsg	official	NA	0.0137	2.5	1.98	0		0
RBM10	LUAD	RBM10_LUAD	tsg	official	0.0696	0.0137	4	4	0		Found in 25079552
RET	PCPG	RET_PCPG	oncogene	official	0.0335	0.0206	4.5	3.33	0		Found in 28162975
RFC1	UCS	RFC1_UCS	possible tsg	official	0.0364	0.0094	2	2	1		0
RHEB	PANCAN	RHEB_PANCAN		rescued	NA	0.0031	0	#N/A	0	Supported by all 3 driver mutation approaches	#N/A
RHOA	BLCA	RHOA_BLCA	oncogene	official	0.0492	0.0101	2.5	2.08	0		Found in 24476821
RHOA	HNSC	RHOA_HNSC	oncogene	official	0.0199	0.0101	2.5	2.5	0		0
RHOA	STAD	RHOA_STAD	oncogene	official	0.056	0.0101	2.5	2.5	0		Found in 25079317
RHOA	PANCAN	RHOA_PANCAN	oncogene	official	NA	0.0101	3	2.48	0		0
RHOB	BLCA	RHOB_BLCA	oncogene	official	0.0596	0.0067	2	1.58	1		Found in 24476821
RIT1	LUAD	RIT1_LUAD		official	0.0209	0.0036	1	0	0		Found in 25079552
RNF111	PANCAN	RNF111_PANCAN	tsg	official	NA	0.0108	1.5	1.5	1		0
RNF43	PANCAN	RNF43_PANCAN	tsg	official	NA	0.0178	2.5	1.98	0		0
RNF43	STAD	RNF43_STAD	possible tsg	official	0.0336	0.0178	2.5	1.97	0		Found in 25079317
RNF43	PAAD	RNF43_PAAD	tsg	official	0.0581	0.0178	4	2.63	0		Found in private communication about integrative PAAD analysis
RPL22	PANCAN	RPL22_PANCAN	possible tsg	official	NA	0.0074	1	0	0		Found in 24132290
RPL22	UCEC	RPL22_UCEC		official	0.101	0.0074	1	0	0		Found in 23636398
RPL5	PANCAN	RPL5_PANCAN	tsg	official	NA	0.0067	2	1.48	0		Found in 24132290
RPS6KA3	LIHC	RPS6KA3_LIHC	tsg	official	0.0452	0.0094	3.5	3.08	1		Found in private communication about integrative LIHC analysis
RQCD1	PANCAN	RQCD1_PANCAN	possible oncogene	official	NA	0.0037	1.5	1.5	1		0
RQCD1	SKCM	RQCD1_SKCM	oncogene	official	0.0308	0.0037	3	3	1		Found in 26091043
RRAS2	UCEC	RRAS2_UCEC	oncogene	official	0.0152	0.0026	1.5	1.5	1		0
RUNX1	PANCAN	RUNX1_PANCAN	tsg	official	NA	0.0137	3	2.48	0		Found in 24132290
RUNX1	BRCA	RUNX1_BRCA	tsg	official	0.0501	0.0137	5	3.42	0		Found in 23000897
RUNX1	LAML	RUNX1_LAML	tsg	official	0.0647	0.0137	5.5	3.89	0		Found in 23634996
RXRA	BLCA	RXRA_BLCA	oncogene	official	0.0674	0.0099	3.5	2.43	0		Found in 24476821
SCAF4	UCEC	SCAF4_UCEC	tsg	official	0.0884	0.0164	2	1.7	1		0
SCAF4	PANCAN	SCAF4_PANCAN	tsg	official	NA	0.0164	2.5	1.98	1		0
SETBP1	PANCAN	SETBP1_PANCAN	possible oncogene	rescued	NA	0.0265	0	#N/A	0	Expert curation	#N/A
SETD2	KIRP	SETD2_KIRP	tsg	official	0.0655	0.0338	3	3	0		Found in 26536169
SETD2	LGG	SETD2_LGG	possible tsg	official	0.0176	0.0338	3	2.47	0		0
SETD2	LUAD	SETD2_LUAD	tsg	official	0.0673	0.0338	3	3	0		Found in 25079552
SETD2	MESO	SETD2_MESO	tsg	official	0.0988	0.0338	3	2.46	0		0
SETD2	PANCAN	SETD2_PANCAN	tsg	official	NA	0.0338	3	2.48	0		Found in 24132290
SETD2	KIRC	SETD2_KIRC	tsg	official	0.1386	0.0338	6	4.26	0		Found in 23792563
SF1	BLCA	SF1_BLCA	oncogene	official	0.0285	0.0095	1.5	1.5	0		0
SF1	PANCAN	SF1_PANCAN	possible oncogene	official	NA	0.0095	1.5	1.5	0		0
SF3B1	BLCA	SF3B1_BLCA	oncogene	official	0.0544	0.0217	1.5	1.5	0		0
SF3B1	LAML	SF3B1_LAML	oncogene	official	0.036	0.0217	1.5	1.5	0		0
SF3B1	PANCAN	SF3B1_PANCAN	oncogene	official	NA	0.0217	2	2	0		Found in 24132290
SF3B1	BRCA	SF3B1_BRCA	oncogene	official	0.0205	0.0217	3.5	3.5	0		Found in 23000897
SF3B1	UVM	SF3B1_UVM	oncogene	official	0.225	0.0217	5.5	3.65	0		Found in private communication about integrative UVM analysis
SIN3A	PANCAN	SIN3A_PANCAN	possible tsg	official	NA	0.0165	1	0	0		Found in 24132290
SIN3A	UCEC	SIN3A_UCEC	tsg	official	0.0808	0.0165	2	2	0		0
SMAD2	STAD	SMAD2_STAD	possible tsg	official	0.014	0.0082	1	0	0		Found in 25079317
SMAD2	COADREAD	SMAD2_COADREAD	possible tsg	official	0.0348	0.0082	2	2	0		Found in 22810696
SMAD2	PANCAN	SMAD2_PANCAN	possible tsg	official	NA	0.0082	2	1.48	0		Found in 24132290
SMAD4	CESC	SMAD4_CESC	possible tsg	official	0.0365	0.0229	3	1.91	0		0
SMAD4	ESCA	SMAD4_ESCA	possible tsg	official	0.064	0.0229	3.5	2.93	0		Found in 28052061
SMAD4	COADREAD	SMAD4_COADREAD	tsg	official	0.1203	0.0229	4.5	3.43	0		Found in 22810696
SMAD4	PANCAN	SMAD4_PANCAN	tsg	official	NA	0.0229	4.5	3.98	0		Found in 24132290
SMAD4	PAAD	SMAD4_PAAD	tsg	official	0.2323	0.0229	5	3	0		Found in private communication about integrative PAAD analysis
SMAD4	STAD	SMAD4_STAD	oncogene	official	0.0784	0.0229	5	4.47	0		Found in 25079317
SMARCA1	PANCAN	SMARCA1_PANCAN	tsg	official	NA	0.0153	2	1.48	1		0
SMARCA4	LIHC	SMARCA4_LIHC	possible oncogene	official	0.0282	0.0329	1.5	1.5	0		0
SMARCA4	PANCAN	SMARCA4_PANCAN	possible oncogene	official	NA	0.0329	2	2	0		0
SMARCA4	LGG	SMARCA4_LGG	possible oncogene	official	0.049	0.0329	2.5	1.7	0		Found in 26061751
SMARCA4	LUAD	SMARCA4_LUAD	possible tsg	official	0.0719	0.0329	3	3	0		Found in 25079552
SMARCB1	KIRP	SMARCB1_KIRP	possible oncogene	official	0.0218	0.0064	1	0	0		Found in 26536169
SMC1A	UCEC	SMC1A_UCEC	oncogene	official	0.053	0.0139	1.5	1.5	0		0
SMC1A	LAML	SMC1A_LAML	oncogene	official	0.0288	0.0139	2.5	2.5	0		Found in 23634996
SMC3	LAML	SMC3_LAML	possible oncogene	rescued	0.0072	0.0109	0	#N/A	0	Poor Variant Calling in liquid tumor, from manuscript	#N/A
SOS1	PANCAN	SOS1_PANCAN	oncogene	official	NA	0.0145	1.5	1.5	0		0
SOS1	UCEC	SOS1_UCEC	oncogene	official	0.0429	0.0145	3	3	0		0
SOX17	PANCAN	SOX17_PANCAN	possible oncogene	official	NA	0.0082	1	0	0		Found in 24132290
SOX17	UCEC	SOX17_UCEC	possible oncogene	official	0.048	0.0082	1.5	1.2	0		0
SOX9	PANCAN	SOX9_PANCAN	possible tsg	official	NA	0.0143	1	0	0		Found in 24132290
SOX9	COADREAD	SOX9_COADREAD	tsg	official	0.1297	0.0143	3	3	0		Found in 22810696
SPOP	PANCAN	SPOP_PANCAN	oncogene	official	NA	0.0162	1.5	1.5	0		Found in 24132290
SPOP	UCEC	SPOP_UCEC	oncogene	official	0.0934	0.0162	2	1.7	0		0
SPOP	PRAD	SPOP_PRAD	oncogene	official	0.1153	0.0162	3.5	2.99	0		Found in 26544944
SPTA1	GBM	SPTA1_GBM	possible tsg	official	0.09	0.0881	0.5	0	1		Found in 24120142
SPTAN1	BLCA	SPTAN1_BLCA	tsg	official	0.1321	0.0272	2	1.58	1		0
SRSF2	UVM	SRSF2_UVM		official	0.0375	0.0057	1.5	0.79	0		Found in private communication about integrative UVM analysis
STAG2	PANCAN	STAG2_PANCAN	tsg	official	NA	0.0241	2.5	1.98	0		Found in 24132290
STAG2	BLCA	STAG2_BLCA	tsg	official	0.1554	0.0241	3.5	2.43	0		Found in 24476821
STAG2	GBM	STAG2_GBM	tsg	official	0.0418	0.0241	4	2.91	0		Found in 24120142
STK11	CESC	STK11_CESC	tsg	official	0.0511	0.0139	2	2	0		0
STK11	PANCAN	STK11_PANCAN	tsg	official	NA	0.0139	2.5	1.98	0		Found in 24132290
STK11	LUAD	STK11_LUAD	tsg	official	0.1624	0.0139	5.5	5	0		Found in 25079552
TAF1	UCEC	TAF1_UCEC	oncogene	official	0.1212	0.0264	2.5	2.2	0		0
TBL1XR1	PANCAN	TBL1XR1_PANCAN	possible tsg	rescued	NA	0.0105	0	#N/A	0	Evidence from OncoImpact (CNA result)	#N/A
TBX3	PANCAN	TBX3_PANCAN	possible tsg	official	NA	0.0138	1	0	0		Found in 24132290
TBX3	BRCA	TBX3_BRCA	possible tsg	official	0.0308	0.0138	2.5	2.02	0		Found in 23000897
TCEB1	KIRC	TCEB1_KIRC	possible tsg	official	0.0109	0.0019	1.5	1.5	0		Found in 23792563
TCF12	GBM	TCF12_GBM	possible tsg	official	0.0161	0.0106	2	2	0		0
TCF12	PANCAN	TCF12_PANCAN	tsg	official	NA	0.0106	2.5	1.98	0		0
TCF12	LGG	TCF12_LGG	possible tsg	official	0.0275	0.0106	3	2.2	0		Found in 26061751
TCF7L2	COADREAD	TCF7L2_COADREAD	tsg	official	0.1013	0.0129	3.5	3.5	0		Found in 22810696
TET2	LAML	TET2_LAML		rescued	0	0.0193	0	#N/A	0	Poor Variant Calling in liquid tumor, from manuscript	#N/A
TGFBR2	CESC	TGFBR2_CESC	possible tsg	official	0.0328	0.0151	2	2	0		Found in 28112728
TGFBR2	PAAD	TGFBR2_PAAD	tsg	official	0.0452	0.0151	3	2.45	0		Found in private communication about integrative PAAD analysis
TGFBR2	HNSC	TGFBR2_HNSC	possible tsg	official	0.0478	0.0151	4	3.46	0		Found in 25631445
TGFBR2	PANCAN	TGFBR2_PANCAN	tsg	official	NA	0.0151	4	3.48	0		Found in 24132290
TGIF1	COADREAD	TGIF1_COADREAD	possible tsg	official	0.0411	0.0066	2	2	0		0
THRAP3	PANCAN	THRAP3_PANCAN	tsg	official	NA	0.0117	2	1.48	0		0
TLR4	PANCAN	TLR4_PANCAN		rescued	NA	0.0296	0	#N/A	0	Evidence from DriverNet (SNV result)	#N/A
TMSB4X	DLBC	TMSB4X_DLBC	possible tsg	official	0.1892	0.0031	2	1.2	1		0
TNFAIP3	DLBC	TNFAIP3_DLBC	tsg	official	0.1622	0.0101	3	2.2	0		0
TP53	THYM	TP53_THYM	possible tsg	official	0.0248	0.3753	1	0	0		Found in private communication about integrative THYM analysis
TP53	DLBC	TP53_DLBC	tsg	official	0.1351	0.3753	2	2	0		0
TP53	LAML	TP53_LAML	possible tsg	official	0.0647	0.3753	2.5	1.86	0		Found in 23634996
TP53	KIRC	TP53_KIRC	possible tsg	official	0.0326	0.3753	3.5	2.93	0		Found in 23792563
TP53	UCEC	TP53_UCEC	possible tsg	official	0.4091	0.3753	3.5	3.2	0		Found in 23636398
TP53	ACC	TP53_ACC	tsg	official	0.1778	0.3753	4.5	2.82	0		Found in 27165744
TP53	BLCA	TP53_BLCA	possible tsg	official	0.4845	0.3753	4.5	3.43	0		Found in 24476821
TP53	MESO	TP53_MESO	tsg	official	0.1728	0.3753	4.5	2.65	0		0
TP53	PANCAN	TP53_PANCAN	tsg	official	NA	0.3753	4.5	3.98	0		Found in 24132290
TP53	CESC	TP53_CESC	possible tsg	official	0.0693	0.3753	5	3.36	0		0
TP53	KICH	TP53_KICH	tsg	official	0.3231	0.3753	5	3.01	0		Found in 25155756
TP53	SKCM	TP53_SKCM	tsg	official	0.1137	0.3753	5	5	0		Found in 26091043
TP53	LUAD	TP53_LUAD	possible tsg	official	0.4687	0.3753	5.5	5	0		Found in 25079552
TP53	LUSC	TP53_LUSC	tsg	official	0.8685	0.3753	5.5	5.03	0		Found in 22960745
TP53	STAD	TP53_STAD	tsg	official	0.5238	0.3753	5.5	4.97	0		Found in 25079317
TP53	BRCA	TP53_BRCA	tsg	official	0.3376	0.3753	6	4.42	0		Found in 23000897
TP53	COADREAD	TP53_COADREAD	tsg	official	0.7278	0.3753	6	4.43	0		Found in 22810696
TP53	ESCA	TP53_ESCA	tsg	official	0.8779	0.3753	6	4.98	0		Found in 28052061
TP53	GBM	TP53_GBM	possible oncogene	official	0.2926	0.3753	6	4.4	0		Found in 24120142
TP53	HNSC	TP53_HNSC	tsg	official	0.7092	0.3753	6	4.91	0		Found in 25631445
TP53	LIHC	TP53_LIHC	tsg	official	0.3136	0.3753	6	5.03	0		Found in private communication about integrative LIHC analysis
TP53	OV	TP53_OV	tsg	official	0.9118	0.3753	6	5.48	0		Found in 21720365
TP53	PRAD	TP53_PRAD	possible oncogene	official	0.1195	0.3753	6	4.48	0		Found in 26544944
TP53	LGG	TP53_LGG	possible oncogene	official	0.4863	0.3753	6.5	4.57	0		Found in 26061751
TP53	PAAD	TP53_PAAD	tsg	official	0.6839	0.3753	6.5	4.5	0		Found in private communication about integrative PAAD analysis
TP53	SARC	TP53_SARC	tsg	official	0.3431	0.3753	6.5	4.71	0		Found in private communication about integrative SARC analysis
TP53	UCS	TP53_UCS	tsg	official	0.9273	0.3753	6.5	4.73	0		Found in 28292439
TRAF3	PANCAN	TRAF3_PANCAN	tsg	official	NA	0.0082	2	1.48	0		0
TSC1	PANCAN	TSC1_PANCAN	tsg	official	NA	0.0152	2.5	1.98	0		0
TSC1	BLCA	TSC1_BLCA	tsg	official	0.0933	0.0152	3.5	2.43	0		Found in 24476821
TSC2	LIHC	TSC2_LIHC	tsg	official	0.0339	0.0211	3.5	3.5	0		0
TXNIP	BLCA	TXNIP_BLCA	possible tsg	official	0.0415	0.0094	0.5	0	0		Found in 24476821
U2AF1	UCEC	U2AF1_UCEC	oncogene	official	0.0278	0.0084	1.5	1.5	0		0
U2AF1	LAML	U2AF1_LAML	oncogene	official	0.036	0.0084	2.5	2.5	0		Found in 23634996
U2AF1	PAAD	U2AF1_PAAD	oncogene	official	0.0194	0.0084	2.5	2.5	0		0
U2AF1	PANCAN	U2AF1_PANCAN	oncogene	official	NA	0.0084	3.5	2.98	0		Found in 24132290
U2AF1	LUAD	U2AF1_LUAD	oncogene	official	0.0325	0.0084	4	3.5	0		Found in 25079552
UNCX	PANCAN	UNCX_PANCAN	possible oncogene	official	NA	0.0021	1.5	1.5	1		0
USP9X	PANCAN	USP9X_PANCAN	tsg	official	NA	0.0281	2	1.48	0		Found in 24132290
VHL	PANCAN	VHL_PANCAN	tsg	official	NA	0.0222	4.5	3.98	0		Found in 24132290
VHL	KIRC	VHL_KIRC	tsg	official	0.462	0.0222	5.5	3.76	0		Found in 23792563
WHSC1	LIHC	WHSC1_LIHC	oncogene	official	0.0254	0.0156	1.5	1.5	0		0
WT1	PANCAN	WT1_PANCAN	possible oncogene	official	NA	0.0141	1	0	0		Found in 24132290
WT1	LAML	WT1_LAML	possible tsg	official	0.0216	0.0141	1.5	1.5	0		0
XPO1	LIHC	XPO1_LIHC	oncogene	official	0.0169	0.01	1.5	1.5	0		0
ZBTB20	LGG	ZBTB20_LGG	possible tsg	official	0.0412	0.0191	1	0	1		Found in 26061751
ZBTB7B	UCS	ZBTB7B_UCS	tsg	official	0.1091	0.0106	3.5	2.82	1		Found in 28292439
ZC3H12A	PANCAN	ZC3H12A_PANCAN		official	NA	0.0086	1.5	1.5	1		0
ZCCHC12	LGG	ZCCHC12_LGG	oncogene	official	0.0157	0.0088	1	0	1		Found in 26061751
ZFHX3	UCEC	ZFHX3_UCEC	possible tsg	official	0.1995	0.0446	2.5	2.2	0		0
ZFP36L1	BLCA	ZFP36L1_BLCA	possible tsg	official	0.0959	0.0184	1.5	1.5	0		Found in 24476821
ZFP36L2	COADREAD	ZFP36L2_COADREAD	possible tsg	official	0.038	0.0098	2	2	0		0
ZFP36L2	PANCAN	ZFP36L2_PANCAN	possible tsg	official	NA	0.0098	2	2	0		0
ZMYM2	UCEC	ZMYM2_UCEC	tsg	official	0.0657	0.0123	1.5	1.5	0		0
ZMYM3	PRAD	ZMYM3_PRAD	tsg	official	0.0168	0.0185	1	0	1		Found in 26544944
ZNF133	OV	ZNF133_OV	oncogene	official	0.0294	0.0061	1.5	1.5	1		Found in 21720365
ZNF750	PANCAN	ZNF750_PANCAN	possible tsg	official	NA	0.0115	1.5	1.5	0		0
ZNF750	ESCA	ZNF750_ESCA	possible tsg	official	0.0698	0.0115	2.5	2.5	0		Found in 28052061
ZNF750	HNSC	ZNF750_HNSC	possible tsg	official	0.0378	0.0115	2.5	2.5	0		0

## Sheet: CGC
Gene Symbol	Name	Entrez GeneId	Genome Location	Tier	Hallmark	Chr Band	Somatic	Germline	Tumour Types(Somatic)	Tumour Types(Germline)	Cancer Syndrome	Tissue Type	Molecular Genetics	Role in Cancer	Mutation Types	Translocation Partner	Other Germline Mut	Other Syndrome	Synonyms
A1CF	APOBEC1 complementation factor	29974	10:50799421-50885675	2		11.23	yes		melanoma			E		oncogene	Mis				29974,A1CF,ACF,ACF64,ACF65,APOBEC1CF,ASP,ENSG00000148584.14
ABI1	abl-interactor 1	10006	10:26746593-26860935	1	Yes	12.1	yes		AML			L	Dom	TSG, fusion	T	KMT2A			10006,ABI-1,ABI1,E3B1,ENSG00000136754.17,Q8IZP0,SSH3BP1
ABL1	v-abl Abelson murine leukemia viral oncogene homolog 1	25	9:130713946-130885683	1	Yes	34.12	yes		CML, ALL, T-ALL			L	Dom	oncogene, fusion	T, Mis	BCR, ETV6, NUP214			25,ABL,ABL1,ENSG00000097007.17,JTK7,P00519,c-ABL,p150
ABL2	c-abl oncogene 2, non-receptor tyrosine kinase	27	1:179099327-179229601	1		25.2	yes		AML			L	Dom	oncogene, fusion	T	ETV6			27,ABL2,ABLL,ARG,ENSG00000143322.19,P42684
ACKR3	atypical chemokine receptor 3	57007	2:236569641-236582358	1	Yes	37.3	yes		lipoma			M	Dom	oncogene, fusion	T	HMGA2			57007,ACKR3,CMKOR1,CXCR7,ENSG00000144476.5,GPR159,P25106,RDC1
ACSL3	acyl-CoA synthetase long-chain family member 3	2181	2:222860934-222944639	1	Yes	36.1	yes		prostate			E	Dom	fusion	T	ETV1			2181,ACS3,ACSL3,ENSG00000123983.13,FACL3,O95573,PRO2194
ACSL6	acyl-CoA synthetase long-chain family member 6	23305	5:131949973-132011662	2		31.1	yes		AML, AEL			L	Dom	fusion	T	ETV6			23305,ACS2,ACSL6,ENSG00000164398.12,FACL6,KIAA0837,LACS2,LACS5,Q9UKU0
ACVR1	activin A receptor, type I	90	2:157736444-157875111	1	Yes	24.1	yes		DIPG			O	Dom	oncogene	Mis		yes	Fibrodysplasia ossificans progressiva	90,ACVR1,ACVR1A,ACVRLK2,ALK2,ENSG00000115170.13,Q04771,SKR1
ACVR2A	activin A receptor type 2A	92	2:147844517-147930824	1		23.1	yes		large intestine carcinoma, stomach carcinoma, pancreatic carcinoma, biliary tract, oesophagus			E	Rec	TSG	Mis, N, F				92,ACTRII,ACVR2,ACVR2A,ENSG00000121989.14,P27037
AFDN	myeloid/lymphoid or mixed-lineage leukemia (trithorax homolog, Drosophila); translocated to, 4 (AF6)	4301	6:167827635-167970232	1		27	yes		AL			L	Dom	oncogene, fusion	T	KMT2A			4301,AF-6,AF6,AFDN,ENSG00000130396.20,MLLT4
AFF1	AF4/FMR2 family, member 1	4299	4:86935002-87141054	1	Yes	22.1	yes		AL			L	Dom	fusion	T	KMT2A			4299,AF-4,AF4,AFF1,ENSG00000172493.20,MLLT2,P51825,PBM1
AFF3	AF4/FMR2 family, member 3	3899	2:99551121-100106128	1	Yes	11.2	yes		ALL, T-ALL			L	Dom	oncogene, fusion	T	KMT2A, RUNX1			3899,AFF3,ENSG00000144218.18,LAF4,MLLT2-like,P51826
AFF4	AF4/FMR2 family, member 4	27125	5:132875379-132963634	1	Yes	31.1	yes		ALL			L	Dom	oncogene, fusion	T	KMT2A			27125,AF5Q31,AFF4,ENSG00000072364.12,MCEF,Q9UHB7
AKAP9	A kinase (PRKA) anchor protein (yotiao) 9	10142	7:91940867-92110673	2		21.2	yes		papillary thyroid			E	Dom	fusion	T	BRAF			10142,AKAP350,AKAP450,AKAP9,CG-NAP,ENSG00000127914.16,HYPERION,KIAA0803,LQT11,MU-RMS-40.16A,PPP1R45,PRKA9,Q99996,YOTIAO
AKT1	v-akt murine thymoma viral oncogene homolog 1	207	14:104769349-104794124	1	Yes	32.33	yes		breast, colorectal, ovarian, NSCLC			E	Dom	oncogene	Mis				207,AKT,AKT1,ENSG00000142208.15,P31749,PKB,PRKBA,RAC
AKT2	v-akt murine thymoma viral oncogene homolog 2	208	19:40230317-40285395	1		13.2	yes		ovarian, pancreatic			E	Dom	oncogene	A				208,AKT2,ENSG00000105221.16,P31751
AKT3	v-akt murine thymoma viral oncogene homolog 3	10000	1:243499720-243843282	2		44	yes		GBM			O		oncogene	A				10000,AKT3,ENSG00000117020.16,PKBG,PRKBG,Q9Y243,RAC-gamma
ALDH2	aldehyde dehydrogenase 2 family (mitochondrial)	217	12:111766922-111817529	2		24.12	yes		leiomyoma			M	Dom	fusion	T	HMGA2			217,ALDH2,ENSG00000111275.12,P05091
ALK	anaplastic lymphoma kinase (Ki-1)	238	2:29192774-29921566	1	Yes	23.2	yes	yes	ALCL, NSCLC, neuroblastoma, inflammatory myofibroblastic tumour, Spitzoid tumour	neuroblastoma	familial neuroblastoma	L, E, M	Dom	oncogene, fusion	T, Mis, A	NPM1, TPM3, TFG, TPM4, ATIC, CLTC, MSN, RNF213, CARS, EML4, KIF5B, C2orf22, DCTN1, HIP1, TPR, RANBP2, PPFIBP1, SEC31A, STRN, VCL, C2orf44, KLC1			238,ALK,CD246,ENSG00000171094.17,Q9UM73
AMER1	APC membrane recruitment protein 1	139285	X:64185117-64205744	1	Yes	11.2	yes		Wilms tumour			O	Rec	TSG	F, D, N, Mis				139285,AMER1,ENSG00000184675.9,FAM123B,FLJ39827,Q5JTC6,RP11-403E24.2,WTX
ANK1	ankyrin 1	286	8:41653225-41896762	2		11.21	yes		CCRCC			E			Mis				286,ANK,ANK1,ENSG00000029534.20,P16157,SPH1
APC	adenomatous polyposis of the colon gene	324	5:112737888-112846239	1	Yes	22.2	yes	yes	colorectal, pancreatic, desmoid, hepatoblastoma, glioma, other CNS	colorectal, pancreatic, desmoid, hepatoblastoma, glioma, other CNS	adenomatous polyposis coli; Turcot syndrome	E, M, O	Rec	TSG	D, Mis, N, F, S				324,APC,DP2,DP2.5,DP3,ENSG00000134982.16,P25054,PPP1R46
APOBEC3B	apolipoprotein B mRNA editing enzyme catalytic subunit 3B	9582	22:38982409-38992784	1	Yes	13.1		yes		breast cancer		E	Rec	oncogene, TSG	D				9582,APOBEC3B,ENSG00000179750.15,FLJ21201,PHRBNL,Q9UH17
AR	Androgen Receptor	367	X:67544036-67730619	1	Yes	12	yes	yes	prostate			E	Dom	oncogene	Mis		yes	Androgen insensitivity, Hypospadias 1, X-linked, Spinal and bulbar muscular atrophy of Kennedy	367,AIS,AR,DHTR,ENSG00000169083.16,HUMARA,NR3C4,P10275,SBMA,SMAX1
ARAF	A-Raf proto-oncogene, serine/threonine kinase	369	X:47561100-47571920	2		11.3	yes		cholangiocarcinoma, lung adenocarcinoma, Langerhans cell histiocytosis			E, L		oncogene	Mis				369,ARAF,ARAF1,ENSG00000078061.12
ARHGAP26	Rho GTPase activating protein 26	23092	5:142770377-143229011	1		31.3	yes		AML, MDS			L	Dom	TSG, fusion	T, F, S	KMT2A			23092,ARHGAP26,ENSG00000145819.16,GRAF,KIAA0621,OPHN1L,OPHN1L1,Q9UNA1
ARHGAP5	Rho GTPase activating protein 5	394	14:32077289-32159728	2		12	yes		colon cancer, glioma			E, O		oncogene	Mis				394,ARHGAP5,ENSG00000100852.12,GFI2,Q13017,RhoGAP5,p190-B,p190BRhoGAP
ARHGEF10	Rho guanine nucleotide exchange factor 10	9639	8:1824015-1958641	2		23.3	yes		colon cancer			E		TSG	D				9639,ARHGEF10,ENSG00000104728.15,Gef10,KIAA0294,O15013
ARHGEF10L	Rho guanine nucleotide exchange factor 10 like	55160	1:17539835-17697869	2		36.13	yes		lymphoma			L		TSG	D				55160,ARHGEF10L,ENSG00000074964.16,FLJ10521,KIAA1626,Q9HCE6
ARHGEF12	RHO guanine nucleotide exchange factor (GEF) 12 (LARG)	23365	11:120337078-120489936	1		23.3	yes		AML			L	Dom	TSG, fusion	T	KMT2A			23365,ARHGEF12,ENSG00000196914.8,KIAA0382,LARG,Q9NZN5
ARID1A	AT rich interactive domain 1A (SWI-like)	8289	1:26696033-26782110	1	Yes	36.11	yes		clear cell ovarian carcinoma, RCC, breast			E	Rec	TSG, fusion	Mis, N, F, S, D, T	MAST2			8289,ARID1A,B120,BAF250,BAF250a,C10rf4,C1orf4,ENSG00000117713.19,O14497,P270,SMARCF1
ARID1B	AT rich interactive domain 1B	57492	6:156777374-157210779	1		25.3	yes		breast, hepatocellular carcinoma, clear cell ovarian carcinoma			E	Rec	TSG	Mis, F, N, O				57492,6A3-5,ARID1B,BAF250b,DAN15,ELD/OSA1,ENSG00000049618.22,KIAA1235,Q8NFD5,p250R
ARID2	AT rich interactive domain 2	196528	12:45729665-45908040	1	Yes	12	yes		hepatocellular carcinoma			E	Rec	TSG	N, S, F				196528,ARID2,BAF200,DKFZp686G052,ENSG00000189079.15,FLJ30619,KIAA1557,Q68CP9
ARNT	aryl hydrocarbon receptor nuclear translocator	405	1:150809705-150876768	1	Yes	21.3	yes		AML			L	Dom	oncogene, TSG, fusion	T	ETV6			405,ARNT,ENSG00000143437.20,HIF-1beta,P27540,bHLHe2
ASPSCR1	alveolar soft part sarcoma chromosome region, candidate 1	79058	17:81977550-82017404	1	Yes	25.3	yes		alveolar soft part sarcoma			M	Dom	fusion	T	TFE3			79058,ASPL,ASPS,ASPSCR1,ENSG00000169696.15,Q9BZE9,TUG,UBXD9,UBXN9
ASXL1	additional sex combs like 1	171023	20:32358330-32439319	1	Yes	11.21	yes		MDS, CMML			L	Rec	TSG	F, N, Mis		yes	Bohring-Opitz syndrome	171023,ASXL1,ENSG00000171456.17,KIAA0978,Q8IXJ9
ASXL2	additional sex combs like 2, transcriptional regulator	55252	2:25741925-25780309	2		23.3	yes		melanoma, CCRCC, AML			E, L		TSG	O,N, F				55252,ASXH2,ASXL2,ENSG00000143970.16,FLJ10898,KIAA1685,Q76L83
ATF1	activating transcription factor 1	466	12:50764292-50821122	1	Yes	13.12	yes		malignant melanoma of soft parts, angiomatoid fibrous histiocytoma			E, M	Dom	oncogene, fusion	T	EWSR1, FUS			466,ATF1,ENSG00000123268.8,P18846,TREB36
ATIC	5-aminoimidazole-4-carboxamide ribonucleotide formyltransferase/IMP cyclohydrolase	471	2:215311817-215349763	1	Yes	35	yes		ALCL			L	Dom	fusion	T	ALK			471,AICARFT,ATIC,ENSG00000138363.14,IMPCHASE,P31939,PURH
ATM	ataxia telangiectasia mutated	472	11:108222832-108369099	1	Yes	22.3	yes	yes	T-PLL	leukaemia, lymphoma, medulloblastoma, glioma	ataxia-telangiectasia	L, O	Rec	TSG	D, Mis, N, F, S				472,ATA,ATC,ATD,ATDC,ATM,ENSG00000149311.18,Q13315,TEL1,TELO1
ATP1A1	ATPase, Na+/K+ transporting, alpha 1 polypeptide	476	1:116373867-116404772	1	Yes	13.1	yes		adrenal aldosterone producing adenoma			E	Dom	oncogene, TSG	Mis, O				476,ATP1A1,ENSG00000163399.15,P05023
ATP2B3	ATPase, Ca++ transporting, plasma membrane 3	492	X:153536122-153582929	1	Yes	28	yes		adrenal aldosterone producing adenoma			E	Dom	TSG	O				492,ATP2B3,CFAP39,CLA2,ENSG00000067842.17,PMCA3,Q16720,SCAX1
ATR	ATR serine/threonine kinase	545	3:142449237-142578826	1	Yes	23	yes	yes	endometrial, gastric, epithelial ovarian, myeloma	oropharyngeal	familial cutaneous telangiectasia and cancer syndrome	E, L	Dom	TSG	F, Mis		yes	Seckel syndrome 1	545,ATR,ENSG00000175054.14,FRP1,MEC1,Q13535,SCKL,SCKL1
ATRX	alpha thalassemia/mental retardation syndrome X-linked	546	X:77504878-77786269	1	Yes	21.1	yes		pancreatic neuroendocrine tumours, paediatric GBM			E	Rec	TSG	Mis, F, N		yes	ATR-X (alpha thalassemia/mental retardation) syndrome	546,ATRX,ENSG00000085224.21,JMS,MRX52,P46100,RAD54,XH2,XNP
AXIN1	axin 1	8312	16:287440-352659	1	Yes	13.3	yes		colorectal, endometrial, prostate, hepatocellular carcinoma, hepatoblastoma, sporadic medulloblastoma			E, O	Rec	TSG	D, Mis, N, F, S				8312,AXIN1,ENSG00000103126.14,O15169,PPP1R49
AXIN2	axin 2	8313	17:65528563-65561647	1	Yes	24.1	yes	yes	colorectal carcinoma, stomach carcinoma, hepatocellular carcinoma	colorectal carcinoma	oligodontia-colorectal cancer syndrome	E	Rec	TSG	Mis, F, N				8313,AXIN2,DKFZp781B0869,ENSG00000168646.12,MGC126582,Q9Y2T1
B2M	beta-2-microglobulin	567	15:44711477-44718877	1	Yes	21.1	yes		DLBCL, melanoma, colorectal adenocarcinoma			E, L	Rec	TSG	Mis, N, F		yes	Immunodeficiency 43	567,B2M,ENSG00000166710.17,P61769
BAP1	BRCA1 associated protein-1 (ubiquitin carboxy-terminal hydrolase)	8314	3:52401013-52410350	1	Yes	21.1	yes	yes	uveal melanoma, breast, NSCLC, RCC	mesothelioma, skin and uveal melanoma, kidney cancer	BAP1 tumor predisposition syndrome	E	Rec	TSG	N, Mis, F, S, O				8314,BAP1,ENSG00000163930.9,KIAA0272,Q92560,UCHL2,hucep-6
BARD1	BRCA1 associated RING domain 1	580	2:214725646-214809704	1		35	yes	yes	breast cancer	ovarian cancer, breast cancer, endometrioid cancer		E		TSG	Mis				580,BARD1,ENSG00000138376.10,Q99728
BAX	BCL2 associated X, apoptosis regulator	581	19:48954929-48961798	1		13.33	yes		colorectal cancer			E		TSG	F, Mis				581,BAX,BCL2L4,ENSG00000087088.19,Q07812
BAZ1A	bromodomain adjacent to zinc finger domain 1A	11177	14:34752737-34875647	2		13.2	yes		uterine carcinosarcoma, colon cancer			E		TSG	D				11177,ACF1,BAZ1A,ENSG00000198604.10,Q9NRL2,WALp1,WCRF180,hACF1
BCL10	B-cell CLL/lymphoma 10	8915	1:85266248-85277090	1	Yes	22.3	yes		MALT			L	Dom	TSG, fusion	T	IGH			8915,BCL10,CARMEN,CIPER,CLAP,ENSG00000142867.12,O95999,c-E10,mE10
BCL11A	B-cell CLL/lymphoma 11A	53335	2:60457192-60555154	1	Yes	16.1	yes		B-CLL			L	Dom	oncogene, fusion	T	IGH			53335,BCL11A,BCL11A-L,BCL11A-S,BCL11A-XL,CTIP1,ENSG00000119866.21,EVI9,HBFQTL5,ZNF856
BCL11B	B-cell CLL/lymphoma 11B (CTIP2)	64919	14:99169287-99271228	1	Yes	32.2	yes		T-ALL			L	Dom	oncogene, TSG, fusion	T	TLX3			64919,BCL11B,CTIP-2,CTIP2,ENSG00000127152.17,Q9C0K0,ZNF856B,hRIT1-alpha
BCL2	B-cell CLL/lymphoma 2	596	18:63123346-63320128	1		21.33	yes		NHL, CLL			L	Dom	oncogene, fusion	T	IGH			596,BCL2,Bcl-2,ENSG00000171791.12,P10415,PPP1R50
BCL2L12	BCL2 like 12	83596	19:49665142-49673915	2		13.33	yes		melanoma, SCC			E		oncogene	Mis				83596,BCL2L12,ENSG00000126453.9,Q9HB09
BCL3	B-cell CLL/lymphoma 3	602	19:44748547-44760044	1		13.32	yes		CLL			L	Dom	oncogene, fusion	T	IGH			602,BCL3,BCL4,D19S37,ENSG00000069399.14,P20749
BCL6	B-cell CLL/lymphoma 6	604	3:187721377-187745727	1		27.3	yes		NHL, CLL			L	Dom	oncogene, fusion	T, Mis	IG loci, ZNFN1A1, LCP1, PIM1, TFRC, CIITA, NACA, HSPCB, HSP90AA1, HIST1H4I, IL21R, POU2AF1, RHOH, EIF4A2, SRSF3			604,BCL5,BCL6,BCL6A,ENSG00000113916.17,LAZ3,P41182,ZBTB27,ZNF51
BCL7A	B-cell CLL/lymphoma 7A	605	12:122019422-122062044	1		24.31	yes		BNHL			L	Dom	fusion	T	MYC			605,BCL7,BCL7A,ENSG00000110987.8,Q4VC05
BCL9	B-cell CLL/lymphoma 9	607	1:147541412-147626216	1	Yes	21.2	yes		B-ALL			L	Dom	oncogene, fusion	T	IGH, IGL			607,BCL9,ENSG00000116128.10,O00512
BCL9L	B-cell CLL/lymphoma 9-like	283149	11:118893875-118910904	1	Yes	23.3	yes		colorectal cancer, endometrial carcinoma, gastric cancer			E		oncogene, TSG	Mis, F				283149,BCL9L,DLNB11,ENSG00000186174.12,Q86UU0
BCLAF1	BCL2 associated transcription factor 1	9774	6:136256863-136289851	2		23.3	yes		melanoma, SCC			E			Mis				9774,BCLAF1,BTF,ENSG00000029363.16,KIAA0164,Q9NYF8
BCOR	BCL6 corepressor	54880	X:40051248-40097403	1	Yes	11.4	yes		retinoblastoma, AML, APL (translocation)			L, M	Rec	TSG, fusion	F, N, S, T	RARA	yes	Oculo-facio-cardio-dental genetic	54880,BCOR,ENSG00000183337.16,FLJ20285,KIAA1575,Q6W2J9
BCORL1	BCL6 corepressor-like 1	63035	X:130005188-130058083	1	Yes	26.1	yes		AML, HNSCC			E, L		oncogene, TSG	Mis, N, F				63035,BCORL1,CXorf10,ENSG00000085185.15,FLJ11362,Q5H9F3
BCR	breakpoint cluster region	613	22:23180210-23318037	1		11.23	yes		CML, ALL, AML			L	Dom	fusion	T	ABL1, FGFR1, JAK2			613,ALL,BCR,BCR1,CML,D22S11,D22S662,ENSG00000186716.20,P11274,PHL
BIRC3	baculoviral IAP repeat-containing 3	330	11:102317495-102337734	1	Yes	22.2	yes		CLL, MALT, MCL, MM			L	Dom	oncogene, TSG, fusion	D, F, N, T, Mis	MALT1			330,API2,BIRC3,ENSG00000023445.13,MALT2,MIHC,Q13489,RNF49,c-IAP2,cIAP2,hiap-1
BIRC6	baculoviral IAP repeat containing 6	57448	2:32357028-32618899	2		22.3	yes		melanoma, gastric adenocarcinoma, lung adenocarcinoma			E		oncogene, fusion	T, Mis	ALK			57448,BIRC6,BRUCE,ENSG00000115760.13,Q9NR09
BLM	Bloom Syndrome	641	15:90717327-90816165	1	Yes	26.1		yes		leukaemia, lymphoma, skin squamous cell, other tumour types	Bloom syndrome	L, E	Rec	TSG	Mis, N, F				641,BLM,BS,ENSG00000197299.10,P54132,RECQ2,RECQL3
BMP5	bone morphogenetic protein 5	653	6:55753645-55875564	2		12.1	yes		melanoma			E			Mis				653,BMP5,ENSG00000112175.7,P22003
BMPR1A	bone morphogenetic protein receptor, type IA	657	10:86756650-86932838	1	Yes	23.2		yes		gastrointestinal polyps	juvenile polyposis	E	Rec	oncogene, TSG	Mis, N, F				657,ACVRLK3,ALK3,BMPR1A,CD292,ENSG00000107779.13,P36894
BRAF	v-raf murine sarcoma viral oncogene homolog B1	673	7:140730665-140924928	1	Yes	34	yes		melanoma, colorectal, papillary thyroid, borderline ovarian, NSCLC, cholangiocarcinoma, pilocytic astrocytoma, Spitzoid tumour, pancreas acinar carcinoma, melanocytic nevus, prostate, gastric			E, O	Dom	oncogene, fusion	Mis, T, O	AKAP9, KIAA1549, CEP88, LSM14A, SND1, FCHSD1, SLC45A3, FAM131B, RNF130, CLCN6, MKRN1, GNAI1, AGTRAP	yes	Cardio-facio-cutaneous syndrome	673,BRAF,BRAF1,ENSG00000157764.13
BRCA1	familial breast/ovarian cancer gene 1	672	17:43044295-43125483	1	Yes	21.31	yes	yes	ovarian	breast, ovarian	hereditary breast/ovarian cancer	E	Rec	TSG	D, Mis, N, F, S				672,BRCA1,BRCC1,ENSG00000012048.21,FANCS,P38398,PPP1R53,RNF53
BRCA2	familial breast/ovarian cancer gene 2	675	13:32315474-32400266	1	Yes	13.1	yes	yes	breast, ovarian, pancreatic	breast, ovarian, pancreatic, leukaemia (FANCB, FANCD1)	hereditary breast/ovarian cancer	L, E	Rec	TSG	D, Mis, N, F, S				675,BRCA2,BRCC2,ENSG00000139618.14,FACD,FAD,FAD1,FANCD,FANCD1,P51587,XRCC11
BRD3	bromodomain containing 3	8019	9:134030305-134068017	1		34.2	yes		lethal midline carcinoma of young people			E	Dom	oncogene, fusion	T	NUTM1			8019,BRD3,ENSG00000169925.16,KIAA0043,ORFX,Q15059,RING3L
BRD4	bromodomain containing 4	23476	19:15235519-15280451	1	Yes	13.12	yes		lethal midline carcinoma of young people			E	Dom	oncogene, fusion	T	NUTM1			23476,BRD4,CAP,ENSG00000141867.17,HUNK1,HUNKI,MCAP,O60885
BRIP1	BRCA1 interacting protein C-terminal helicase 1	83990	17:61681266-61863521	1	Yes	23.2		yes		AML, leukaemia, breast	Fanconi anaemia J, breast cancer susceptiblity	L, E	Rec	TSG	F, N, Mis				83990,BACH1,BRIP1,ENSG00000136492.8,FANCJ,OF,Q9BX63
BTG1	B-cell translocation gene 1, anti-proliferative	694	12:92140278-92145897	1		21.33	yes		B-CLL			L	Dom	TSG, fusion	T	MYC			694,APRO2,BTG1,ENSG00000133639.4,P62324
BTK	Bruton agammaglobulinemia tyrosine kinase	695	X:101349447-101390796	1	Yes	22.1	yes		CLL, mantle cell lymphoma, WM			L	Dom	oncogene, TSG	Mis		yes	agammaglobulinemia	695,AGMX1,ATK,BTK,ENSG00000010671.15,IMD1,PSCTK1,Q06187,XLA
BUB1B	BUB1 budding uninhibited by benzimidazoles 1 homolog beta (yeast)	701	15:40161026-40221136	1	Yes	15.1		yes		rhabdomyosarcoma	mosaic variegated aneuploidy	M	Rec	TSG	Mis, N, F, S				701,BUB1B,BUBR1,Bub1A,ENSG00000156970.12,MAD3L,O60566,SSK1
C15orf65	chromosome 15 open reading frame 65	145788	15:55408548-55418712	2		21.3	yes		PMBL, Hodgkin lymphoma			L	Dom	fusion	T	CIITA			145788,C15orf65,ENSG00000261652.2,FLJ27352,H3BRN8
CACNA1D	calcium channel, voltage-dependent, L type, alpha 1D subunit	776	3:53495049-53813733	1	Yes	21.1	yes		adrenal aldosterone producing adenoma			E	Dom	oncogene	Mis		yes	Syndrome featuring primary aldosteronism, seizures and neuromuscular disease.	776,CACH3,CACN4,CACNA1D,CACNL1A2,CCHL1A2,Cav1.3,ENSG00000157388.16,Q01668
CALR	calreticulin	811	19:12938607-12944489	1	Yes	13.13	yes		MPN, MDS			L	Dom	oncogene	F, Mis				811,CALR,CRT,ENSG00000179218.13,FLJ26680,P27797,RO,SSA,cC1qR
CAMTA1	calmodulin binding transcription activator 1	23261	1:6785324-7769706	1	Yes	36.31	yes		epithelioid haemangioendothelioma			M	Dom	TSG, fusion	T	WWTR1			23261,CAMTA1,ENSG00000171735.18,KIAA0833,Q9Y6Y1
CANT1	calcium activated nucleotidase 1	124583	17:78991717-79009817	1	Yes	25.3	yes		prostate			E	Dom	fusion	T	ETV4			124583,CANT1,ENSG00000171302.16,Q8WVQ1,SCAN-1,SHAPY
CARD11	caspase recruitment domain family, member 11	84433	7:2906141-3043945	1	Yes	22.2	yes		DLBCL			L	Dom	oncogene	Mis				84433,BIMP3,CARD11,CARMA1,ENSG00000198286.9,Q9BXL7
CARS	cysteinyl-tRNA synthetase	833	11:3000922-3057437	1	Yes	15.4	yes		ALCL			L	Dom	TSG, fusion	T	ALK			833,CARS,CARS1,ENSG00000110619.17,P49589
CASP3	caspase 3	836	4:184627696-184649475	2		35.1	yes		ovarian cancer			E		TSG	D				836,CASP3,CPP32,CPP32B,ENSG00000164305.18,P42574,Yama,apopain
CASP8	caspase 8, apoptosis-related cysteine peptidase	841	2:201258036-201287711	1	Yes	33.1	yes		hepatocellular, oral squamous cell, breast			E	Rec	TSG	N, S, F				841,CASP8,Casp-8,ENSG00000064012.21,FLICE,MACH,MCH5,Q14790
CASP9	caspase 9	842	1:15492270-15524295	2		36.21	yes		glioma			O		TSG	D				842,APAF-3,CASP9,ENSG00000132906.17,ICE-LAP6,MCH6,P55211,PPP1R56
CBFA2T3	core-binding factor, runt domain, alpha subunit 2; translocated to, 3 (MTG-16)	863	16:88874858-88977204	1	Yes	24.3	yes		AML			L	Dom	TSG, fusion	T	RUNX1, GLIS2			863,CBFA2T3,ENSG00000129993.14,ETO2,MTG16,MTGR2,O75081,RUNX1T3,ZMYND4
CBFB	core-binding factor, beta subunit	865	16:67029245-67101022	1	Yes	22.1	yes		AML			L	Dom	TSG, fusion	T	MYH11			865,CBFB,ENSG00000067955.13,PEBP2B,Q13951
CBL	Cas-Br-M (murine) ecotropic retroviral transforming	867	11:119206276-119308149	1	Yes	23.3	yes		AML, JMML, MDS			L	Dom/Rec	oncogene, TSG, fusion	T, Mis, S, O	KMT2A			867,CBL,CBL2,ENSG00000110395.6,P22681,RNF55,c-Cbl
CBLB	Cas-Br-M (murine) ecotropic retroviral transforming sequence b	868	3:105655461-105869043	1	Yes	13.11	yes		AML			L	Rec	TSG	Mis, S				868,CBLB,Cbl-b,ENSG00000114423.19,Q13191,RNF56
CBLC	Cas-Br-M (murine) ecotropic retroviral transforming sequence c	23624	19:44777869-44800634	1		13.32	yes		AML			L	Rec	oncogene, TSG	M				23624,CBL-3,CBL-SL,CBLC,ENSG00000142273.11,Q9ULV8,RNF57
CCDC6	coiled-coil domain containing 6	8030	10:59788763-59906656	1	Yes	21.2	yes		papillary thyroid, CML, NSCLC			E	Dom	TSG, fusion	T	RET, PDGFRB			8030,CCDC6,D10S170,ENSG00000108091.10,H4,PTC,Q16204,TPC,TST1
CCNB1IP1	cyclin B1 interacting protein 1, E3 ubiquitin protein ligase	57820	14:20311368-20333312	1	Yes	11.2	yes		leiomyoma			M	Dom	TSG, fusion	T	HMGA2			57820,C14orf18,CCNB1IP1,ENSG00000100814.17,HEI10,Q9NPC3
CCNC	cyclin C	892	6:99542380-99568973	2		16.2	yes		T-ALL			L		TSG	D				892,CCNC,CycC,ENSG00000112237.12,P24863
CCND1	cyclin D1	595	11:69641087-69654474	1	Yes	13.3	yes		CLL, B-ALL, breast			L, E	Dom	oncogene, fusion	T	IGH, FSTL3			595,BCL1,CCND1,D11S287E,ENSG00000110092.3,P24385,PRAD1,U21B31
CCND2	cyclin D2	894	12:4273772-4305350	1	Yes	13.32	yes		NHL,CLL			L	Dom	oncogene, fusion	T	IGL			894,CCND2,ENSG00000118971.7,P30279
CCND3	cyclin D3	896	6:41934933-41941848	1		21.1	yes		MM			L	Dom	oncogene, fusion	T	IGH			896,CCND3,ENSG00000112576.12,P30281
CCNE1	cyclin E1	898	19:29811898-29824308	1	Yes	12	yes		serous ovarian			E	Dom	oncogene	A				898,CCNE,CCNE1,ENSG00000105173.13,P24864
CCR4	C-C motif chemokine receptor 4	1233	3:32951574-32956349	2		22.3	yes		adult T-cell leukaemia/lymphoma			L		oncogene	N				1233,CC-CKR-4,CCR4,CD194,CKR4,CMKBR4,ChemR13,ENSG00000183813.6,P51679,k5-5
CCR7	C-C motif chemokine receptor 7	1236	17:40553769-40565472	2		21.2	yes		adult T-cell leukaemia/lymphoma			L		oncogene	N				1236,BLR2,CCR7,CD197,CDw197,CMKBR7,EBI1,ENSG00000126353.3,P32248
CD209	CD209 molecule	30835	19:7739994-7747534	2		13.2	yes		prostate carcinoma			E			Mis				30835,CD209,CDSIGN,CLEC4L,DC-SIGN,DC-SIGN1,ENSG00000090659.17,Q9NNX6
CD274	CD274 molecule	29126	9:5450525-5470547	1		24.1	yes		PMBL, Hodgkin lymphoma			L	Dom	TSG, fusion	T	CIITA			29126,B7-H,B7-H1,B7H1,CD274,ENSG00000120217.13,PD-L1,PDCD1LG1,PDL1,Q9NZQ7
CD28	CD28 molecule	940	2:203706548-203738912	2		33.2	yes		T-cell lymphoma			L		oncogene	Mis				940,CD28,ENSG00000178562.17,P10747
CD74	CD74 molecule, major histocompatibility complex, class II invariant chain	972	5:150402152-150412751	1		33.1	yes		NSCLC			E	Dom	oncogene, fusion	T	ROS1, NRG1			972,CD74,DHLAG,ENSG00000019582.14,P04233
CD79A	CD79a molecule, immunoglobulin-associated alpha	973	19:41877120-41881372	1	Yes	13.2	yes		DLBCL, WM			L	Dom	oncogene	S		yes	Agammaglobulinaemia	973,CD79A,ENSG00000105369.9,IGA,MB-1,P11912
CD79B	CD79b molecule, immunoglobulin-associated beta	974	17:63928740-63932336	1	Yes	23.3	yes		DLBCL, WM			L	Dom	oncogene	Mis, S		yes	Agammaglobulinaemia	974,B29,CD79B,ENSG00000007312.12,IGB,P40259
CDC73	cell division cycle 73	79577	1:193122017-193253901	1	Yes	31.2	yes	yes	parathyroid adenoma	parathyroid adenoma, multiple ossifying jaw fibroma	hyperparathyroidism-jaw tumour syndrome	E, M	Rec	TSG	Mis, N, F				79577,C1orf28,CDC73,ENSG00000134371.11,FIHP,HRPT1,HRPT2,Q6P1J9,parafibromin
CDH1	cadherin 1, type 1, E-cadherin (epithelial) (ECAD)	999	16:68737225-68835548	1	Yes	22.1	yes	yes	lobular breast, gastric	gastric	familial gastric carcinoma	E	Rec	TSG	Mis, N, F, S				999,CD324,CDH1,ENSG00000039068.18,P12830,UVO,uvomorulin
CDH10	cadherin 10	1008	5:24487100-24644978	2		14.2	yes	yes	melanoma	pancreatic ductal adenocarcinoma		E		TSG	Mis, F, N				1008,CDH10,ENSG00000040731.10,Q9Y6N8
CDH11	cadherin 11, type 2, OB-cadherin (osteoblast)	1009	16:64943753-65122198	1	Yes	21	yes		aneurysmal bone cyst			M	Dom	TSG, fusion	T	USP6			1009,CAD11,CDH11,ENSG00000140937.13,OB,P55287
CDH17	cadherin 17	1015	8:94127171-94208587	2		22.1	yes		melanoma			E		oncogene	Mis				1015,CDH17,ENSG00000079112.9,HPT-1,Q12864,cadherin
CDK12	cyclin-dependent kinase 12	51755	17:39462039-39535146	1	Yes	12	yes		serous ovarian			E	Rec	TSG	Mis, N, F				51755,CDK12,CRK7,CRKR,CRKRS,ENSG00000167258.13,KIAA0904,Q9NYV4
CDK4	cyclin-dependent kinase 4	1019	12:57747727-57752521	1	Yes	14.1		yes		melanoma	familial malignant melanoma	E	Dom	oncogene	Mis				1019,CDK4,ENSG00000135446.16,P11802,PSK-J3
CDK6	cyclin-dependent kinase 6	1021	7:92604921-92833917	1	Yes	21.2	yes		ALL			L	Dom	oncogene, fusion	T	MLLT10			1021,CDK6,ENSG00000105810.9,PLSTIRE,Q00534
CDKN1A	cyclin dependent kinase inhibitor 1A	1026	6:36678710-36687337	2		21.2	yes		bladder cancer			E		oncogene, TSG	F, N				1026,CAP20,CDKN1,CDKN1A,CIP1,ENSG00000124762.13,P21,P38936,SDI1,WAF1,p21,p21CIP1,p21Cip1/Waf1
CDKN1B	cyclin-dependent kinase inhibitor 1B (p27, Kip1)	1027	12:12717124-12722371	1		13.1	yes	yes	breast, small intestine neuroendocrine tumours	pituitary, parathyroid	multiple endocrine neoplasia type IV	E	Rec	TSG	F				1027,CDKN1B,ENSG00000111276.10,KIP1,P27KIP1,P46527
CDKN2A	cyclin-dependent kinase inhibitor 2A (p16(INK4a)) gene	1029	9:21968056-21974866	1	Yes	21.3	yes	yes	melanoma, multiple other tumour types	melanoma, pancreatic	familial malignant melanoma	L, E, M, O	Rec	TSG	D, Mis, N, F, S				1029,ARF,CDK4I,CDKN2,CDKN2A,CMM2,ENSG00000147889.17,INK4,INK4a,MLM,MTS1,P42771,p14,p14ARF,p16,p16INK4a,p19,p19Arf
CDKN2C	cyclin-dependent kinase inhibitor 2C (p18, inhibits CDK4)	1031	1:50960745-50974633	1		32.3	yes		glioma, MM			O, L	Rec	TSG	D				1031,CDKN2C,ENSG00000123080.10,INK4C,P42773,p18
CDX2	caudal type homeo box transcription factor 2	1045	13:27962137-27971139	1		12.2	yes		AML			L	Dom	TSG, fusion	T	ETV6			1045,CDX2,CDX3,ENSG00000165556.9,Q99626
CEBPA	CCAAT/enhancer binding protein (C/EBP), alpha	1050	19:33299934-33302564	1		13.11	yes		AML, MDS			L	Dom	TSG	Mis, N, F				1050,C/EBP-alpha,CEBP,CEBPA,ENSG00000245848.2,P49715
CEP89	centrosomal protein 89kDa	84902	19:32875925-32971963	2		13.11	yes		Spitzoid tumour			E	Dom	fusion	T	BRAF			84902,CCDC123,CEP89,ENSG00000121289.17,FLJ14640,Q96ST8
CHCHD7	coiled-coil-helix-coiled-coil-helix domain containing 7	79145	8:56211756-56218615	1		12.1	yes		salivary adenoma			E	Dom	fusion	T	PLAG1			79145,CHCHD7,COX23,ENSG00000170791.17,MGC2217,Q9BUK0
CHD2	chromodomain helicase DNA binding protein 2	1106	15:92900320-93028005	2		26.1	yes		melanoma, large intestine, CLL, monoclonal B lymphocytosis			E, L		TSG	Mis, F, N				1106,CHD2,DKFZp547I1315,DKFZp686E01200,DKFZp781D1727,ENSG00000173575.20,FLJ38614,O14647
CHD4	chromodomain helicase DNA binding protein 4	1108	12:6570088-6607476	1	Yes	13.31	yes		uterine serous carcinoma			E	Dom	oncogene	Mis, F, N				1108,CHD4,ENSG00000111642.15,Mi-2b,Mi2-BETA
CHEK2	CHK2 checkpoint homolog (S. pombe)	11200	22:28687763-28741838	1	Yes	12.1		yes		breast	familial breast cancer	E	Rec	TSG	F				11200,CDS1,CHEK2,CHK2,ENSG00000183765.20,HuCds1,O96017,PP1425,RAD53,bA444G7
CHIC2	cysteine-rich hydrophobic domain 2	26511	4:54009789-54064690	2		12	yes		AML			L	Dom	fusion	T	ETV6			26511,BTL,CHIC2,ENSG00000109220.10,Q9UKJ5
CHST11	carbohydrate sulfotransferase 11	50515	12:104456973-104762014	2		23.3	yes		B-CLL			L		oncogene, fusion	T				50515,C4ST,C4ST1,C4St-1,CHST11,ENSG00000171310.10,HSA269537,Q9NPF2
CIC	capicua homolog	23152	19:42284665-42295797	1	Yes	13.2	yes		oligodendroglioma, soft tissue sarcoma			O, M	Rec	oncogene, TSG, fusion	Mis, F, S,T	DUX4L1, FOXO4			23152,CIC,ENSG00000079432.7,KIAA0306,Q96RK0
CIITA	class II, major histocompatibility complex, transactivator	4261	16:10877198-10924983	1	Yes	13.13	yes		PMBL, Hodgkin lymphoma			L	Dom	TSG, fusion	T	C15orf55, CD274, PDCD1LG2, RALGDS, RUNDC2A, RMI2, BCL6			4261,C2TA,CIITA,ENSG00000179583.19,MHC2TA,NLRA
CLIP1	CAP-GLY domain containing linker protein 1	6249	12:122271434-122422569	1	Yes	24.31	yes		Spitzoid tumour			E	Dom	fusion	T	ROS1			6249,CLIP,CLIP-170,CLIP1,CLIP170,CYLN1,ENSG00000130779.19,P30622,RSN
CLP1	cleavage and polyadenylation factor I subunit 1	10978	11:57657158-57661868	2		12.1	yes		AML			L	Dom	fusion	T	KMT2A			10978,CLP1,ENSG00000172409.5,HEAB,Q92989,hClp1
CLTC	clathrin, heavy polypeptide (Hc)	1213	17:59619689-59696956	1	Yes	23.1	yes		ALCL, renal			L	Dom	TSG, fusion	T	ALK, TFE3			1213,CLTC,CLTCL2,ENSG00000141367.11,Hc
CLTCL1	clathrin, heavy polypeptide-like 1	8218	22:19179473-19291714	1	Yes	11.21	yes		ALCL			L	Dom	TSG, fusion	T	?			8218,CHC22,CLH22,CLTCL,CLTCL1,CLTD,ENSG00000070371.15,P53675
CNBD1	cyclic nucleotide binding domain containing 1	168975	8:86866445-87382859	2		21.3	yes		gastric cancer, colon cancer			E			Mis				168975,CNBD1,ENSG00000176571.11,FLJ35802,Q8NA66
CNBP	CCHC-type zinc finger, nucleic acid binding protein	7555	3:129170102-129183910	1	Yes	21.3	yes		aneurysmal bone cyst			M	Dom	TSG, fusion	T	USP6			7555,CNBP,CNBP1,DM2,ENSG00000169714.16,P62633,RNF163,ZCCHC22,ZNF9
CNOT3	CCR4-NOT transcription complex subunit 3	4849	19:54141396-54155680	1	Yes	13.42	yes		T-ALL			L	Rec	TSG	Mis, N, F				4849,CNOT3,ENSG00000088038.18,KIAA0691,LENG2,NOT3,NOT3H,O75175
CNTNAP2	contactin associated protein like 2	26047	7:146116359-148420998	2		36.1	yes		glioma, melanoma			E, O		TSG	Mis				26047,CNTNAP2,Caspr2,ENSG00000174469.20,KIAA0868,NRXN4,Q9UHC6
CNTRL	centriolin	11064	9:121075012-121177608	1		33.2	yes		MPN, NHL			L	Dom	fusion	T	FGFR1			11064,CEP1,CEP110,CNTRL,ENSG00000119397.16,Q7Z7A1
COL1A1	collagen, type I, alpha 1	1277	17:50183289-50201632	1		21.33	yes		DFSP, aneurysmal bone cyst			M	Dom	fusion	T	PDGFB, USP6	yes	Osteogenesis imperfecta	1277,COL1A1,ENSG00000108821.13,OI4,P02452
COL2A1	collagen, type II, alpha 1	1280	12:47972965-48004486	1		13.11	yes		chondrosarcoma, enchondroma			L, E, M	Rec	fusion	F, Mis, N, T		yes	Spondyloepiphyseal Dysplasia Congenita, Achondrogenesis Type II, Stickler Syndrome, Type I and others	1280,AOM,COL2A1,ENSG00000139219.18,P02458,SEDC,STL1
COL3A1	collagen type III alpha 1 chain	1281	2:188974320-189012746	2		32.2	yes		lipoblastoma			E		fusion	T	PLAG1			1281,COL3A1,EDS4A,ENSG00000168542.14,P02461
COX6C	cytochrome c oxidase subunit VIc	1345	8:99877866-99894062	2		22.2	yes		uterine leiomyoma			M	Dom	fusion	T	HMGA2			1345,COX6C,ENSG00000164919.10,P09669
CPEB3	cytoplasmic polyadenylation element binding protein 3	22849	10:92048642-92243279	2		23.32	yes		lung cancer			E		TSG	D				22849,CPEB3,ENSG00000107864.14,KIAA0940,Q8NE35
CREB1	cAMP responsive element binding protein 1	1385	2:207529892-207603431	1		33.3	yes		clear cell sarcoma, angiomatoid fibrous histiocytoma			M	Dom	oncogene, fusion	T	EWSR1			1385,CREB1,ENSG00000118260.14,P16220
CREB3L1	cAMP responsive element binding protein 3-like 1	90993	11:46277661-46321422	1	Yes	11.2	yes		myxofibrosarcoma			M	Dom	TSG, fusion	T	FUS			90993,CREB3L1,ENSG00000157613.10,OASIS,Q96BA8
CREB3L2	cAMP responsive element binding protein 3-like 2	64764	7:137874979-138002057	1	Yes	33	yes		fibromyxoid sarcoma			M	Dom	oncogene, fusion	T	FUS			64764,BBF2H7,CREB3L2,ENSG00000182158.14,Q70SY1,TCAG_1951439
CREBBP	CREB binding protein (CBP)	1387	16:3725054-3880726	1	Yes	13.3	yes		ALL, AML, DLBCL, B-NHL			L	Dom/Rec	oncogene, TSG, fusion	T, N, F, Mis, O	KMT2A, MORF, KAT6A	yes	Rubinstein-Taybi syndrome	1387,CBP,CREBBP,ENSG00000005339.14,KAT3A,Q92793,RSTS,RTS
CRLF2	cytokine receptor-like factor 2	64109	X:1190490-1212750	1	Yes	22.33	yes		B-ALL, Downs associated ALL			L	Dom	oncogene, fusion	Mis, T	P2RY8, IGH			64109,CRL2,CRLF2,ENSG00000205755.11,Q9HC73,TSLPR
CRNKL1	crooked neck pre-mRNA splicing factor 1	51340	20:20034368-20056046	2		11.23	yes		base cell carcinoma			E			Mis				51340,CLF,CRN,CRNKL1,Clf1,ENSG00000101343.14,Q9BZJ0,SYF3
CRTC1	CREB regulated transcription coactivator 1	23373	19:18683678-18782333	1	Yes	13.11	yes		salivary gland mucoepidermoid			E	Dom	oncogene, fusion	T	MAML2			23373,CRTC1,ENSG00000105662.15,FLJ14027,KIAA0616,MECT1,Q6UUV9,TORC1
CRTC3	CREB regulated transcription coactivator 3	64784	15:90530068-90642813	1		26.1	yes		salivary gland mucoepidermoid			E	Dom	fusion	T	MAML2			64784,CRTC3,ENSG00000140577.15,FLJ21868,Q6UUV7
CSF1R	colony stimulating factor 1 receptor	1436	5:150053291-150113372	2		32	yes		MDS, CML, AML, hemangioblastoma, CCRCC			L, M, E		oncogene	Mis, N		yes	diffuse leukoencephalopathy with spheroids	1436,C-FMS,CD115,CSF1R,CSFR,ENSG00000182578.13,FMS,P07333
CSF3R	colony stimulating factor 3 receptor (granulocyte)	1441	1:36466043-36483278	1	Yes	34.3	yes		aCML, CNL, leukaemia lymphoma and MDS associated with severe congenital neutropenia, CMML, de novo AML, MDS			L	Dom	oncogene	Mis, N		yes	Kostmann syndrome, severe congenital neutropenia	1441,CD114,CSF3R,ENSG00000119535.17,GCSFR,Q99062
CSMD3	CUB and Sushi multiple domains 3	114788	8:112222928-113437099	2		23.3	yes		ovarian cancer, oral SCC, lung cancer			E		TSG	Mis, N				114788,CSMD3,ENSG00000164796.17,Q7Z407
CTCF	CCCTC-binding factor	10664	16:67562467-67639176	1	Yes	22.1	yes		endometrial, breast, head and neck cancer			E	Dom	TSG	Mis, N			Mental retardation, autosomal dominant 21	10664,CTCF,ENSG00000102974.15
CTNNA2	catenin alpha 2	1496	2:79651552-80648689	2		12	yes		gastric cancer			E		oncogene	Mis, S				1496,CAP-R,CT114,CTNNA2,ENSG00000066032.18,P26232
CTNNB1	catenin (cadherin-associated protein), beta 1	1499	3:41220551-41239888	1	Yes	22.1	yes		colorectal, ovarian, hepatoblastoma, pleomorphic salivary gland adenoma, other tumour types			E, M, O	Dom	oncogene, fusion	Mis, O, T	PLAG1			1499,CTNNB,CTNNB1,ENSG00000168036.17,armadillo,beta-catenin
CTNND1	catenin delta 1	1500	11:57761797-57819178	2		12.1	yes		large intestine carcinoma			E			N				1500,CTNND,CTNND1,ENSG00000198561.13,KIAA0384,O60716,p120,p120cas,p120ctn
CTNND2	catenin delta 2	1501	5:10971840-11904043	2		15.2	yes		prostae adenocarcinoma, GIST			E		oncogene	Mis				1501,CTNND2,ENSG00000169862.18,GT24,NPRAP,Q9UQB3
CUL3	cullin 3	8452	2:224470150-224585348	2		36.2	yes		lung cancer			E		TSG	N				8452,CUL3,ENSG00000036257.12,Q13618
CUX1	cut-like homeobox 1	1523	7:101816011-102258233	1	Yes	22.1	yes		endometrial, melanoma, colorectal, AML, MDS, other tumour types			E,L,M,O	Dom	oncogene, TSG	N,F,S,Mis,O,T	CLDN7			1523,CASP,CDP,CDP/Cut,CDP/Cux,CDP1,CUT,CUTL1,CUX,CUX1,Clox,Cux/CDP,ENSG00000257923.10,GOLIM6,P39880
CXCR4	C-X-C motif chemokine receptor 4	7852	2:136114349-136116243	1	Yes	22.1	yes	yes	WM			L	Dom	oncogene	Mis, N, F				7852,CD184,CXCR4,D2S201E,ENSG00000121966.6,HM89,HSY3RR,LESTR,NPY3R,NPYR,NPYY3R,P61073,fusin
CYLD	familial cylindromatosis gene	1540	16:50742760-50801935	1	Yes	12.1	yes	yes	cylindroma	cylindroma	familial cylindromatosis, familial trichoepithelioma, Brooke-Spiegler syndrome	E	Rec	TSG	Mis, N, F, S				1540,CYLD,CYLD1,ENSG00000083799.17,KIAA0849,Q9NQC7,USPL2
CYP2C8	cytochrome P450 family 2 subfamily C member 8	1558	10:95036773-95069497	2		23.33	yes		melanoma			E			Mis				1558,CPC8,CYP2C8,ENSG00000138115.13,P10632
CYSLTR2	cysteinyl leukotriene receptor 2	57105	13:48706555-48711226	2		14.2	yes		uveal melanoma			E		oncogene	Mis				57105,CYSLT2R,CYSLTR2,CysLT(2),ENSG00000152207.7,Q9NS75
DAXX	death-domain associated protein	1616	6:33318558-33323014	1	Yes	21.32	yes		pancreatic neuroendocrine tumour, paediatric glioblastoma			E	Rec	oncogene, TSG	Mis, F, N				1616,DAP6,DAXX,ENSG00000204209.12,Q9UER7
DCAF12L2	DDB1 and CUL4 associated factor 12 like 2	340578	X:126163499-126166097	2		25	yes		CRC			E			Mis				340578,DCAF12L2,ENSG00000198354.6,Q5VW00,WDR40C
DCC	DCC netrin 1 receptor	1630	18:52340172-53535899	2		21.2	yes		CRC, melanoma, SCC			E			Mis, N, D				1630,DCC,ENSG00000187323.11,IGDCC1,NTN1R1,P43146
DCTN1	dynactin 1	1639	2:74361154-74380355	1		13.1	yes		inflammatory myofibroblastic tumour, Spitzoid tumour			M	Dom	fusion	T	ALK, ROS1	yes	Distal hereditary motor neuronopathy, susceptibility to amyotrophic lateral sclerosis, Perry syndrome	1639,DCTN1,ENSG00000204843.12,Q14203
DDB2	damage-specific DNA binding protein 2	1643	11:47214942-47239240	1	Yes	11.2		yes		skin basal cell, skin squamous cell, melanoma	xeroderma pigmentosum (E)	E	Rec	oncogene, TSG	Mis, N				1643,DDB2,DDBB,ENSG00000134574.11,FLJ34321,Q92466,UV-DDB2,XPE
DDIT3	DNA-damage-inducible transcript 3	1649	12:57516589-57520517	1	Yes	13.3	yes		liposarcoma			M	Dom	oncogene, fusion	T	FUS, EWSR1			1649,CHOP,CHOP10,DDIT3,ENSG00000175197.12,GADD153,P35638
DDR2	discoidin domain receptor 2	4921	1:162632465-162787400	1	Yes	23.3	yes		squamous cell carcinoma, NSCLC			E	Dom	oncogene	Mis, N		yes	Spondylometaepiphyseal dysplasia, short limb-hand type	4921,DDR2,ENSG00000162733.16,NTRKR3,Q16832,TKT,TYRO10
DDX10	DEAD (Asp-Glu-Ala-Asp) box polypeptide 10	1662	11:108665025-108940930	1	Yes	22.3	yes		AML*			L	Dom	TSG, fusion	T	NUP98			1662,DDX10,Dbp4,ENSG00000178105.9,HRH-J8,Q13206
DDX3X	DEAD-box helicase 3, X-linked	1654	X:41333284-41351668	1	Yes	11.4	yes		CLL, medulloblastoma			L, O		TSG	Mis, N, F		yes	Mental retardation, X-linked 102	1654,DBX,DDX14,DDX3,DDX3X,ENSG00000215301.10,HLP2
DDX5	DEAD (Asp-Glu-Ala-Asp) box polypeptide 5	1655	17:64499616-64506521	1	Yes	23.3	yes		prostate			E	Dom	oncogene, fusion	T	ETV4			1655,DDX5,ENSG00000108654.14,G17P1,HLR1,P17844,p68
DDX6	DEAD (Asp-Glu-Ala-Asp) box polypeptide 6	1656	11:118747766-118790948	1	Yes	23.3	yes		B-NHL			L	Dom	oncogene, fusion	T	IGH			1656,DDX6,ENSG00000110367.11,HLR2,P26196,RCK
DEK	DEK oncogene (DNA binding)	7913	6:18223868-18264823	1		22.3	yes		AML			L	Dom	oncogene, fusion	T	NUP214			7913,D6S231E,DEK,ENSG00000124795.14,P35659
DGCR8	DGCR8, microprocessor complex subunit	54487	22:20080232-20111871	2		11.21	yes		Wilms tumour			O		oncogene	Mis				54487,C22orf12,DGCR8,DGCRK6,ENSG00000128191.15,Gy1,Q8WYQ5,pasha
DICER1	dicer 1, ribonuclease type III	23405	14:95086228-95158010	1	Yes	32.13	yes	yes	sex cord-stromal tumour, TGCT, embryonal rhabdomyosarcoma, pleuropulmonary blastoma, pituitary blastoma, Wilms tumour, thyroid cancer, other tumour types	pleuropulmonary blastoma	familial pleuropulmonary blastoma or DICER1 syndrome	E, M, O	Rec	TSG	Mis, F, N				23405,DICER1,Dicer,ENSG00000100697.14,HERNA,K12H4.8-LIKE,KIAA0928,MNG1,Q9UPY3
DNAJB1	DnaJ heat shock protein family (Hsp40) member B1	3337	19:14514770-14518420	1		13.12	yes		fibrolamellar hepatocellular carcinoma			E	Dom	fusion	T	PRKACA			3337,DNAJB1,ENSG00000132002.7,HSPF1,Hsp40,P25685,RSPH16B,Sis1
DNM2	dynamin 2	1785	19:10718131-10831903	1	Yes	13.2	yes		T-ALL			L	Rec	TSG	F, N, S, Mis, O		yes	Charcot-Marie-Tooth disease, centronuclear myopathy, lethal congenital contracture syndrome 5	1785,CMT2M,CMTDI1,CMTDIB,DI-CMTB,DNM2,DYN2,DYNII,ENSG00000079805.16,P50570
DNMT3A	DNA (cytosine-5-)-methyltransferase 3 alpha	1788	2:25227855-25342590	1	Yes	23.3	yes		AML			L	Dom	TSG	Mis, F, N, S				1788,DNMT3A,ENSG00000119772.16,Q9Y6K1
DROSHA	drosha ribonuclease III	29102	5:31400497-31532061	1	Yes	13.3	yes		Wilms tumour, NSCLC, bladder carcinoma			E, O		TSG	A, Mis, N, F				29102,DROSHA,ENSG00000113360.16,Etohi2,HSA242976,Q9NRR4,RN3,RNASE3L,RNASEN
DUX4L1	double homeobox 4 like 1		4:190084412-190085686	2		35.2	yes		soft tissue sarcoma			M	Dom	fusion	T	CIC
EBF1	early B-cell factor 1	1879	5:158695920-159099761	1	Yes	33.3	yes		lipoma			M	Dom	TSG, fusion	T	HMGA2			1879,COE1,EBF,EBF1,ENSG00000164330.16,OLF1,Q9UH73
ECT2L	epithelial cell transforming sequence 2 oncogene-like	345930	6:138796111-138904070	2		24.1	yes		ETP ALL			L	Rec		N, S, Mis				345930,ARHGEF32,C6orf91,ECT2L,ENSG00000203734.11,FBXO49,LFDH,Q008S8
EED	embryonic ectoderm development	8726	11:86245223-86278813	2		14.2	yes		malignant peripheral nerve sheath tumours, MDS and related, lung adenocarcinoma			E, L		TSG	Mis, F				8726,EED,ENSG00000074266.19,HEED,O75530,WAIT-1
EGFR	epidermal growth factor receptor (erythroblastic leukemia viral (v-erb-b) oncogene homolog, avian)	1956	7:55019101-55211628	1	Yes	11.2	yes	yes	glioma, NSCLC	NSCLC	familial lung cancer	E, O	Dom	oncogene	A, O, Mis				1956,EGFR,ENSG00000146648.17,ERBB,ERBB1,P00533
EIF1AX	eukaryotic translation initiation factor 1A, X-linked	107984923	X:20124518-20141844	2		22.12	yes		uveal melanoma, thyroid cancer (PDTC and ATC), low grade serous ovarian cancer			E			Mis, S				107984923,EIF1A,EIF1AX,EIF4C,ENSG00000173674.10,P47813,eIF-1A,eIF-4C
EIF3E	eukaryotic translation initiation factor 3, subunit E	3646	8:108201743-108248765	1	Yes	23.1	yes		colorectal			E	Dom	TSG, fusion	T	RSPO3			3646,EIF3E,EIF3S6,ENSG00000104408.9,INT6,P60228,eIF3-p48,eIF3e
EIF4A2	eukaryotic translation initiation factor 4A, isoform 2	1974	3:186783547-186789900	1	Yes	27.3	yes		NHL			L	Dom	fusion	T	BCL6			1974,BM-010,DDX2B,EIF4A,EIF4A2,EIF4F,ENSG00000156976.16,Q14240
ELF3	E74 like ETS transcription factor 3	1999	1:202007945-202016009	2		32.1	yes		pancreatic cancer			E		TSG	Mis, N, F				1999,ELF3,ENSG00000163435.15,EPR-1,ERT,ESE-1,ESX,P78545
ELF4	E74-like factor 4 (ets domain transcription factor)	2000	X:130064928-130110495	1	Yes	26.1	yes		AML			L	Dom	oncogene, TSG, fusion	T	ERG			2000,ELF4,ELFR,ENSG00000102034.16,MEF,Q99607
ELK4	ELK4, ETS-domain protein (SRF accessory protein 1)	2005	1:205607943-205631962	1	Yes	32.1	yes		prostate			E	Dom	oncogene, fusion	T	SLC45A3			2005,ELK4,ENSG00000158711.13,P28324,SAP1
ELL	ELL gene (11-19 lysine-rich leukemia gene)	8178	19:18442663-18522127	1	Yes	13.11	yes		AL			L	Dom	TSG, fusion	T	KMT2A			8178,C19orf17,ELL,ELL1,ENSG00000105656.12,Men,P55199,PPP1R68
ELN	elastin	2006	7:74027789-74069907	2		11.23	yes		B-ALL			L	Dom	fusion	T	PAX5	yes	Supravalvular Aortic Stenosis, Cutis laxa , Williams-Beuren Syndrome	2006,ELN,ENSG00000049540.16,SVAS,WBS,WS
EML4	echinoderm microtubule associated protein like 4	27436	2:42169350-42332548	1	Yes	21	yes		NSCLC			E	Dom	fusion	T	ALK			27436,C2orf2,ELP120,EML4,ENSG00000143924.18,Q9HC35,ROPP120
EP300	300 kd E1A-Binding protein gene	2033	22:41091786-41180079	1	Yes	13.2	yes		colorectal, breast, pancreatic, AML, ALL, DLBCL			L, E	Rec	TSG, fusion	T, N, F, Mis, O	KMT2A, KAT6A			2033,ENSG00000100393.12,EP300,KAT3B,Q09472,p300
EPAS1	endothelial PAS domain protein 1	2034	2:46297402-46386703	1	Yes	21	yes		paraganglioma, pheochromocytoma, central nervous system hemangioblastomas			E, M	Dom	oncogene, TSG	Mis		yes	type 3 familial erythrocytosis	2034,ENSG00000116016.13,EPAS1,HIF2A,HLF,MOP2,PASD2,Q99814,bHLHe73
EPHA3	EPH receptor A3	2042	3:89107524-89482134	2		11.1	yes		lung cancer, CRC, melanoma			E			Mis				2042,ENSG00000044524.10,EPHA3,ETK,ETK1,HEK,HEK4,P29320,TYRO4
EPHA7	EPH receptor A7	2045	6:93240020-93419526	2		16.1	yes		CRC, melanoma			E			Mis				2045,ENSG00000135333.13,EPHA7,Hek11,Q15375
EPS15	epidermal growth factor receptor pathway substrate 15 (AF1p)	2060	1:51354263-51519328	1	Yes	32.3	yes		ALL			L	Dom	TSG, fusion	T	KMT2A			2060,AF-1P,ENSG00000085832.16,EPS15,MLLT5,P42566
ERBB2	v-erb-b2 erythroblastic leukemia viral oncogene homolog 2, neuro/glioblastoma derived oncogene homolog (avian)	2064	17:39700080-39728662	1	Yes	12	yes		breast, ovarian, other tumour types, NSCLC, gastric			E	Dom	oncogene, fusion	A, Mis, O				2064,CD340,ENSG00000141736.13,ERBB2,HER-2,HER2,NEU,NGL,P04626
ERBB3	erb-b2 receptor tyrosine kinase 3	2065	12:56079861-56103505	1	Yes	13.2	yes		colon, gastric, head and neck, bladder, skin			E	Dom	oncogene	Mis, N				2065,ENSG00000065361.15,ERBB3,HER3,LCCS2,P21860
ERBB4	erb-b2 receptor tyrosine kinase 4	2066	2:211375717-212538841	1	Yes	34	yes	yes	melanoma, gastric, NSCLC			E	Dom	oncogene, TSG	Mis, N		yes	Amyotrophic lateral sclerosis 19	2066,ALS19,ENSG00000178568.14,ERBB4,HER4,Q15303
ERC1	ELKS/RAB6-interacting/CAST family member 1	23085	12:1027747-1495924	1	Yes	13.33	yes		papillary thyroid, Spitzoid tumour			E	Dom	fusion	T	RET, ROS1			23085,CAST2,ELKS,ENSG00000082805.19,ERC1,KIAA1081,MGC12974,Q8IUD2,RAB6IP2
ERCC2	excision repair cross-complementing rodent repair deficiency, complementation group 2 (xeroderma pigmentosum D)	2068	19:45349837-45370587	1	Yes	13.32		yes		skin basal cell, skin squamous cell, melanoma	xeroderma pigmentosum (D)	E	Rec	TSG	Mis, N, F, S				2068,EM9,ENSG00000104884.15,ERCC2,MAG,MGC102762,MGC126218,MGC126219,P18074,TFIIH,XPD
ERCC3	excision repair cross-complementing rodent repair deficiency, complementation group 3 (xeroderma pigmentosum group B complementing)	2071	2:127257290-127294176	1	Yes	14.3		yes		skin basal cell, skin squamous cell, melanoma	xeroderma pigmentosum (B)	E	Rec	TSG	Mis, S				2071,BTF2,ENSG00000163161.13,ERCC3,GTF2H,P19447,RAD25,TFIIH,XPB
ERCC4	excision repair cross-complementing rodent repair deficiency, complementation group 4	2072	16:13920157-13952345	1	Yes	13.12		yes		skin basal cell, skin squamous cell, melanoma	xeroderma pigmentosum (F)	E	Rec	TSG	Mis, N, F				2072,ENSG00000175595.14,ERCC4,FANCQ,Q92889,RAD1,XPF
ERCC5	excision repair cross-complementing rodent repair deficiency, complementation group 5 (xeroderma pigmentosum, complementation group G (Cockayne syndrome))	2073	13:102844844-102876001	1	Yes	33.1		yes		skin basal cell, skin squamous cell, melanoma	xeroderma pigmentosum (G)	E	Rec	TSG	Mis, N, F				2073,ENSG00000134899.19,ERCC5,ERCM2,P28715,XPGC
ERG	v-ets erythroblastosis virus E26 oncogene like (avian)	2078	21:38380027-38661694	1	Yes	22.2	yes		Ewing sarcoma, prostate, AML			M, E, L	Dom	oncogene, fusion	T, A	EWSR1, TMPRSS2, ELF4, FUS, HERPUD1, NDRG1			2078,ENSG00000157554.18,ERG,P11308,erg-3,p55
ESR1	estrogen receptor 1	2099	6:151690496-152103274	1	Yes	25.2	yes		breast			E	Dom	oncogene, TSG, fusion	Mis				2099,ENSG00000091831.23,ER-alpha,ESR,ESR1,Era,NR3A1,P03372
ETNK1	ethanolamine kinase 1	55500	12:22625075-22690665	1	Yes	12.1	yes		aCML, CMML, SM-AHD, HES			L	Dom	TSG	Mis				55500,EKI,EKI1,ENSG00000139163.15,ETNK1,Q9HBU6
ETV1	ets variant gene 1	2115	7:13891228-13989946	1		21.2	yes		Ewing sarcoma, prostate			M, E	Dom	oncogene, fusion	T	EWSR1, TMPRSS2, SLC45A3, HMGN2P46, HNRNPA2B1. ACSL3			2115,ENSG00000006468.13,ER81,ETV1,P50549
ETV4	ets variant gene 4 (E1A enhancer binding protein, E1AF)	2118	17:43527844-43546432	1		21.31	yes		Ewing sarcoma, prostate carcinoma			M, E	Dom	oncogene, fusion	T	EWSR1, TMPRSS2, DDX5, KLK2, CANT1			2118,E1A-F,E1AF,ENSG00000175832.12,ETV4,P43268,PEA3
ETV5	ets variant gene 5	2119	3:186046308-186109112	1		27.2	yes		prostate			E	Dom	oncogene, fusion	T	TMPRSS2, SCL45A3			2119,ENSG00000244405.7,ERM,ETV5,P41161
ETV6	ets variant gene 6 (TEL oncogene)	2120	12:11649854-11895402	1	Yes	13.2	yes		congenital fibrosarcoma, multiple different leukaemia and lymphoma tumour types including ALL, secretory breast, MDS			L, E, M	Dom	TSG, fusion	T	NTRK3, RUNX1, PDGFRB, ABL1, MN1, ABL2, ACSL6, CHIC2, ARNT, JAK2, MECOM, CDX2, RNF217-AS1, MNX1, MDS2, PER1, SYK, TTL, FGFR3, PAX5			2120,ENSG00000139083.10,ETV6,P41212,TEL
EWSR1	Ewing sarcoma breakpoint region 1 (EWS)	2130	22:29268316-29300343	1	Yes	12.2	yes		Ewing sarcoma, desmoplastic small round cell tumour , ALL, clear cell sarcoma, sarcoma, myoepithelioma, mesothelioma			L, M, E	Dom	oncogene, fusion	T	FLI1, ERG, NR4A3, FEV, ATF1, ETV1, ETV4, WT1, ZNF384, CREB1, POU5F1, PBX1, NFATC1, NFATC2, DDIT3, PATZ1, SMARCA5, SP3, ZNF444, YY1			2130,ENSG00000182944.17,EWS,EWSR1,Q01844
EXT1	multiple exostoses type 1 gene	2131	8:117794490-118111853	1		24.11		yes		exostoses, osteosarcoma	multiple exostoses type 1	M	Rec	TSG, fusion	Mis, N, F, S				2131,ENSG00000182197.10,EXT1,LGCR,LGS,Q16394,ttv
EXT2	multiple exostoses type 2 gene	2132	11:44096197-44245429	1		11.2		yes		exostoses, osteosarcoma	multiple exostoses type 2	M	Rec	TSG	Mis, N, F, S				2132,ENSG00000151348.13,EXT2,Q93063,SOTV
EZH2	enhancer of zeste homolog 2	2146	7:148807385-148884278	1	Yes	36.1	yes		DLBCL			L	Dom	oncogene, TSG	Mis				2146,ENSG00000106462.10,ENX-1,EZH1,EZH2,KMT6,KMT6A,Q15910
EZR	ezrin	7430	6:158765748-158819412	1	Yes	25.3	yes		NSCLC			E	Dom	fusion	T	ROS1			7430,ENSG00000092820.17,EZR,P15311,VIL2
FAM131B	family with sequence similarity 131, member B	9715	7:143353400-143362752	2		34	yes		pilocytic astrocytoma			O	Dom	fusion	T	BRAF			9715,ENSG00000159784.17,FAM131B,KIAA0773,Q86XD5
FAM135B	family with sequence similarity 135 member B	51059	8:138130023-138496822	2		24.23	yes		SCLC			E			Mis				51059,C8ORFK32,ENSG00000147724.11,FAM135B,Q49AJ0
FAM47C	family with sequence similarity 47 member C	442444	X:37008397-37011666	2		21.1	yes		melanoma, clear cell sarcoma of soft parts, SCLC			E, M			Mis				442444,ENSG00000198173.4,FAM47C,Q5HY64
FANCA	Fanconi anemia, complementation group A	2175	16:89737549-89816646	1		24.3		yes		AML, leukaemia	Fanconi anaemia A	L	Rec	TSG	D, Mis, N, F, S				2175,ENSG00000187741.14,FA-H,FAA,FACA,FAH,FANCA,FANCH,O15360
FANCC	Fanconi anemia, complementation group C	2176	9:95099054-95317702	1		22.32		yes		AML, leukaemia	Fanconi anaemia C	L	Rec	TSG	D, Mis, N, F, S				2176,ENSG00000158169.12,FA3,FAC,FACC,FANCC,Q00597
FANCD2	Fanconi anemia, complementation group D2	2177	3:10026414-10099660	1	Yes	25.3		yes		AML, leukaemia	Fanconi anaemia D2	L	Rec	TSG	D, Mis, N, F				2177,ENSG00000144554.10,FA-D2,FACD,FAD,FANCD,FANCD2,Q9BXW9
FANCE	Fanconi anemia, complementation group E	2178	6:35452361-35467103	1		21.31		yes		AML, leukaemia	Fanconi anaemia E	L	Rec	TSG	N, F, S				2178,ENSG00000112039.3,FACE,FAE,FANCE,Q9HB96
FANCF	Fanconi anemia, complementation group F	2188	11:22622519-22626787	1		14.3		yes		AML, leukaemia	Fanconi anaemia F	L	Rec	TSG	N, F				2188,ENSG00000183161.4,FAF,FANCF,Q9NPI8
FANCG	Fanconi anemia, complementation group G	2189	9:35073838-35080016	1		13.3		yes		AML, leukaemia	Fanconi anaemia G	L	Rec	TSG	Mis, N, F, S				2189,ENSG00000221829.9,FAG,FANCG,O15287,XRCC9
FAS	Fas cell surface death receptor	355	10:88990657-89015785	1	Yes	23.31	yes		TGCT, nasal NK/T lymphoma, skin squamous cell carcinoma-burn scar related			L, E, O	Rec	TSG	Mis		yes	Autoimmune lymphoproliferative syndrome	355,APO-1,APT1,CD95,ENSG00000026103.21,FAS,FAS1,P25445,TNFRSF6
FAT1	FAT atypical cadherin 1	2195	4:186587783-186723855	1	Yes	35.2	yes	yes	oral squamous cell, chemorefractory CLL, head and neck, pancreatic acinar cell carcinoma	pancreatic		E, L		TSG	Mis, N, F, S				2195,CDHF7,CDHR8,ENSG00000083857.13,FAT,FAT1,Q14517
FAT3	FAT atypical cadherin 3	120114	11:92352541-92896470	2		14.3	yes		SCC, colon adenocarcinoma, gastric adenocarcinoma			E			Mis				120114,CDHF15,CDHR10,ENSG00000165323.15,FAT3,KIAA1989
FAT4	FAT atypical cadherin 4	79633	4:125316399-125492932	1	Yes	28.1	yes		lymphoma, pancreatic, head and neck, melanoma, hepatocellular carcinoma			E, L		TSG	Mis, N		yes	Hennekam lymphangiectasia-lymphedema syndrome 2, Van Maldergem syndrome 2	79633,CDHF14,CDHR11,ENSG00000196159.11,FAT-J,FAT4,Q6V0I7
FBLN2	fibulin 2	2199	3:13549131-13638422	2		25.1	yes		breast cancer, colorectal adenocarcinoma			E		TSG	Mis, S				2199,ENSG00000163520.13,FBLN2,P98095
FBXO11	F-box protein 11	80204	2:47806920-47905793	1	Yes	16.3	yes		DLBCL			L	Rec	TSG	Mis, F, D				80204,ENSG00000138081.20,FBX11,FBXO11,Q86XK2,UBR6
FBXW7	F-box and WD-40 domain protein 7 (archipelago homolog, Drosophila)	55294	4:152320544-152536063	1	Yes	31.3	yes		colorectal, endometrial, T-ALL			E, L	Rec	TSG	Mis, N, D, F				55294,AGO,CDC4,ENSG00000109670.14,FBW7,FBX30,FBXW6,FBXW7,FLJ11071,Q969H0,SEL-10,SEL10
FCGR2B	Fc fragment of IgG, low affinity IIb, receptor for (CD32)	2213	1:161663161-161678654	1	Yes	23.3	yes		ALL			L	Dom	oncogene, fusion	T	?			2213,CD32,CD32B,ENSG00000072694.20,FCG2,FCGR2,FCGR2B,P31994
FCRL4	Fc receptor-like 4	83417	1:157573749-157598080	1		23.1	yes		B-NHL			L	Dom	oncogene, fusion	T	IGH			83417,CD307d,ENSG00000163518.10,FCRH4,FCRL4,IGFP2,IRTA1,Q96PJ5
FEN1	flap structure-specific endonuclease 1	2237	11:61792637-61797244	2		12.2		yes		breast cancer		E		TSG					2237,ENSG00000168496.3,FEN-1,FEN1,MF1,P39748,RAD2
FES	FES proto-oncogene, tyrosine kinase	2242	15:90884412-90895776	1		26.1	yes		HNSCC, ovarian carcinoma			E		oncogene, TSG	Mis, F				2242,ENSG00000182511.11,FES,FPS,P07332
FEV	FEV protein - (HSRNAFEV)	54738	2:218981087-218985657	1		35	yes		Ewing sarcoma			M	Dom	oncogene, fusion	T	EWSR1, FUS			54738,ENSG00000163497.2,FEV,Pet-1,Q99581
FGFR1	fibroblast growth factor receptor 1	2260	8:38411138-38467845	1	Yes	11.23	yes		MPN, NHL, salivary adenoma			L	Dom	oncogene, fusion	T	BCR, FOP, ZMYM2, CNTRL, PLAG1	yes	Pfeiffer syndrome, Kallman syndrome	2260,BFGFR,CD331,CEK,ENSG00000077782.19,FGFR1,FLG,FLT2,H2,H3,H4,H5,KAL2,N-SAM,P11362
FGFR1OP	FGFR1 oncogene partner (FOP)	11116	6:166999182-167052713	1		27	yes		MPN, NHL			L	Dom	fusion	T	FGFR1			11116,ENSG00000213066.12,FGFR1OP,FOP,O95684
FGFR2	fibroblast growth factor receptor 2	2263	10:121479857-121598403	1	Yes	26.13	yes		gastric, NSCLC, endometrial			E	Dom	oncogene, fusion	Mis		yes	Crouzon, Pfeiffer, and Apert syndromes	2263,BEK,CD332,CEK3,CFD1,ECT1,ENSG00000066468.22,FGFR2,JWS,K-SAM,KGFR,P21802,TK14,TK25
FGFR3	fibroblast growth factor receptor 3	2261	4:1793312-1808872	1	Yes	16.3	yes		bladder, MM, T-cell lymphoma			L, E	Dom	oncogene, fusion	Mis, T	IGH, ETV6	yes	Hypochondroplasia, Thanatophoric dysplasia	2261,ACH,CD333,CEK2,ENSG00000068078.18,FGFR3,JTK4,P22607
FGFR4	fibroblast growth factor receptor 4	2264	5:177086886-177098144	1	Yes	35.2	yes		rhabdomyosarcoma			M	Dom	oncogene	Mis				2264,CD334,ENSG00000160867.14,FGFR4,JTK2,P22455
FH	fumarate hydratase	2271	1:241497603-241519761	1		43		yes		leiomyomatosis, renal	hereditary leiomyomatosis and renal cell cancer	E, M	Rec	TSG	Mis, N, F				2271,ENSG00000091483.6,FH,P07954
FHIT	fragile histidine triad gene	2272	3:59751407-61251459	1	Yes	14.2	yes		pleomorphic salivary gland adenoma			E	Dom	TSG, fusion	T	HMGA2			2272,AP3Aase,ENSG00000189283.9,FHIT,FRA3B,P49789
FIP1L1	FIP1 like 1 (S. cerevisiae)	81608	4:53377645-53459668	1	Yes	12	yes		idiopathic hypereosinophilic syndrome			L	Dom	fusion	T	PDGFRA			81608,DKFZp586K0717,ENSG00000145216.15,FIP1,FIP1L1,Q6UN15
FKBP9	FK506 binding protein 9	11328	7:32957404-33006930	2		14.3	yes		glioma			O			Mis				11328,ENSG00000122642.10,FKBP60,FKBP63,FKBP9,O95302
FLCN	folliculin	201163	17:17212212-17237139	1		11.2		yes		renal, fibrofolliculomas, trichodiscomas	Birt-Hogg-Dube syndrome	E, M	Rec	TSG	Mis. N, F				201163,BHD,ENSG00000154803.12,FLCN,MGC17998,MGC23445,Q8NFG4
FLI1	Friend leukemia virus integration 1	2313	11:128693770-128813267	1		24.3	yes		Ewing sarcoma			M	Dom	oncogene, fusion	T	EWSR1			2313,ENSG00000151702.16,EWSR2,FLI1,Q01543,SIC-1
FLNA	filamin A	2316	X:154348526-154374638	2		28	yes		phyllodes tumour of the breast			E			Mis, F, O				2316,ABP-280,ENSG00000196924.15,FLN,FLN1,FLNA,OPD1,OPD2,P21333
FLT3	fms-related tyrosine kinase 3	2322	13:28003274-28100592	1	Yes	12.2	yes		AML, ALL			L	Dom	oncogene	Mis, O				2322,CD135,ENSG00000122025.14,FLK2,FLT3,P36888,STK1
FLT4	fms-related tyrosine kinase 4	2324	5:180601506-180649624	1	Yes	35.3	yes		soft tissue sarcoma			M	Dom	oncogene	A				2324,ENSG00000037280.15,FLT4,P35916,PCL,VEGFR3
FNBP1	formin binding protein 1 (FBP17)	23048	9:129887187-130043162	2		34.11	yes		AML			L	Dom	fusion	T	KMT2A			23048,ENSG00000187239.16,FBP17,FNBP1,KIAA0554,Q96RU3
FOXA1	forkhead box A1	3169	14:37589984-37595034	1	Yes	21.1	yes		breast, prostate			E	Dom	oncogene	Mis, F				3169,ENSG00000129514.5,FOXA1,HNF3A,P55317
FOXL2	forkhead box L2	668	3:138944224-138947140	1		22.3	yes		granulosa-cell tumour of the ovary			O	Dom	oncogene, TSG	Mis		yes	Blepharophimosis, ptosis and epicanthus inversus Types I, II; Premature ovarian failure type III	668,BPES,BPES1,ENSG00000183770.5,FOXL2,P58012
FOXO1	forkhead box O1	2308	13:40555667-40666597	1		14.11	yes		alveolar rhabdomyosarcoma			M	Dom	oncogene, TSG, fusion	T	PAX3, PAX7			2308,ENSG00000150907.7,FKH1,FKHR,FOXO1,FOXO1A,Q12778
FOXO3	forkhead box O3	2309	6:108560866-108684768	1		21	yes		AL			L	Dom	oncogene, TSG, fusion	T	KMT2A			2309,AF6q21,ENSG00000118689.14,FKHRL1,FOXO2,FOXO3,FOXO3A,O43524
FOXO4	forkhead box O4	4303	X:71096197-71103535	1		13.1	yes		AL, soft tissue sarcoma			L, M	Dom	oncogene, TSG, fusion	T	KMT2A, CIC			4303,AFX1,ENSG00000184481.16,FOXO4,MLLT7,P98177
FOXP1	forkhead box P1	27086	3:70954715-71583989	1		13	yes		ALL			L	Dom	oncogene, fusion	T	PAX5			12CC4,27086,ENSG00000114861.19,FOXP1,HSPC215,Q9H334,QRF1,hFKH1B
FOXR1	forkhead box R1	283150	11:118971707-118981291	2		23.3	yes		neuroblastoma			O		oncogene, fusion	T				283150,DLNB13,ENSG00000176302.12,FOXN5,FOXR1,Q6PIV2
FSTL3	follistatin-like 3 (secreted glycoprotein)	10272	19:676365-683399	1		13.3	yes		B-CLL			L	Dom	oncogene, fusion	T	CCND1			10272,ENSG00000070404.9,FLRG,FSRP,FSTL3,O95633
FUBP1	far upstream element (FUSE) binding protein 1	8880	1:77948405-77979086	1	Yes	31.1	yes		oligodendroglioma			O	Rec	oncogene	F, N				8880,ENSG00000162613.16,FBP,FUBP,FUBP1,Q96AE4
FUS	fusion, derived from t(12;16) malignant liposarcoma	2521	16:31180110-31194871	1	Yes	11.2	yes		liposarcoma, AML, Ewing sarcoma, angiomatoid fibrous histiocytoma, fibromyxoid sarcoma			M, L	Dom	TSG, fusion	T	DDIT3, ERG, FEV, ATF1, CREB3L2, CREB3L1, NFATC2			2521,ALS6,ENSG00000089280.18,FUS,FUS1,HNRNPP2,P35637,TLS,hnRNP-P2
GAS7	growth arrest-specific 7	8522	17:9913850-10198551	1	Yes	13.1	yes		AML*			L	Dom	fusion	T	KMT2A			8522,ENSG00000007237.18,GAS7,KIAA0394,MGC1348,O60861
GATA1	GATA binding protein 1 (globin transcription factor 1)	2623	X:48786554-48794308	1		11.23	yes		megakaryoblastic leukaemia of Downs syndrome			L	Dom	oncogene, TSG	Mis, F				2623,ENSG00000102145.13,ERYF1,GATA-1,GATA1,GF1,NF-E1,NFE1,P15976
GATA2	GATA binding protein 2	2624	3:128479427-128493185	1		21.3	yes		AML (CML blast transformation)			L	Dom	oncogene	Mis				2624,ENSG00000179348.11,GATA2,NFE1B,P23769
GATA3	GATA binding protein 3	2625	10:8054653-8075203	1		14	yes		breast			E	Rec	oncogene, TSG	F, N, S		yes	HDR syndrome (hypoparathyroidism, sensorineural deafness, and renal disease)	2625,ENSG00000107485.16,GATA3,HDR,P23771
GLI1	GLI family zinc finger 1	2735	12:57460138-57472262	2		13.3	yes		CRC, oesophagus cancer			E		oncogene, fusion	T, F		yes	IBD	2735,ENSG00000111087.9,GLI,GLI1,P08151
GMPS	guanine monphosphate synthetase	8833	3:155870536-155944026	2		25.31	yes		AML			L	Dom	fusion	T	KMT2A			8833,ENSG00000163655.15,GATD7,GMPS,P49915
GNA11	guanine nucleotide binding protein (G protein), alpha 11 (Gq class)	2767	19:3094410-3124004	1	Yes	13.3	yes		uveal melanoma, primary central nervous system melanocytic neoplasms			E, O	Dom	oncogene	Mis				2767,ENSG00000088256.8,FBH,FBH2,FHH2,GNA11,HHC2,P29992
GNAQ	guanine nucleotide binding protein (G protein), q polypeptide	2776	9:77716087-78031458	1	Yes	21.2	yes		uveal melanoma, primary central nervous system melanocytic neoplasms			E, O	Dom	oncogene	Mis				2776,ENSG00000156052.10,G-ALPHA-q,GAQ,GNAQ,P50148
GNAS	guanine nucleotide binding protein (G protein), alpha stimulating activity polypeptide 1	2778	20:58852714-58911192	1	Yes	13.32	yes		pituitary adenoma, pancreatic intraductal papillary mucinous neoplasm, fibrous dysplasia			E, M	Dom	oncogene	Mis		yes	McCune-Albright syndrome; pseudohypoparathyroidism, type IA	2778,ENSG00000087460.24,GNAS,GNAS1,GNASXL,GPSA,NESP,NESP55,Q5JWF2,SCG6,SgVI
GOLGA5	golgi autoantigen, golgin subfamily a, 5 (PTC5)	9950	14:92794231-92839963	1		32.12	yes		papillary thyroid, Spitzoid tumour			E	Dom	fusion	T	RET			9950,ENSG00000066455.12,GOLGA5,GOLIM5,Q8TBA6,golgin-84,ret-II,rfg5
GOPC	golgi associated PDZ and coiled-coil motif containing	57120	6:117560269-117602364	1		22.1	yes		glioblastoma, cholangiocarcinoma, borderline ovarian			E, O	Dom	fusion	T	ROS1			57120,CAL,ENSG00000047932.13,FIG,GOPC,GOPC1,PIST,Q9HD26,dJ94G16.2
GPC3	glypican 3	2719	X:133535754-133985646	1	Yes	26.2		yes		Wilms tumour	Simpson-Golabi-Behmel syndrome	O	Rec/X	oncogene, TSG	D, Mis, N, F, S				2719,DGSX,ENSG00000147257.13,GPC3,OCI-5,P51654,SDYS,SGB,SGBS,SGBS1
GPC5	glypican 5	2262	13:91398607-92867237	2		31.3	yes		lung adenocarcinoma			E		TSG	D				2262,ENSG00000179399.14,GPC5,P78333
GPHN	gephyrin (GPH)	10243	14:66507407-67181803	1		23.3	yes		AL			L	Dom	fusion	T	KMT2A			10243,ENSG00000171723.15,GPHN,KIAA1385,Q9NQX3
GRIN2A	glutamate receptor, ionotropic, N-methyl D-aspartate 2A	2903	16:9753404-10182754	1	Yes	13.2	yes		melanoma, colorectal carcinoma, gastric carcinoma, lung carcinoma			E	Rec	TSG	Mis, N, F, O		yes	Focal epilepsy and speech disorder with or without mental retardation	2903,ENSG00000183454.16,GRIN2A,GluN2A,NMDAR2A,Q12879
GRM3	glutamate metabotropic receptor 3	2913	7:86643914-86864884	2		21.12	yes		melanoma, oral SCC			E		oncogene	Mis, A				2913,ENSG00000198822.10,GPRC1C,GRM3,MGLUR3,Q14832,mGlu3
H3F3A	H3 histone, family 3A	3020	1:226063977-226072001	1	Yes	42.12	yes		glioma			O	Dom	oncogene	Mis				3020,ENSG00000163041.9,H3.3A,H3F3,H3F3A,P84243
H3F3B	H3 histone, family 3B (H3.3B)	3021	17:75776434-75779779	1	Yes	25.1	yes		chondroblastoma			M	Dom	oncogene	Mis				3021,ENSG00000132475.10,H3.3B,H3F3B,P84243
HERPUD1	homocysteine-inducible, endoplasmic reticulum stress-inducible, ubiquitin-like domain member 1	9709	16:56932048-56944863	1		13	yes		prostate			E	Dom	fusion	T	ERG			9709,ENSG00000051108.14,HERP,HERPUD1,KIAA0025,Mif1,Q15011,SUP
HEY1	hairy/enhancer-of-split related with YRPW motif 1	23462	8:79764013-79767857	1	Yes	21.13	yes		mesenchymal chondrosarcoma			M	Dom	oncogene, fusion	T	NCOA2			23462,CHF-2,CHF2,ENSG00000164683.16,HERP2,HESR-1,HESR1,HEY1,HRT-1,Q9Y5J3,bHLHb31
HIF1A	hypoxia inducible factor 1 alpha subunit	3091	14:61697622-61748259	1	Yes	23.2	yes		endometrioid carcinoma, glioblastoma, colorectal, renal, lung, pancreatic			E, O	Dom	oncogene	Mis, F, N				3091,ENSG00000100644.16,HIF-1alpha,HIF1,HIF1A,MOP1,PASD8,Q16665,bHLHe78
HIP1	huntingtin interacting protein 1	3092	7:75533300-75738947	1	Yes	11.23	yes		CMML, NSCLC			L, E	Dom	oncogene, fusion	T	PDGFRB, ALK			3092,ENSG00000127946.16,HIP1,ILWEQ,O00291
HIST1H3B	histone cluster 1, H3b	8358	6:26031650-26032060	1		22.2	yes		glioma			O	Dom	oncogene	Mis				8358,ENSG00000274267.1,H3/l,H3FL,HIST1H3B,P68431
HIST1H4I	histone 1, H4i (H4FM)	8294	6:27138588-27139881	1		22.1	yes		NHL			L	Dom	fusion	T	BCL6			8294,ENSG00000276180.1,H4/m,H4FM,HIST1H4I,P62805
HLA-A	major histocompatibility complex, class I, A	3105	6:29941260-29945884	1		22.1	yes		Spitzoid tumour			E	Dom	fusion	T	ROS1	yes	Carbamazepine-induced hypersensitivity syndrome	3105,ENSG00000206503.12,HLA-A,P04439,P13746,P16188
HLF	hepatic leukemia factor	3131	17:55265012-55325065	1		22	yes		ALL			L	Dom	oncogene, fusion	T	TCF3			3131,ENSG00000108924.13,HLF,MGC33822,Q16534
HMGA1	high mobility group AT-hook 1	3159	6:34236873-34246230	1		21.31	yes		microfollicular thyroid adenoma, various benign mesenchymal tumours			E, M	Dom	oncogene, fusion	T	?			3159,ENSG00000137309.19,HMGA1,HMGIY,P17096
HMGA2	high mobility group AT-hook 2 (HMGIC)	8091	12:65824460-65915447	1		14.3	yes		lipoma, leiomyoma, pleomorphic salivary gland adenoma			M	Dom	oncogene, fusion	T	LHFP, RAD51B, LPP, COX6C, ACKR3, NFIB, ALDH2, CCNB1IP1, EBF1, WIF1, FHIT			8091,BABL,ENSG00000149948.13,HMGA2,HMGIC,LIPO
HMGN2P46	high mobility group nucleosomal binding domain 2 pseudogene 46		15:45511136-45556730	2		21.1	yes		prostate			E	Dom	fusion	T	ETV1
HNF1A	HNF1 homeobox A	6927	12:120978749-121001269	1	Yes	24.31	yes	yes	hepatic adenoma, hepatocellular	hepatic adenoma, hepatocellular carcinoma	familial hepatic adenoma	E	Rec	TSG	Mis, F		yes	Maturity-onset diabetes of the young, TYPE III	6927,ENSG00000135100.17,HNF1,HNF1A,LFB1,MODY3,TCF1
HNRNPA2B1	heterogeneous nuclear ribonucleoprotein A2/B1	3181	7:26189927-26200746	1	Yes	15.2	yes		prostate			E	Dom	oncogene, fusion	T	ETV1			3181,ENSG00000122566.20,HNRNPA2B1,HNRPA2B1,P22626
HOOK3	hook homolog 3	84376	8:42896932-43030539	1		11.21	yes		papillary thyroid			E	Dom	fusion	T	RET			84376,ENSG00000168172.8,HK3,HOOK3,Q86VS8
HOXA11	homeo box A11	3207	7:27181515-27185216	1	Yes	15.2	yes		CML			L	Dom	oncogene, TSG, fusion	T	NUP98			3207,ENSG00000005073.5,HOX1,HOX1I,HOXA11,P31270
HOXA13	homeo box A13	3209	7:27194364-27200106	1		15.2	yes		AML			L	Dom	oncogene, fusion	T	NUP98			3209,ENSG00000106031.7,HOX1,HOX1J,HOXA13,P31271
HOXA9	homeo box A9	3205	7:27162435-27165530	1		15.2	yes		AML*			L	Dom	oncogene, TSG, fusion	T	NUP98, MSI2			3205,ENSG00000078399.17,HOX1,HOX1G,HOXA9,P31269
HOXC11	homeo box C11	3227	12:53973126-53977643	1		13.13	yes		AML			L	Dom	oncogene, fusion	T	NUP98			3227,ENSG00000123388.4,HOX3H,HOXC11,O43248
HOXC13	homeo box C13	3229	12:53938765-53946544	1		13.13	yes		AML			L	Dom	oncogene, fusion	T	NUP98			3229,ENSG00000123364.4,HOX3,HOX3G,HOXC13,P31276
HOXD11	homeo box D11	3237	2:176107286-176109588	1		31.1	yes		AML			L	Dom	oncogene, fusion	T	NUP98			3237,ENSG00000128713.13,HOX4,HOX4F,HOXD11,P31277
HOXD13	homeo box D13	3239	2:176092891-176095938	1		31.1	yes		AML*			L	Dom	oncogene, fusion	T	NUP98			3239,ENSG00000128714.5,HOX4I,HOXD13,P35453,SPD
HRAS	v-Ha-ras Harvey rat sarcoma viral oncogene homolog	3265	11:532243-535550	1	Yes	15.5	yes	yes	infrequent sarcomas, rare other tumour types	rhabdomyosarcoma, ganglioneuroblastoma, bladder	Costello syndrome	E, L, M	Dom	oncogene	Mis				3265,ENSG00000174775.16,HRAS,HRAS1,P01112
HSP90AA1	heat shock protein 90kDa alpha (cytosolic), class A member 1	3320	14:102081049-102139686	1		32.31	yes		NHL			L	Dom	fusion	T	BCL6			3320,ENSG00000080824.18,FLJ31884,HSP90AA1,HSP90N,HSPC1,HSPCA,Hsp89,Hsp90,P07900
HSP90AB1	heat shock protein 90kDa alpha (cytosolic), class B member 1	3326	6:44247866-44253883	1		21.1	yes		NHL			L	Dom	fusion	T	BCL6			3326,ENSG00000096384.19,HSP90AB1,HSPC2,HSPCB,P08238
ID3	inhibitor of DNA binding 3, HLH protein	3399	1:23557918-23559794	2		36.12	yes		Burkitt lymphoma			L		TSG	Mis, N				3399,ENSG00000117318.8,HEIR-1,ID3,Q02535,bHLHb25
IDH1	isocitrate dehydrogenase 1 (NADP+), soluble	3417	2:208236265-208254322	1	Yes	34	yes		glioblastoma			O	Dom	oncogene	Mis				3417,ENSG00000138413.13,IDH1,O75874
IDH2	isocitrate dehydrogenase 2 (NADP+), mitochondrial	3418	15:90083045-90102504	1	Yes	26.1	yes		glioblastoma			O	Dom	oncogene	Mis				3418,ENSG00000182054.9,IDH2,P48735
IGF2BP2	insulin like growth factor 2 mRNA binding protein 2	10644	3:185643975-185825012	2		27.2	yes		lymphoma			L		TSG	D		yes	Diabetes mellitus, noninsulin-dependent, susceptibility	10644,ENSG00000073792.15,IGF2BP2,IMP-2
IGH	immunoglobulin heavy locus	3492	14:-	1	Yes	32.33	yes		MM, Burkitt lymphoma, NHL, CLL, B-ALL, MALT, MLCLS			L	Dom	fusion	T	MYC, FGFR3, PAX5, FCRL4, IRF4, CCND1, BCL9, BCL8, BCL6, BCL2, BCL3, BCL10, BCL11A. LHX4, DDX6, NFKB2, PAFAH1B2, PCSK7, CRLF2
IGK	immunoglobulin kappa locus	50802	2:-	1		12	yes		Burkitt lymphoma, B-NHL			L	Dom	fusion	T	MYC, KDSR
IGL	immunoglobulin lambda locus	3535	22:-	1		11.2	yes		Burkitt lymphoma			L	Dom	fusion	T	BCL9, MYC, CCND2
IKBKB	inhibitor of kappa light polypeptide gene enhancer in B-cells, kinase beta	3551	8:42271302-42331608	1		11.21	yes		SMZL			L	Dom	oncogene	Mis		yes	Immunodeficiency 15	3551,ENSG00000104365.13,IKBKB,IKK-beta,IKK2,IKKB,NFKBIKB,O14920
IKZF1	IKAROS family zinc finger 1	10320	7:50304669-50405101	1		12.2	yes		ALL, DLBCL			L	Dom/Rec	TSG, fusion	D,T	BCL6			10320,ENSG00000185811.18,Hs.54452,IKAROS,IKZF1,LyF-1,PPP1R92,ZNFN1A1,hIk-1
IL2	interleukin 2	3558	4:122451470-122456725	1		27	yes		intestinal T-cell lymphoma			L	Dom	fusion	T	TNFRSF17			3558,ENSG00000109471.4,IL-2,IL2,P60568,TCGF
IL21R	interleukin 21 receptor	50615	16:27402162-27452042	1		12.1	yes		NHL			L	Dom	fusion	T	BCL6			50615,CD360,ENSG00000103522.15,IL21R,Q9HBE5
IL6ST	interleukin 6 signal transducer (gp130, oncostatin M receptor)	3572	5:55935095-55994993	1	Yes	11.2	yes		hepatocellular carcinoma			E	Dom	oncogene	O				3572,CD130,ENSG00000134352.19,GP130,IL6ST,P40189
IL7R	interleukin 7 receptor	3575	5:35856849-35879603	1		13.2	yes		ALL, ETP ALL			L	Dom	oncogene	Mis, O		yes	Severe combined immune deficiency	3575,CD127,ENSG00000168685.14,IL7R,IL7RA,P16871
IRF4	interferon regulatory factor 4	3662	6:391739-411447	1		25.3	yes		MM			L	Dom	oncogene, TSG, fusion	T	IGH			3662,ENSG00000137265.14,IRF4,LSIRF,MUM1,Q15306
IRS4	insulin receptor substrate 4	8471	X:108732482-108736409	1		22.3	yes		glioma, rhabdomyosarcoma, melanoma, breast cancer, T-ALL			E, O, M, L		oncogene, TSG	Mis, F, T	TRB			8471,ENSG00000133124.11,IRS-4,IRS4,O14654,PY160
ISX	intestine specific homeobox	91464	22:35066136-35087387	2		12.3	yes		melanoma			E			Mis				91464,ENSG00000175329.12,ISX,Q2M1V0,RAXLX
ITGAV	integrin subunit alpha V	3685	2:186590065-186680901	2		32.1	yes		large intestine carcinoma			E			F				3685,CD51,ENSG00000138448.11,ITGAV,MSK8,P06756,VNRA,VTNR
ITK	IL2-inducible T-cell kinase	3702	5:157180826-157255191	1		33.3	yes		peripheral T-cell lymphoma			L	Dom	fusion	T	SYK			3702,EMT,ENSG00000113263.12,ITK,LYK,PSCTK2,Q08881
JAK1	Janus kinase 1	3716	1:64833229-64966504	1	Yes	31.3	yes		ALL			L	Dom	oncogene, TSG	Mis				3716,ENSG00000162434.11,JAK1,JAK1A,JAK1B,JTK3,P23458
JAK2	Janus kinase 2	3717	9:4985245-5128183	1	Yes	24.1	yes		ALL, AML, MPN, CML			L	Dom	oncogene, fusion	T, Mis, O	ETV6, PCM1, BCR			3717,ENSG00000096968.13,JAK2,JTK10,O60674
JAK3	Janus kinase 3	3718	19:17824786-17848032	1	Yes	13.11	yes		acute megakaryocytic leukaemia, ETP ALL			L	Dom	oncogene	Mis				3718,ENSG00000105639.18,JAK-3,JAK3,JAK3_HUMAN,JAKL,L-JAK,LJAK,P52333
JAZF1	juxtaposed with another zinc finger gene 1	221895	7:27830573-28180743	2		15.2	yes		endometrial stromal tumour			M	Dom	fusion	T	SUZ12			221895,DKFZp761K2222,ENSG00000153814.11,JAZF1,Q86VZ6,TIP27,ZNF802
JUN	jun oncogene	3725	1:58780788-58784327	1		32.1	yes		sarcoma			M	Dom	oncogene	A				3725,AP-1,ENSG00000177606.6,JUN,P05412,c-Jun
KAT6A	K(lysine) acetyltransferase 6A	7994	8:41929479-42051987	1		11.21	yes		AML			L	Dom	oncogene, fusion	T, A	CREBBP, NCOA2, EP300			7994,ENSG00000083168.9,KAT6A,MOZ,MYST3,Q92794,RUNXBP2,ZC2HC6A,ZNF220
KAT6B	K(lysine) acetyltransferase 6B	23522	10:74826625-75032622	1		22.2	yes		AML, leiomyoma			L, M	Dom	TSG, fusion	T	CREBBP, KANSL1		Genitopatellar syndrome, Say-Barber-Biesecker/Young-Simpson syndrome	23522,ENSG00000156650.12,KAT6B,MOZ2,MYST4,Morf,Q8WYB5,ZC2HC6B,qkf,querkopf
KAT7	lysine acetyltransferase 7	11143	17:49788555-49835030	2		21.33	yes		CCRCC			E		oncogene	Mis				11143,ENSG00000136504.11,HBO1,HBOA,KAT7,MYST2,O95251,ZC2HC7
KCNJ5	potassium inwardly-rectifying channel; subfamily J; member 5	3762	11:128891356-128921035	1		24.3	yes		adrenal adenoma			E	Dom	oncogene	Mis		yes	Familial hyperaldosteronism type III, Long QT syndrome	3762,CIR,ENSG00000120457.11,GIRK4,KATP1,KCNJ5,Kir3.4,LQT13,P48544
KDM5A	lysine (K)-specific demethylase 5A, JARID1A	5927	12:280129-389454	1		13.33	yes		AML			L	Dom	oncogene, fusion	T	NUP98			5927,ENSG00000073614.12,JARID1A,KDM5A,P29375,RBBP2
KDM5C	lysine (K)-specific demethylase 5C (JARID1C)	8242	X:53192152-53225422	1		11.22	yes		clear cell renal carcinoma			E	Rec	TSG	N, F, S, Mis		yes	X-linked mental retardation syndromic Claes-Jensen-type.	8242,DXS1272E,ENSG00000126012.11,JARID1C,KDM5C,MRX13,P41229,SMCX,XE169
KDM6A	lysine (K)-specific demethylase 6A, UTX	7403	X:44873511-45112602	1	Yes	11.3	yes		renal cell carcinoma, bladder carcinoma, oesophageal SCC, MM, medulloblastoma, T-ALL, other tumour types			E, L	Rec	oncogene, TSG	D, N, F, S		yes	Kabuki syndrome	7403,ENSG00000147050.14,KDM6A,O15550,UTX
KDR	vascular endothelial growth factor receptor 2	3791	4:55078259-55125595	1	Yes	12	yes	yes	NSCLC, angiosarcoma	melanoma		E	Dom	oncogene	Mis				3791,CD309,ENSG00000128052.9,FLK1,KDR,VEGFR,VEGFR2
KDSR	3-ketodihydrosphingosine reductase	2531	18:63327726-63367510	1		21.33	yes		B-NHL			L	Dom	fusion	T	IGK			2531,DHSR,ENSG00000119537.16,FVT1,KDSR,Q06136,SDR35C1
KEAP1	kelch like ECH associated protein 1	9817	19:10486120-10503741	1	Yes	13.2	yes		NSCLC, breast carcinoma			E		TSG	Mis, N, F				9817,ENSG00000079999.13,INrf2,KEAP1,KIAA0132,KLHL19,MGC10630,MGC1114,MGC20887,MGC4407,MGC9454,Q14145
KIAA1549	KIAA1549	57670	7:138837525-138981318	2		34	yes		pilocytic astrocytoma			O	Dom	fusion	T	BRAF			57670,ENSG00000122778.9,KIAA1549,Q9HCM3
KIF5B	kinesin family member 5B	3799	10:32009010-32056431	1		11.22	yes		NSCLC, Spitzoid tumour			E	Dom	fusion	T	RET, ALK			3799,ENSG00000170759.10,KIF5B,KNS,KNS1,P33176
KIT	v-kit Hardy-Zuckerman 4 feline sarcoma viral oncogene homolog	3815	4:54657918-54740715	1	Yes	12	yes	yes	GIST, AML, TGCT, mastocytosis, mucosal melanoma	GIST, epithelioma	familial gastrointestinal stromal tumour	L, M, O, E	Dom	oncogene	Mis, O		yes	Piebald trait	3815,C-Kit,CD117,ENSG00000157404.15,KIT,P10721,PBT,SCFR
KLF4	Kruppel-like factor 4	9314	9:107484852-107489646	1	Yes	31.2	yes		meningioma			O	Dom	oncogene, TSG	Mis				9314,ENSG00000136826.14,EZF,GKLF,KLF4,O43474
KLF6	Kruppel-like factor 6	1316	10:3775996-3785275	1		15.2	yes		prostate, glioma			E, O	Rec	TSG	Mis, N				1316,BCD1,COPEB,CPBP,ENSG00000067082.14,GBF,KLF6,PAC1,Q99612,ST12,Zf9
KLK2	kallikrein-related peptidase 2	3817	19:50873249-50880567	1		13.33	yes		prostate			E	Dom	fusion	T	ETV4			3817,ENSG00000167751.12,KLK2,P20151
KMT2A	lysine (K)-specific methyltransferase 2A	4297	11:118436490-118526832	1		23.3	yes		AML, ALL			L	Dom	oncogene, fusion	T, O	KMT2A, MLLT1, AFF1, MLLT3, MLLT4, FOXO4, MLLT10, MLLT6, ELL, EPS15, MLLT11, CREBBP, SH3GL1, FNBP1, SEPT5, SEPT9, GPHN, GMPS, ABI1, ARHGEF12, GAS7, FOXO3, AFF3, TET1, SEPT6, LPP, RUNX1T1, ARHGAP26, EP300, PICALM, CLP1, PRRC1, DAB2IP, MAPRE1, KIAA1524, SEPT2, SARNP, ZFYVE19, TOP3A, CASC5, EEFSEC, FRYL, SORBS2, ABI2, LASP1, CASP8AP2, AFF4, NRIP3, NCKIPSD, CBL, ACTN4, PDS5A, CT45A2, MYO1F, KIAA0284, …			4297,ALL-1,CXXC7,ENSG00000118058.20,HRX,HTRX1,KMT2A,MLL,MLL1A,Q03164,TRX1
KMT2C	lysine (K)-specific methyltransferase 2C	58508	7:152134925-152436005	1	Yes	36.1	yes		medulloblastoma			O	Rec	TSG	N				58508,ENSG00000055609.17,HALR,KIAA1506,KMT2C,MLL3,Q8NEZ4
KMT2D	lysine (K)-specific methyltransferase 2D	8085	12:49018975-49055324	1	Yes	13.12	yes		medulloblastoma, renal			O, E	Rec	oncogene, TSG	N, F, Mis				8085,ALR,CAGL114,ENSG00000167548.14,KMT2D,MLL2,MLL4,O14686,TNRC21
KNL1	cancer susceptibility candidate 5	57082	15:40594020-40664342	1	Yes	15.1	yes		AML			L	Dom	TSG, fusion	T	KMT2A			57082,AF15Q14,CASC5,CT29,D40,ENSG00000137812.19,KIAA1570,KNL1,MCPH4,PPP1R55,Q8NG31,Spc7,hKNL-1,hSpc105
KNSTRN	kinetochore localized astrin/SPAG5 binding protein	90417	15:40382721-40394245	2		15.1	yes		SCC			E		oncogene	Mis				90417,C15orf23,ENSG00000128944.13,FLJ14502,KNSTRN,Q9Y448,SKAP,TRAF4AF1,kinastrin
KRAS	v-Ki-ras2 Kirsten rat sarcoma 2 viral oncogene homolog	3845	12:25209431-25250803	1	Yes	12.1	yes		pancreatic, colorectal, lung, thyroid, AML, other tumour types			L, E, M, O	Dom	oncogene	Mis				3845,ENSG00000133703.11,KRAS,KRAS1,KRAS2,P01116
KTN1	kinectin 1 (kinesin receptor)	3895	14:55580317-55684579	1		22.3	yes		papillary thyroid			E	Dom	fusion	T	RET			3895,CG1,ENSG00000126777.17,KIAA0004,KNT,KTN1,Q86UP2
LARP4B	La ribonucleoprotein domain family member 4B	23185	10:806914-931705	2		15.3	yes		CRC, glioma			E, O		TSG	F, D				23185,ENSG00000107929.14,KIAA0217,LARP4B,LARP5,Q92615
LASP1	LIM and SH3 protein 1	3927	17:38869859-38921770	1		12	yes		AML			L	Dom	fusion	T	KMT2A			3927,ENSG00000002834.17,LASP1,Lasp-1,MLN50,Q14847
LATS1	large tumor suppressor kinase 1	9113	6:149658153-149718256	1	Yes	25.1	yes		skin basal cell carcinoma			E		TSG	Mis, N				9113,ENSG00000131023.12,LATS1,O95835,WARTS
LATS2	large tumor suppressor kinase 2	26524	13:20973032-21061547	1	Yes	12.11	yes		malignant mesothelioma			E		TSG	D, F, N				26524,ENSG00000150457.8,LATS2,Q9NRM7
LCK	lymphocyte-specific protein tyrosine kinase	3932	1:32251239-32286165	1	Yes	35.2	yes		T-ALL			L	Dom	oncogene, fusion	T	TRB			3932,ENSG00000182866.16,LCK,P06239
LCP1	lymphocyte cytosolic protein 1 (L-plastin)	3936	13:46125920-46211348	2		14.13	yes		NHL			L	Dom	fusion	T	BCL6			3936,CP64,ENSG00000136167.13,L-PLASTIN,LC64P,LCP1,P13796,PLS2
LEF1	lymphoid enhancer binding factor 1	51176	4:108047545-108168422	1	Yes	25	yes		B-ALL, T-ALL, eyelid sebaceous carcinoma, AML, lymphomas			L, E		oncogene, TSG	Mis, N				51176,ENSG00000138795.9,LEF1,Q9UJU2,TCF10,TCF1ALPHA,TCF7L3
LEPROTL1	leptin receptor overlapping transcript like 1	23484	8:30095480-30138348	2		12	yes		lung cancer, colon cancer			E		TSG	D				23484,ENSG00000104660.17,LEPROTL1,O95214,Vps55,my047
LHFPL6	lipoma HMGIC fusion partner	10186	13:39342892-39603171	2		14.11	yes		lipoma			M	Dom	fusion	T	HMGA2			10186,ENSG00000183722.7,LHFP,LHFPL6,MGC22429,Q9Y693
LIFR	leukemia inhibitory factor receptor	3977	5:38474963-38595404	1	Yes	13.1	yes		salivary adenoma			E	Dom	fusion	T	PLAG1			3977,CD118,ENSG00000113594.9,LIFR,P42702
LMNA	lamin A/C	4000	1:156114707-156140089	1	Yes	22	yes		Spitzoid tumour			E	Dom	fusion	T	NTRK1	yes	Muscular dystrophy, dilated cardiomyopathy, familial partial lipodystrophy, and others	4000,CMD1A,ENSG00000160789.19,HGPS,LGMD1B,LMN1,LMNA,LMNL1,MADA,P02545,PRO1
LMO1	LIM domain only 1 (rhombotin 1) (RBTN1)	4004	11:8224304-8263858	1		15.4	yes	yes	T-ALL, neuroblastoma	neuroblastoma		L	Dom	oncogene, fusion	T, A	TRD			4004,ENSG00000166407.13,LMO1,P25800,RBTN1,RHOM1,TTG1
LMO2	LIM domain only 2 (rhombotin-like 1) (RBTN2)	4005	11:33858576-33892289	1		13	yes		T-ALL			L	Dom	oncogene, fusion	T	TRD			4005,ENSG00000135363.11,LMO2,P25791,RBTN2,RBTNL1,RHOM2,TTG2
LPP	LIM domain containing preferred translocation partner in lipoma	4026	3:188212933-188890671	1		28	yes		lipoma, leukaemia			L, M	Dom	oncogene, fusion	T	HMGA2, KMT2A, C12orf9			4026,ENSG00000145012.13,LPP,Q93052
LRIG3	leucine-rich repeats and immunoglobulin-like domains 3	121227	12:58872149-58920522	1		14.1	yes		NSCLC			E	Dom	TSG, fusion	T	ROS1			121227,ENSG00000139263.11,FLJ90440,KIAA3016,LRIG3,Q6UXM1
LRP1B	LDL receptor related protein 1B	53353	2:140231423-142131701	1	Yes	22.2	yes		CLL, ovarian cancer, oesophageal squamous cell carcinoma, urothelial cancer			E, L	Rec	TSG	D, Mis, N, F				53353,ENSG00000168702.17,LRP-DIT,LRP1B,LRPDIT,Q9NZR2
LSM14A	LSM14A, SCD6 homolog A (S. cerevisiae)	26065	19:34172566-34229515	2		13.11	yes		Spitzoid tumour			E	Dom	fusion	T	BRAF			26065,C19orf13,DKFZP434D1335,ENSG00000257103.8,FAM61A,LSM14A,Q8ND56,RAP55,RAP55A
LYL1	lymphoblastic leukemia derived sequence 1	4066	19:13099033-13102867	1		13.13	yes		T-ALL			L	Dom	oncogene, fusion	T	TRB			4066,ENSG00000104903.4,LYL1,P12980,bHLHa18
LZTR1	leucine-zipper-like transcription regulator 1	8216	22:20982013-20999038	1	Yes	11.21	yes	yes	glioblastoma	glioblastoma, schwannoma	Schwannomatosis-2	E	Dom	TSG	Mis, F, N		yes	Noonan syndrome 10	8216,BTBD29,ENSG00000099949.19,LZTR-1,LZTR1,Q8N653
MACC1	MET transcriptional regulator MACC1	346389	7:20134655-20217390	2		21.1	yes		liver, CRC			E		oncogene	Mis				346389,7A5,ENSG00000183742.12,MACC1,Q6ZN28,SH3BP4L
MAF	v-maf musculoaponeurotic fibrosarcoma oncogene homolog	4094	16:79593838-79600714	1		23.2	yes		MM			L	Dom	oncogene, fusion	T	IGH			4094,ENSG00000178573.6,MAF,O75444,c-MAF
MAFB	v-maf musculoaponeurotic fibrosarcoma oncogene homolog B (avian)	9935	20:40685848-40689240	1		12	yes		MM			L	Dom	oncogene, fusion	T	IGH			9935,ENSG00000204103.3,KRML,MAFB,Q9Y5Q3
MALAT1	metastasis associated lung adenocarcinoma transcript 1 ( lnc-RNA; non-protein coding)		11:65497762-65506469	2		13.1	yes		renal cell carcinoma (childhood epithelioid), lung			E	Dom	oncogene, TSG, fusion	T	TFEB
MALT1	mucosa associated lymphoid tissue lymphoma translocation gene 1	10892	18:58671386-58754477	1		21.32	yes		MALT			L	Dom	oncogene, fusion	T	BIRC3			10892,ENSG00000172175.12,MALT1,MLT,PCASP1,Q9UDY8
MAML2	mastermind-like 2 (Drosophila)	84441	11:95976598-96343180	1		21	yes		salivary gland mucoepidermoid			E	Dom	oncogene, fusion	T	CRTC3, CRTC1			84441,ENSG00000184384.13,KIAA1819,MAM3,MAML2,Q8IZL2
MAP2K1	mitogen-activated protein kinase kinase 1	5604	15:66386817-66492312	1		22.31	yes		NSCLC, melanoma, colorectal			E	Dom	oncogene	Mis		yes	Cardiofaciocutaneous syndrome	5604,ENSG00000169032.9,MAP2K1,MAPKK1,MEK1,PRKMK1,Q02750
MAP2K2	mitogen-activated protein kinase kinase 2	5605	19:4090321-4124129	1		13.3	yes		NSCLC, melanoma			E	Dom	oncogene	Mis		yes	Cardiofaciocutaneous syndrome	5605,ENSG00000126934.13,MAP2K2,MEK2,P36507,PRKMK2
MAP2K4	mitogen-activated protein kinase kinase 4	6416	17:12020834-12143830	1		12	yes		pancreatic, breast, colorectal			E	Rec	oncogene, TSG	D, Mis, N				6416,ENSG00000065559.14,JNKK1,MAP2K4,MEK4,MKK4,P45985,PRKMK4,SERK1
MAP3K1	mitogen-activated protein kinase kinase kinase 1, E3 ubiquitin protein ligase	4214	5:56815574-56896152	1	Yes	11.2	yes		luminal A breast			E	Rec	oncogene, TSG	N, F, Mis, O, S		yes	46,XY sex reversal 6	4214,ENSG00000095015.5,MAP3K1,MAPKKK1,MEKK,MEKK1,Q13233
MAP3K13	mitogen-activated protein kinase kinase kinase 13	9175	3:185363120-185489097	1	Yes	27.2	yes		breast			E	Rec	oncogene, TSG	F				9175,ENSG00000073803.13,LZK,MAP3K13,MEKK13,O43283
MAPK1	mitogen-activated protein kinase 1	5594	22:21754500-21867629	1	Yes	11.22	yes		CLL, ovarian mixed germ cell tumour, cervical carcinoma			E, L	Dom	oncogene	Mis				5594,ENSG00000100030.14,ERK,ERK2,MAPK1,MAPK2,P28482,PRKM1,PRKM2,p41mapk
MAX	Myc associated factor X	4149	14:65075544-65102470	1		23.3	yes	yes	pheochromocytoma, endometrioid carcinoma, colon carcinoma	pheochromocytoma		E, O	Rec	TSG	Mis, N, F				4149,ENSG00000125952.18,MAX,P61244,bHLHd4,bHLHd5,bHLHd6,bHLHd7,bHLHd8
MB21D2	Mab-21 domain containing 2	151963	3:192796815-192918161	2		29	yes		lung cancer			E			Mis				151963,C3orf59,ENSG00000180611.6,MB21D2,Q8IYB1
MDM2	Mdm2 p53 binding protein homolog	4193	12:68808176-68850686	1		15	yes		sarcoma, glioma, colorectal, other tumour types			M, O, E, L	Dom	oncogene	A				4193,ENSG00000135679.23,HDM2,MDM2,MGC5370,Q00987
MDM4	Mdm4 p53 binding protein homolog	4194	1:204516383-204558120	1		32.1	yes		glioblastoma, bladder, retinoblastoma			M	Dom	oncogene	A				4194,ENSG00000198625.12,HDMX,MDM4,MDMX,O15151
MDS2	myelodysplastic syndrome 2		1:23581495-23640568	2		36.12	yes		MDS			L	Dom	fusion	T	ETV6
MECOM	MDS1 and EVI1 complex locus	2122	3:169083499-169146305	1		26.2	yes		AML, CML, MDS			L	Dom	oncogene, fusion	T	RUNX1, ETV6, PRDM16, RPN1			2122,ENSG00000085276.17,EVI1,KMT8E,MDS1,MDS1-EVI1,MECOM,PRDM3,Q03112
MED12	mediator complex subunit 12	9968	X:71118723-71142447	1	Yes	13.1	yes		uterine leiomyoma, fibroadenoma, phyllodes tumour			M, E	Dom	TSG	Mis, S, O		yes	Opitz-Kaveggia Syndrome	9968,CAGH45,ENSG00000184634.15,FGS1,HOPA,KIAA0192,MED12,OKS,OPA1,Q93074,TNRC11,TRAP230
MEN1	multiple endocrine neoplasia type 1 gene	4221	11:64803524-64811294	1	Yes	13.1	yes	yes	parathyroid tumours, pancreatic neuroendocrine tumour	parathyroid adenoma, pituitary adenoma, pancreatic islet cell, carcinoid	multiple endocrine neoplasia type 1	E	Rec	TSG	D, Mis, N, F, S				4221,ENSG00000133895.14,MEN1,O00255
MET	met proto-oncogene (hepatocyte growth factor receptor)	4233	7:116672405-116796342	1	Yes	31.2	yes		papillary renal, head-neck squamous cell	papillary renal	familial papillary renal cancer	E	Dom	oncogene	Mis				4233,DFNB97,ENSG00000105976.14,HGFR,MET,P08581,RCCP2
MGMT	O-6-methylguanine-DNA methyltransferase	4255	10:129467184-129768007	2		26.3	yes		glioma			O		TSG	D				4255,ENSG00000170430.9,MGMT,P16455
MITF	melanogenesis-associated transcription factor	4286	3:69739435-69968336	1		13	yes		melanoma			E	Dom	oncogene	A		yes	Waardenburg syndrome type 2, Tietz syndrome	4286,ENSG00000187098.15,MI,MITF,O75030,WS2,WS2A,bHLHe32
MLF1	myeloid leukemia factor 1	4291	3:158582835-158606459	1		25.32	yes		AML			L	Dom	TSG, fusion	T	NPM1			4291,ENSG00000178053.17,MLF1,P58340
MLH1	E.coli MutL homolog gene	4292	3:36993332-37050918	1		22.2	yes	yes	colorectal, endometrial, ovarian, CNS tumours	colorectal, endometrial, ovarian, CNS	hereditary non-polyposis colorectal cancer, Turcot syndrome	E, O	Rec	TSG	D, Mis, N, F, S				4292,COCA2,ENSG00000076242.14,FCC2,HNPCC,HNPCC2,MLH1,P40692
MLLT1	myeloid/lymphoid or mixed-lineage leukemia (trithorax homolog, Drosophila); translocated to, 1 (ENL)	4298	19:6210379-6279948	1		13.3	yes		AL			L	Dom	fusion	T	KMT2A			4298,ENL,ENSG00000130382.8,LTG19,MLLT1,Q03111,YEATS1
MLLT10	myeloid/lymphoid or mixed-lineage leukemia (trithorax homolog, Drosophila); translocated to, 10 (AF10)	8028	10:21534343-21743630	1	Yes	12.31	yes		AL			L	Dom	oncogene, fusion	T	KMT2A, PICALM, CDK6			8028,AF10,ENSG00000078403.16,MLLT10,P55197
MLLT11	myeloid/lymphoid or mixed-lineage leukemia (trithorax homolog, Drosophila); translocated to, 11	10962	1:151057758-151068497	1		21.3	yes		ALL			L	Dom	fusion	T	KMT2A			10962,AF1Q,ENSG00000213190.3,MLLT11,Q13015
MLLT3	myeloid/lymphoid or mixed-lineage leukemia (trithorax homolog, Drosophila); translocated to, 3 (AF9)	4300	9:20341665-20622543	1		21.3	yes		ALL			L	Dom	fusion	T	KMT2A			4300,AF-9,AF9,ENSG00000171843.15,MLLT3,P42568,YEATS3
MLLT6	myeloid/lymphoid or mixed-lineage leukemia (trithorax homolog, Drosophila); translocated to, 6 (AF17)	4302	17:38705542-38729803	1		12	yes		AL			L	Dom	fusion	T	KMT2A			4302,AF17,ENSG00000275023.4,FLJ23480,MLLT6,P55198
MN1	MN1 proto-oncogene, transcriptional regulator	4330	22:27748277-27801498	1		12.1	yes		AML, MDS			L	Dom	oncogene, fusion	T	ETV6			4330,ENSG00000169184.5,MGCR,MGCR1,MGCR1-PEN,MN1,Q10571
MNX1	motor neuron and pancreas homeobox 1	3110	7:157004853-157010651	2		36.3	yes		AML			L	Dom	fusion	T	ETV6	yes	Currarino syndrome	3110,ENSG00000130675.14,HB9,HLXB9,HOXHB9,MNX1,P50219,SCRA1
MPL	myeloproliferative leukaemia virus oncogene, thrombopoietin receptor	4352	1:43337849-43352772	1		34.2	yes	yes	MPN	MPN	familial essential thrombocythemia	L	Dom	oncogene	Mis		yes	Congenital amegakaryocytic thrombocytopenia	4352,CD110,ENSG00000117400.17,MPL,P40238,TPOR
MRTFA	megakaryoblastic leukemia (translocation) 1	57591	22:40411390-40533635	1		13.2	yes		acute megakaryocytic leukaemia			L	Dom	oncogene, TSG, fusion	T	RBM15			57591,BSAC,ENSG00000196588.15,KIAA1438,MAL,MKL,MKL1,MRTF-A,MRTFA
MSH2	mutS homolog 2 (E. coli)	4436	2:47402969-47483228	1		21	yes	yes	colorectal, endometrial, ovarian	colorectal, endometrial, ovarian	hereditary non-polyposis colorectal cancer	E	Rec	TSG	D, Mis, N, F, S				4436,COCA1,ENSG00000095002.14,HNPCC,HNPCC1,MSH2,P43246
MSH6	mutS homolog 6 (E. coli)	2956	2:47783082-47810101	1		16.3	yes	yes	colorectal	colorectal, endometrial, ovarian	hereditary non-polyposis colorectal cancer	E	Rec	TSG	Mis, N, F, S				2956,ENSG00000116062.14,GTBP,MSH6,P52701
MSI2	musashi homolog 2 (Drosophila)	124540	17:57256534-57684685	1		22	yes		CML			L	Dom	oncogene, fusion	T	HOXA9			124540,ENSG00000153944.10,MSI2,Q96DH6
MSN	moesin	4478	X:65667670-65741931	1		12	yes		ALCL			L	Dom	fusion	T	ALK			4478,ENSG00000147065.16,MSN,P26038
MTCP1	mature T-cell proliferation 1	4515	X:155064034-155071226	1		28	yes		T cell prolymphocytic leukaemia			L	Dom	oncogene, fusion	T	TRA			4515,ENSG00000214827.9,MTCP1,P13MTCP1,P56278,p8MTCP1
MTOR	mechanistic target of rapamycin	2475	1:11106535-11262507	1	Yes	36.22	yes		endometrial carcinoma, head and neck, clear cell renal cell carcinoma, anaplastic thyroid cancer, urothelial cell carcinoma, central nervous system tumours, testicular germ cell tumours and other tumour types			E	Dom	oncogene	Mis, N		yes	Smith-Kingsmore syndrome, brain overgrowth phenotypes such as focal cortical dysplasia and megalencephaly,	2475,ENSG00000198793.12,FLJ44809,FRAP,FRAP1,FRAP2,MTOR,P42345,RAFT1,RAPT1
MUC1	mucin 1, transmembrane	4582	1:155185826-155192915	1		22	yes		B-NHL			L	Dom	fusion	T	IGH			4582,ADMCKD,ADMCKD1,CD227,ENSG00000185499.16,MCD,MCKD,MCKD1,MUC1,PEM,PUM
MUC16	mucin 16, cell surface associated	94025	19:8848844-8981342	2		13.2	yes		HNSCC, melanoma			E		oncogene	Mis				94025,CA125,ENSG00000181143.15,FLJ14303,MUC16,Q8WXI7
MUC4	mucin 4, cell surface associated	4585	3:195746765-195812277	2		29	yes		HNSCC			E		oncogene	Mis, O				4585,ENSG00000145113.21,MUC4
MUTYH	mutY homolog (E. coli)	4595	1:45329242-45340388	1		34.1		yes		colorectal	adenomatous polyposis coli	E	Rec	TSG	Mis				4595,ENSG00000132781.17,MUTYH,MYH,Q9UIF7
MYB	v-myb myeloblastosis viral oncogene homolog	4602	6:135181315-135219167	1		23.3	yes		adenoid cystic carcinoma			E	Dom	oncogene, fusion	T	NFIB			4602,ENSG00000118513.18,MYB,P10242,c-myb
MYC	v-myc myelocytomatosis viral oncogene homolog (avian)	4609	8:127736069-127741434	1	Yes	24.21	yes		Burkitt lymphoma, amplified in other cancers, B-CLL			L, E	Dom	oncogene, fusion	A, T	IGK, BCL5, BCL7A , BTG1, TRA, IGH			4609,ENSG00000136997.17,MYC,MYCC,bHLHe39,c-Myc
MYCL	v-myc avian myelocytomatosis viral oncogene lung carcinoma derived homolog	4610	1:39895426-39902013	1		34.2	yes		small cell lung carcinoma			E	Dom	oncogene	A				4610,ENSG00000116990.10,LMYC,MYCL,MYCL1,P12524,bHLHe38
MYCN	v-myc myelocytomatosis viral related oncogene, neuroblastoma derived (avian)	4613	2:15940564-15947007	1		24.3	yes		neuroblastoma, Wilms tumour			O	Dom	oncogene	A, Mis		yes	Feingold syndrome 1	4613,ENSG00000134323.11,MYCN,MYCNOT,N-myc,NMYC,P04198,bHLHe37
MYD88	myeloid differentiation primary response gene (88)	4615	3:38138478-38143019	1	Yes	22.2	yes		ABC-DLBCL			L	Dom	oncogene	Mis				4615,ENSG00000172936.12,MYD88
MYH11	myosin, heavy polypeptide 11, smooth muscle	4629	16:15703172-15857011	1		13.11	yes		AML			L	Dom	fusion	T	CBFB			4629,ENSG00000133392.17,MYH11,P35749,SMHC,SMMHC
MYH9	myosin, heavy polypeptide 9, non-muscle	4627	22:36281277-36388067	1		12.3	yes		ALCL			L	Dom	TSG, fusion	T	ALK	yes	Deafness, autosomal dominant 17, Epstein syndrome, Fechtner syndrome, May-Hegglin anomaly, Sebastian syndrome	4627,DFNA17,ENSG00000100345.21,EPSTS,FTNS,MHA,MYH9,NMHC-II-A,NMMHCA,P35579
MYO5A	myosin VA (heavy chain 12, myoxin)	4644	15:52307283-52529050	1		21.2	yes		Spitzoid tumour			E	Dom	fusion	T	ROS1	yes	Griscelli syndrome	4644,ENSG00000197535.14,GS1,MYH12,MYO5,MYO5A,MYR12,Q9Y4I1
MYOD1	myogenic differentiation 1	4654	11:17719568-17722131	1		15.1	yes		embryonal rhabdomyosarcoma			M	Dom	oncogene	Mis				4654,ENSG00000129152.3,MYF3,MYOD,MYOD1,P15172,PUM,bHLHc1
N4BP2	NEDD4 binding protein 2	55728	4:40056826-40158252	2		14	yes		lung cancer			E		TSG	D				55728,B3BP,ENSG00000078177.13,N4BP2,Q86UW6
NAB2	NGFI-A binding protein 2	4665	12:57088894-57095476	1	Yes	13.3	yes		solitary fibrous tumour, meningeal haemangiopericytoma			M, O	Dom	TSG, fusion	T	STAT6			4665,ENSG00000166886.12,MADER,NAB2,Q15742
NACA	nascent-polypeptide-associated complex alpha polypeptide	4666	12:56712433-56725299	2		13.3	yes		NHL			L	Dom	fusion	T	BCL6			4666,E9PAV3,ENSG00000196531.10,NACA,NACA1
NBEA	neurobeachin	26960	13:34942287-35672735	2		13.3	yes		large intestine carcinoma, multiple myeloma			E, L			F, T	PVT1			26960,BCL8B,ENSG00000172915.18,FLJ10197,KIAA1544,LYST2,NBEA,Q8NFP9
NBN	nibrin	4683	8:89933336-89984716	1		21.3		yes		NHL, glioma, medulloblastoma, rhabdomyosarcoma	Nijmegen breakage syndrome	L, E, M, O	Rec	TSG	Mis, N, F				4683,AT-V1,AT-V2,ATV,ENSG00000104320.13,NBN,NBS,NBS1,O60934
NCKIPSD	NCK interacting protein with SH3 domain	51517	3:48673844-48685927	2		21.31	yes		ALL			L	Dom	fusion	T	KMT2A			51517,AF3P21,DIP1,ENSG00000213672.7,NCKIPSD,ORF1,Q9NZQ3,SPIN90,WASLBP,WISH
NCOA1	nuclear receptor coactivator 1	8648	2:24491932-24770702	1		23.3	yes		alveolar rhabdomyosarcoma			M	Dom	fusion	T	PAX3			8648,ENSG00000084676.15,F-SRC-1,KAT13A,NCOA1,NCoA-1,Q15788,RIP160,SRC1,bHLHe74
NCOA2	nuclear receptor coactivator 2 (TIF2)	10499	8:70109762-70403805	1		13.3	yes		AML, chondrosarcoma, rhabdomyosarcoma			L, M	Dom	oncogene, fusion	T	KAT6A, HEY1, NCOA2			10499,ENSG00000140396.12,GRIP1,KAT13C,NCOA2,NCoA-2,Q15596,TIF2,bHLHe75
NCOA4	nuclear receptor coactivator 4 - PTC3 (ELE1)	8031	10:46006412-46030607	1		11.22	yes		papillary thyroid			E	Dom	TSG, fusion	T	RET			8031,ARA70,DKFZp762E1112,ELE1,ENSG00000266412.5,NCOA4,PTC3,Q13772,RFG
NCOR1	nuclear receptor corepressor 1	9611	17:16029157-16215549	1		12	yes		breast			E	Rec	TSG	Mis, F, N, O		yes	Ulnar-mammary syndrome	9611,ENSG00000141027.20,KIAA1047,MGC104216,N-CoR,NCOR1,O75376,PPP1R109,TRAC1,hCIT529I10,hN-CoR
NCOR2	nuclear receptor corepressor 2	9612	12:124324415-124495252	1	Yes	24.31	yes		prostate			E	Dom	TSG	Mis, F, N, O				9612,CTG26,ENSG00000196498.13,NCOR2,SMRT,SMRTE,TNRC14,TRAC-1
NDRG1	N-myc downstream regulated 1	10397	8:133237176-133297586	1	Yes	24.22	yes		prostate			E	Dom	TSG, fusion	T	ERG			10397,CAP43,DRG1,ENSG00000104419.14,NDR1,NDRG1,Q92597,RTP,TDD5
NF1	neurofibromatosis type 1 gene	4763	17:31094927-31377677	1	Yes	11.2	yes	yes	neurofibroma, glioma	neurofibroma, glioma	neurofibromatosis type 1	O	Rec	TSG, fusion	D, Mis, N, F, S, O				4763,ENSG00000196712.17,NF1,P21359
NF2	neurofibromatosis type 2 gene	4771	22:29603558-29698598	1	Yes	12.2	yes	yes	meningioma, acoustic neuroma, renal	meningioma, acoustic neuroma	neurofibromatosis type 2	O	Rec	TSG	D, Mis, N, F, S, O				4771,ACN,BANF,ENSG00000186575.17,NF2,P35240,SCH,merlin
NFATC2	nuclear factor of activated T-cells, cytoplasmic, calcineurin-dependent 2	4773	20:51386957-51542719	1		13.2	yes		Ewing sarcoma			M	Dom	oncogene, fusion	T	EWSR1			4773,ENSG00000101096.19,NF-ATP,NFAT1,NFATC2,NFATp,Q13469
NFE2L2	nuclear factor (erythroid-derived 2)-like 2 (NRF2)	4780	2:177230305-177265131	1	Yes	31.2	yes		NSCLC, HNSCC			E	Dom	oncogene, TSG	Mis				4780,ENSG00000116044.15,NFE2L2,NRF2,Q16236
NFIB	nuclear factor I/B	4781	9:14087569-14313667	1		23	yes		adenoid cystic carcinoma, lipoma			E	Dom	fusion	T	MYB, HGMA2			4781,ENSG00000147862.16,NFI-RED,NFIB,NFIB2,NFIB3,O00712
NFKB2	nuclear factor of kappa light polypeptide gene enhancer in B-cells 2 (p49/p100)	4791	10:102394597-102402524	1		24.32	yes		B-NHL			L	Dom	oncogene, TSG, fusion	T	IGH			4791,ENSG00000077150.18,LYT-10,NF-kB2,NFKB2,Q00653,p105,p49/p100,p52
NFKBIE	nuclear factor of kappa light polypeptide gene enhancer in B-cells inhibitor, epsilon	4794	6:44258166-44265788	1		21.1	yes		CLL, desmoplastic melanoma			L, E	Dom/Rec	TSG	F, Mis				4794,ENSG00000146232.16,IKBE,NFKBIE,O00221
NIN	ninein (GSK3B interacting protein)	51199	14:50725840-50831121	1		22.1	yes		MPN			L	Dom	fusion	T	PDGFRB			51199,ENSG00000100503.23,NIN,Q8N4C6
NKX2-1	NK2 homeobox 1	7080	14:36516392-36520228	1		13.3	yes		NSCLC			E	Dom	oncogene, TSG	A				7080,BCH,ENSG00000136352.17,NKX2-1,NKX2A,P43699,TITF1,TTF-1,TTF1
NONO	non-POU domain containing, octamer-binding	4841	X:71283583-71301168	1	Yes	13.1	yes		papillary renal			E	Dom	fusion	T	TFE3			4841,ENSG00000147140.15,NMT55,NONO,NRB54,P54,P54NRB,PPP1R114,Q15233
NOTCH1	Notch homolog 1, translocation-associated (Drosophila) (TAN1)	4851	9:136494433-136545786	1	Yes	34.3	yes		T-ALL, breast, bladder, skin SCC, lung SCC, head and neck SCC			L, E	Dom/Rec	oncogene, TSG, fusion	T, Mis, O	TRB, SEC16A, GABBR2			4851,ENSG00000148400.10,NOTCH1,P46531,TAN1
NOTCH2	Notch homolog 2	4853	1:119911553-120069626	1	Yes	12	yes		marginal zone lymphoma, DLBCL, bladder			L, E	Dom/Rec	oncogene, TSG	N, F, Mis		yes	Hajdu-Cheney syndrome, serpentine fibula-polycystic kidney syndrome	4853,ENSG00000134250.19,NOTCH2,Q04721
NPM1	nucleophosmin (nucleolar phosphoprotein B23, numatrin)	4869	5:171387648-171411137	1	Yes	35.1	yes		NHL, APL, AML			L	Dom	oncogene, fusion	T, F	ALK, RARA, MLF1			4869,B23,ENSG00000181163.13,NPM,NPM1,P06748
NR4A3	nuclear receptor subfamily 4, group A, member 3 (NOR1)	8013	9:99821855-99866891	1		31.1	yes		extraskeletal myxoid chondrosarcoma			M	Dom	oncogene, fusion	T	EWSR1, TAF15, TCF12, TFG			8013,CHN,CSMF,ENSG00000119508.17,MINOR,NOR1,NR4A3,Q92570
NRAS	neuroblastoma RAS viral (v-ras) oncogene homolog	4893	1:114704469-114716894	1	Yes	13.2	yes		melanoma, MM, AML, thyroid			L, E	Dom	oncogene	Mis				4893,ENSG00000213281.4,N-ras,NRAS,P01111
NRG1	neuregulin 1	3084	8:32548635-32764407	1		12	yes		NSCLC			E	Dom	TSG, fusion	T	CD74			3084,ENSG00000157168.18,GGF,HGL,HRG,NDF,NRG1,NRG1-IT2,Q02297
NSD1	nuclear receptor binding SET domain protein 1	64324	5:177133925-177300215	1		35.3	yes		AML			L	Dom	fusion	T	NUP98	yes	Sotos Syndrome	64324,ARA267,ENSG00000165671.20,FLJ22263,KMT3B,NSD1,Q96L73,STO
NSD2	Wolf-Hirschhorn syndrome candidate 1(MMSET)	7468	4:1892845-1982207	1		16.3	yes		MM			L	Dom	oncogene, fusion	T	IGH			7468,ENSG00000109685.17,KMT3G,MMSET,NSD2,O96028,WHSC1
NSD3	Wolf-Hirschhorn syndrome candidate 1-like 1 (NSD3)	54904	8:38269697-38382272	1		11.23	yes		AML			L	Dom	oncogene, fusion	T, A	NUP98			54904,ENSG00000147548.16,FLJ20353,KMT3F,NSD3,Q9BZ95,WHISTLE,WHSC1L1
NT5C2	5'-nucleotidase, cytosolic II	22978	10:103088018-103193306	1	Yes	24.33	yes		relapse ALL			L	Dom	oncogene	Mis		yes	Spastic paraplegia-45	22978,ENSG00000076685.18,GMP,NT5B,NT5C2,P49902,PNT5,SPG65,cN-II
NTHL1	nth like DNA glycosylase 1	4913	16:2039815-2047866	2		13.3		yes		CRC	Familial adenomatous polyposis	E		TSG	N, S				4913,ENSG00000065057.7,NTH1,NTHL1,OCTS3,P78549
NTRK1	neurotrophic tyrosine kinase, receptor, type 1	4914	1:156860894-156881642	1		23.1	yes		papillary thyroid, Spitzoid tumour			E	Dom	oncogene, TSG, fusion	T, A	TPM3, TPR, TFG, TP53, LMNA			4914,ENSG00000198400.11,MTC,NTRK1,P04629,TRK,TRKA
NTRK3	neurotrophic tyrosine kinase, receptor, type 3	4916	15:87876757-88256731	1		25.3	yes		congenital fibrosarcoma, secretory breast			E, M	Dom	oncogene, fusion	T	ETV6			4916,ENSG00000140538.16,NTRK3,Q16288,TRKC
NUMA1	nuclear mitotic apparatus protein 1	4926	11:72002864-72080687	1		13.4	yes		APL			L	Dom	fusion	T	RARA			4926,ENSG00000137497.17,NUMA1,Q14980
NUP214	nucleoporin 214kDa (CAN)	8021	9:131125561-131234670	1		34.13	yes		AML, T-ALL			L	Dom	fusion	T	DEK, SET, ABL1			8021,CAIN,CAN,D9S46E,ENSG00000126883.16,N214,NUP214,P35658
NUP98	nucleoporin 98kDa	4928	11:3675010-3797792	1		15.4	yes		AML			L	Dom	oncogene, fusion	T	HOXA9, NSD1, WHSC1L1, DDX10, TOP1, HOXD13, PRRX1, HOXA13, HOXD11, HOXA11, RAP1GDS1, HOXC11			4928,ENSG00000110713.15,NUP96,NUP98,P52948
NUTM1	NUT midline carcinoma, family member 1	256646	15:34343315-34357728	1		14	yes		lethal midline carcinoma			E	Dom	oncogene, fusion	T	BRD3, BRD4			256646,C15orf55,DKFZp434O192,ENSG00000184507.15,FAM22H,NUT,NUTM1,Q86Y26
NUTM2B	NUT family member 2B	729262	10:79703227-79712757	1		22.3	yes		endometrial stromal sarcoma			M	Dom	fusion	T	YWHAE			729262,A6NNL0,ENSG00000188199.10,FAM22B,NUTM2B,bA119F19.1
NUTM2D	NUT family member 2A	728130	10:87357668-87367195	1		23.2	yes		endometrial stromal sarcoma			M	Dom	fusion	T	YWHAE			728130,ENSG00000214562.14,FAM22D,NUTM2D,Q5VT03
OLIG2	oligodendrocyte lineage transcription factor 2 (BHLHB1)	10215	21:33025935-33029196	1		22.11	yes		T-ALL			L	Dom	oncogene, fusion	T	TRA			10215,BHLHB1,ENSG00000205927.4,OLIG2,OLIGO2,PRKCBP2,Q13516,RACK17,bHLHe19
OMD	osteomodulin	4958	9:92414245-92424461	2		22.31	yes		aneurysmal bone cyst			M	Dom	fusion	T	USP6			4958,ENSG00000127083.7,OMD,Q99983,SLRR2C,osteoadherin
P2RY8	purinergic receptor P2Y, G-protein coupled, 8	286530	X:1462572-1537107	1		22.33	yes		B-ALL, Down syndrome associated ALL			L	Dom	oncogene, fusion	T	CRLF2			286530,ENSG00000182162.10,P2RY8,P2Y8,Q86VZ1
PABPC1	poly(A) binding protein cytoplasmic 1	26986	8:100702916-100722712	2		22.3	yes		HNSCC, biliary tract carcinoma			E		oncogene, TSG	Mis, F				26986,ENSG00000070756.15,P11940,PAB1,PABP1,PABPC1,PABPC2,PABPL1
PAFAH1B2	platelet-activating factor acetylhydrolase, isoform Ib, beta subunit 30kDa	5049	11:117144267-117171048	1	Yes	23.3	yes		MLCLS			L	Dom	fusion	T	IGH			5049,ENSG00000168092.13,P68402,PAFAH1B2
PALB2	partner and localizer of BRCA2	79728	16:23603170-23641310	1		12.2		yes		Wilms tumour, medulloblastoma, AML ,breast	Fanconi anaemia N, breast cancer susceptibility	L, O, E	Rec	TSG	F, N, Mis				79728,ENSG00000083093.9,FANCN,FLJ21816,PALB2,Q86YC2
PATZ1	zinc finger protein 278 (ZSG)	23598	22:31325804-31346232	1		12.2	yes		Ewing sarcoma			M	Dom	TSG, fusion	T	EWSR1			23598,ENSG00000100105.17,MAZR,PATZ,PATZ1,Q9HBE1,RIAZ,ZBTB19,ZNF278,ZSG,dJ400N23
PAX3	paired box gene 3	5077	2:222199888-222298981	1	Yes	36.1	yes		alveolar rhabdomyosarcoma			M	Dom	oncogene, fusion	T	FOXO1, NCOA1, NCOA2	yes	Waardenburg syndrome; craniofacial-deafness-hand syndrome	5077,ENSG00000135903.19,HUP2,P23760,PAX3,WS1
PAX5	paired box gene 5 (B-cell lineage specific activator protein)	5079	9:36833275-37034185	1	Yes	13.2	yes		NHL, ALL, B-ALL			L	Dom	oncogene, TSG, fusion	T, Mis, D, F, S	IGH, ETV6, PML, FOXP1, ZNF521, ELN			5079,BSAP,ENSG00000196092.12,PAX5,Q02548
PAX7	paired box gene 7	5081	1:18631006-18736138	1	Yes	36.13	yes		alveolar rhabdomyosarcoma			M	Dom	fusion	T	FOXO1			5081,ENSG00000009709.11,Hup1,P23759,PAX7
PAX8	paired box gene 8	7849	2:113215997-113278921	1	Yes	14.1	yes		follicular thyroid			E	Dom	fusion	T	PPARG	yes	Thyroid dysgenesis	7849,ENSG00000125618.16,PAX8,Q06710
PBRM1	polybromo 1	55193	3:52547841-52685836	1	Yes	21.1	yes		clear cell renal carcinoma, breast			E	Rec	TSG	Mis, N, F, S, D, O				55193,BAF180,ENSG00000163939.18,PB1,PBRM1,Q86U86
PBX1	pre-B-cell leukemia transcription factor 1	5087	1:164559635-164851831	1	Yes	23.3	yes		pre B-ALL, myoepithelioma			L, M	Dom	oncogene, fusion	T	TCF3, EWSR1			5087,ENSG00000185630.18,P40424,PBX1
PCBP1	poly(rC) binding protein 1	5093	2:70087454-70089203	2		13.3	yes		CRC			E			Mis				5093,ENSG00000169564.6,HNRPE1,HNRPX,PCBP1,Q15365,hnRNP-E1,hnRNP-X
PCM1	pericentriolar material 1 (PTC4)	5108	8:17922840-18027968	1		22	yes		papillary thyroid, CML, MPN			E, L	Dom	fusion	T	RET, JAK2			5108,ENSG00000078674.17,PCM1,PTC4,Q15154
PDCD1LG2	programmed cell death 1 ligand 2	80380	9:5510570-5571254	1	Yes	24.1	yes		PMBL, Hodgkin lymphoma			L	Dom	oncogene, fusion	T	CIITA			80380,B7-DC,Btdc,CD273,ENSG00000197646.7,PD-L2,PDCD1LG2,PDL2,Q9BQ51,bA574F11.2
PDE4DIP	phosphodiesterase 4D interacting protein (myomegalin)	9659	1:148889463-149033016	1		21.2	yes		MPN			L	Dom	fusion	T	PDGFRB			9659,CMYA2,ENSG00000178104.19,KIAA0454,KIAA0477,MMGL,PDE4DIP,Q5VU43
PDGFB	platelet-derived growth factor beta polypeptide (simian sarcoma viral (v-sis) oncogene homolog)	5155	22:39223359-39244751	1		13.1	yes		DFSP			M	Dom	oncogene, fusion	T	COL1A1			5155,ENSG00000100311.16,P01127,PDGFB,SIS,SSV
PDGFRA	platelet-derived growth factor, alpha-receptor	5156	4:54229097-54298247	1	Yes	12	yes	yes	GIST, idiopathic hypereosinophilic syndrome, paediatric glioblastoma	GIST	familial gastrointestinal stromal tumour	L, M, O	Dom	oncogene, fusion	Mis, O, T	FIP1L1			5156,CD140a,ENSG00000134853.11,GAS9,P16234,PDGFR2,PDGFRA
PDGFRB	platelet-derived growth factor receptor, beta polypeptide	5159	5:150113837-150155860	1		32	yes		MPN, AML, CMML, CML			L	Dom	oncogene, fusion	T	ETV6, TRIP11, HIP1, RABEP1, H4, NIN, SPECC1, PDE4DIP			5159,CD140b,ENSG00000113721.13,JTK12,P09619,PDGFR,PDGFR1,PDGFRB
PER1	period homolog 1 (Drosophila)	5187	17:8140472-8152435	1	Yes	13.1	yes		AML, CMML			L	Dom	TSG, fusion	T	ETV6			5187,ENSG00000179094.15,O15534,PER,PER1,RIGUI
PHF6	PHD finger protein 6	84295	X:134373312-134428789	1		26.2	yes		ETP ALL			L	Rec	TSG	F, N, S, Mis		yes	Boerjeson-Forssman-Lehmann syndrome	84295,BFLS,BORJ,CENP-31,ENSG00000156531.16,KIAA1823,MGC14797,PHF6,Q8IWS0
PHOX2B	paired-like homeobox 2b	8929	4:41744082-41748970	1	Yes	13	yes	yes	neuroblastoma	neuroblastoma	familial neuroblastoma	O	Rec	TSG	Mis, F		yes	Congenital central hypoventilation syndrome	8929,ENSG00000109132.6,NBPhox,PHOX2B,PMX2B,Phox2b,Q99453
PICALM	phosphatidylinositol binding clathrin assembly protein (CALM)	8301	11:85958814-86068929	1	Yes	14.2	yes		T-ALL, AML			L	Dom	fusion	T	MLLT10, KMT2A			8301,CALM,CLTH,ENSG00000073921.17,PICALM,Q13492
PIK3CA	phosphoinositide-3-kinase, catalytic, alpha polypeptide	5290	3:179148523-179240093	1	Yes	26.32	yes		colorectal, gastric, glioblastoma, breast			E, O	Dom	oncogene	Mis				5290,ENSG00000121879.4,P42336,PI3K,PIK3CA
PIK3CB	phosphatidylinositol-4,5-bisphosphate 3-kinase catalytic subunit beta	5291	3:138652699-138759359	1	Yes	22.3	yes		SCC, NSCLC			E		oncogene	Mis				5291,ENSG00000051382.8,P42338,PIK3C1,PIK3CB
PIK3R1	phosphoinositide-3-kinase, regulatory subunit 1 (alpha)	5295	5:68215720-68301821	1	Yes	13.1	yes		glioblastoma, ovarian, colorectal			E, O	Rec	TSG	Mis, F, O				5295,ENSG00000145675.14,GRB1,P27986,PIK3R1,p85,p85-ALPHA
PIM1	pim-1 oncogene	5292	6:37170203-37175426	1	Yes	21.2	yes		NHL			L	Dom	oncogene, fusion	T, Mis	BCL6			5292,ENSG00000137193.13,P11309,PIM,PIM1
PLAG1	pleiomorphic adenoma gene 1	5324	8:56160904-56211279	1		12.1	yes		salivary adenoma, lipoblastoma			E	Dom	oncogene, fusion	T	TCEA1, LIFR, CTNNB1, CHCHD7, COL1A2, HAS2			5324,ENSG00000181690.7,PLAG1,Q6DJT9,ZNF912
PLCG1	phospholipase C, gamma 1	5335	20:41136960-41175721	1	Yes	12	yes		angiosarcoma			E	Dom	oncogene, fusion	Mis				5335,ENSG00000124181.14,NCKAP3,P19174,PLC-II,PLC1,PLC148,PLCG1,PLCgamma1
PML	promyelocytic leukemia	5371	15:73994717-74046771	1		24.1	yes		APL, ALL			L	Dom	TSG, fusion	T	RARA, PAX5			5371,ENSG00000140464.19,MYL,P29590,PML,RNF71,TRIM19
PMS1	PMS1 postmeiotic segregation increased 1 (S. cerevisiae)	5378	2:189784381-189877629	2		32.2		yes		colorectal, endometrial, ovarian	hereditary non-polyposis colorectal cancer	E	Rec		Mis, N				5378,ENSG00000064933.17,MLH2,P54277,PMS1,PMSL1
PMS2	PMS2 postmeiotic segregation increased 2 (S. cerevisiae)	5395	7:5973239-6009125	1	Yes	22.1		yes		colorectal, endometrial, ovarian, medulloblastoma, glioma	hereditary non-polyposis colorectal cancer, Turcot syndrome	E	Rec	TSG	Mis, N, F				5395,ENSG00000122512.15,HNPCC4,H_DJ0042M02.9,MLH4,P54278,PMS2,PMSL2
POLD1	DNA polymerase delta 1, catalytic subunit	5424	19:50384340-50418010	1		13.33	yes	yes	CRC	CRC	Lynch syndrome	E		TSG	Mis				5424,CDC2,ENSG00000062822.13,POLD,POLD1
POLE	polymerase (DNA directed), epsilon, catalytic subunit	5426	12:132623762-132687359	1		24.33	yes	yes	colorectal carcinoma, endometrioid carcinoma, stomach carcinoma, skin cancer	colorectal cancer susceptibility		E	Rec	TSG	Mis		yes	FILS syndrome	5426,ENSG00000177084.16,POLE,POLE1,Q07864
POLG	DNA polymerase gamma, catalytic subunit	5428	15:89316305-89334847	2		26.1	yes		CRC			E		TSG	N, O		yes	mitochondrial DNA depletion syndrome	5428,ENSG00000140521.12,P54098,POLG,POLG1,POLGA
POLQ	DNA polymerase theta	10721	3:121431431-121546006	1		13.33	yes	yes	oral SCC	breast cancer		E		oncogene, TSG	Mis				10721,ENSG00000051341.13,O75417,POLH,POLQ
POT1	protection of telomeres 1	25913	7:124822386-124929981	1	Yes	31.33	yes		CLL			L	Dom	TSG	Mis, N				25913,DKFZp586D211,ENSG00000128513.14,POT1,Q9NUX5,hPot1
POU2AF1	POU domain, class 2, associating factor 1 (OBF1)	5450	11:111352252-111379692	1	Yes	23.1	yes		NHL			L	Dom	oncogene, fusion	T	BCL6			5450,BOB1,ENSG00000110777.11,OBF1,POU2AF1,Q16633
POU5F1	POU domain, class 5, transcription factor 1	5460	6:31164337-31170693	1	Yes	21.33	yes		sarcoma			M	Dom	oncogene, fusion	T	EWSR1			5460,ENSG00000204531.17,MGC22487,OCT3,OTF3,Oct4,POU5F1,Q01860
PPARG	peroxisome proliferative activated receptor, gamma	5468	3:12351472-12434356	1	Yes	25.2	yes		follicular thyroid			E	Dom	TSG, fusion	T	PAX8	yes	Insulin resistance ; lipodystrophy, familial partial L;diabetes mellitus, insulin-resistantI, with acanthosis nigricans and hypertension	5468,ENSG00000132170.20,NR1C3,P37231,PPARG,PPARG1,PPARG2,PPARgamma
PPFIBP1	PTPRF interacting protein, binding protein 1 (liprin beta 1)	8496	12:27524206-27695564	1		11.23	yes		Spitzoid tumour, inflammatory myofibroblastic tumour			E, M	Dom	fusion	T	ROS1, ALK			8496,ENSG00000110841.13,L2,PPFIBP1,Q86W92,SGT2,hSGT2,hSgt2p
PPM1D	protein phosphatase, Mg2+/Mn2+ dependent 1D	8493	17:60600183-60666280	1	Yes	23.2	yes		glioma, ovarian cancer, breast cancer			E	Dom	oncogene	A, Mis, N, F				8493,ENSG00000170836.11,O15297,PP2C-DELTA,PPM1D,Wip1
PPP2R1A	protein phosphatase 2, regulatory subunit A, alpha	5518	19:52190039-52229533	1		13.41	yes		clear cell ovarian carcinoma			E	Dom	TSG	Mis				5518,ENSG00000105568.17,P30153,PP2A-Aalpha,PP2AA,PPP2R1A,PR65A
PPP6C	protein phosphatase 6, catalytic subunit	5537	9:125146574-125189939	1	Yes	33.3	yes		melanoma			E	Dom	TSG	Mis, N				5537,ENSG00000119414.11,O00743,PP6,PPP6C
PRCC	papillary renal cell carcinoma (translocation-associated)	5546	1:156767500-156800817	1		23.1	yes		papillary renal			E	Dom	fusion	T	TFE3			5546,ENSG00000143294.14,PRCC,Q92733,RCCP1
PRDM1	PR domain containing 1, with ZNF domain	639	6:106086320-106109938	1		21	yes		DLBCL			L	Rec	TSG	D, N, Mis, F, S				639,BLIMP1,ENSG00000057657.15,O75626,PRDI-BF1,PRDM1
PRDM16	PR domain containing 16	63976	1:3069211-3438621	1	Yes	36.32	yes		MDS, AML			L	Dom	oncogene, fusion	T	MECOM			63976,ENSG00000142611.16,KIAA1675,KMT8F,MEL1,MGC166915,PFM13,PRDM16,Q9HAZ2
PRDM2	PR/SET domain 2	7799	1:13704855-13825079	2		36.21	yes		glioma, colon adenocarcinoma, gastric carcinoma, ovarian carcinoma, HNSCC			E, O		TSG	O, F				7799,ENSG00000116731.22,HUMHOXY1,KMT8,KMT8A,MTB-ZF,PRDM2,Q13029,RIZ,RIZ1,RIZ2
PREX2	phosphatidylinositol-3,4,5-trisphosphate dependent Rac exchange factor 2	80243	8:67952118-68237030	1	Yes	13.2	yes		melanoma, pancreatic ductal adenocarcinoma			E	Dom	oncogene	Mis, N				80243,DEP.2,DEPDC2,ENSG00000046889.18,FLJ12987,P-REX2,PPP1R129,PREX2,Q70Z35
PRF1	perforin 1 (pore forming protein)	5551	10:70597349-70602775	1		22.1		yes		various leukaemia, lymphoma		L	Rec	TSG	M		yes	Type 2 familial haemophagocytic lymphohistiocytosis	5551,ENSG00000180644.7,HPLH2,P1,P14222,PFP,PRF1
PRKACA	protein kinase cAMP-activated catalytic subunit alpha	5566	19:14091688-14117744	1	Yes	13.12	yes		fibrolamellar hepatocellular carcinoma, cortisol secreting adrenal adenoma			E	Dom	oncogene	T, Mis, N	DNAJB1			5566,ENSG00000072062.13,P17612,PKACa,PRKACA
PRKAR1A	protein kinase, cAMP-dependent, regulatory, type I, alpha (tissue specific extinguisher 1)	5573	17:68512379-68533423	1	Yes	24.2	yes	yes	papillary thyroid	myxoma, endocrine, papillary thyroid	Carney complex	E, M	Dom/Rec	oncogene, TSG, fusion	T, Mis, N, F, S	RET			5573,CNC1,ENSG00000108946.14,P10644,PRKAR1,PRKAR1A,TSE1
PRKCB	protein kinase C beta	5579	16:23835983-24220611	2		12.2	yes		adult T-cell lymphoma-leukaemia			L			Mis				5579,ENSG00000166501.13,PKCB,PKC?,PRKCB,PRKCB1,PRKCB2
PRPF40B	pre-mRNA processing factor 40 homolog B	25766	12:49623436-49644665	2		13.12	yes		melanoma, colon carcinoma, MDS			E, L			F, N				25766,ENSG00000110844.13,HYPC,PRPF40B
PRRX1	paired related homeobox 1	5396	1:170663906-170739419	1		24.2	yes		AML			L	Dom	fusion	T	NUP98			5396,ENSG00000116132.11,P54821,PHOX1,PMX1,PRRX1
PSIP1	PC4 and SFRS1 interacting protein 1 (LEDGF)	11168	9:15464066-15511019	1	Yes	22.3	yes		AML			L	Dom	oncogene, fusion	T	NUP98			11168,DFS70,ENSG00000164985.14,LEDGF,O75475,PSIP1,PSIP2,p52,p75
PTCH1	Homolog of Drosophila Patched gene	5727	9:95442980-95508661	1		22.32	yes	yes	skin basal cell, medulloblastoma	skin basal cell, medulloblastoma	nevoid basal cell carcinoma syndrome	E, M	Rec	TSG	Mis, N, F, S				5727,BCNS,ENSG00000185920.15,NBCCS,PTCH,PTCH1,Q13635
PTEN	phosphatase and tensin homolog gene	5728	10:87863113-87971930	1	Yes	23.31	yes	yes	glioma, prostate, endometrial	harmartoma, glioma, prostate, endometrial	Cowden syndrome, Bannayan-Riley-Ruvalcaba syndrome	L, E, M, O	Dom	TSG	D, Mis, N, F, S				5728,BZS,ENSG00000171862.10,MHAM,MMAC1,P60484,PTEN,PTEN1,TEP1
PTK6	protein tyrosine kinase 6	5753	20:63528001-63537354	1	Yes	13.33	yes		renal, gastric, head and neck, ovarian, others			E	Dom	oncogene, TSG	Mis, N				5753,BRK,ENSG00000101213.6,PTK6,Q13882
PTPN11	protein tyrosine phosphatase, non-receptor type 11	5781	12:112419112-112504764	1		24.13	yes		JMML, AML, MDS			L	Dom	oncogene	Mis		yes	Noonan Syndrome	5781,BPTP3,ENSG00000179295.17,NS1,PTP2C,PTPN11,Q06124,SH-PTP2,SHP-2,SHP2
PTPN13	protein tyrosine phosphatase, non-receptor type 13	5783	4:86594315-86815171	1	Yes	21.3	yes	yes	lung, NSCLC, gastric, peritoneal carcinomatosis	hepatocellular	Familial Hepatocellular Carcinoma	E	Rec	TSG	Mis, N				5783,ENSG00000163629.12,PTP-BAS,PTP-BL,PTP1E,PTPL1,PTPN13,Q12923
PTPN6	protein tyrosine phosphatase, non-receptor type 6	5777	12:6951271-6961316	2		13.31	yes		DLBCL			L		TSG	Mis				5777,ENSG00000111679.16,HCP,HCPH,P29350,PTP-1C,PTPN6,SHP-1,SHP1
PTPRB	protein tyrosine phosphatase, receptor type, B	5787	12:70515866-70637440	1		15	yes		angiosarcoma			E	Rec	TSG	N, Mis, S, F				5787,ENSG00000127329.15,P23467,PTPB,PTPRB
PTPRC	protein tyrosine phosphatase, receptor type, C	5788	1:198639007-198757476	1		32.1	yes		T-ALL			L	Rec	TSG	Mis, N, S				5788,CD45,ENSG00000081237.19,GP180,LCA,P08575,PTPRC,T200
PTPRD	protein tyrosine phosphatase, receptor type D	5789	9:8314246-10033790	2		24.1	yes		lung cancer, kidney cancer, HNSCC, glioblastoma			E, O		TSG	D, N, Mis				5789,ENSG00000153707.16,HPTP,P23468,PTPD,PTPRD
PTPRK	protein tyrosine phosphatase, receptor type, K	5796	6:127968977-128520476	1		22.33	yes		colorectal			E	Dom	TSG, fusion	T	RSPO3			5796,ENSG00000152894.14,PTPRK,Q15262,R-PTP-kappa
PTPRT	protein tyrosine phosphatase, receptor type T	11122	20:42072752-43189969	1	Yes	13.11	yes		HNSCC, colorectal cancer, gastric cancer, lung cancer, melanoma			E		TSG	Mis, N				11122,ENSG00000196090.12,KIAA0283,PTPRT,RPTPrho
PWWP2A	PWWP domain containing 2A	114825	5:160091339-160119423	2		33.3	yes		Spitzoid tumour			E	Dom	fusion	T	ROS1			114825,ENSG00000170234.12,KIAA1935,PWWP2A,Q96N64
QKI	QKI, KH domain containing, RNA binding	9444	6:163414643-163578596	1	Yes	26	yes		angiocentric glioma, colorectal cancer			E, O	Dom	oncogene, TSG	Mis, F, T	MYB			9444,ENSG00000112531.16,Q96PU8,QK3,QKI
RABEP1	rabaptin, RAB GTPase binding effector protein 1	9135	17:5282300-5385812	1	Yes	13.2	yes		CMML			L	Dom	fusion	T	PDGFRB			9135,ENSG00000029725.16,Q15276,RAB5EP,RABEP1,RABPT5,neurocrescin,rabaptin-5
RAC1	ras-related C3 botulinum toxin substrate 1 (rho family, small GTP binding protein Rac1)	5879	7:6374539-6402520	1	Yes	22.1	yes		melanoma, carcinoma			E	Dom	oncogene	Mis, F				5879,ENSG00000136238.17,P63000,RAC1,Rac-1,TC-25,p21-Rac1
RAD17	RAD17 checkpoint clamp loader component	5884	5:69369806-69414801	2		13.2	yes		lymphoma, colon cancer			E, L		TSG	D				5884,CCYC,ENSG00000152942.18,O75943,RAD17,RAD17Sp,Rad24
RAD21	RAD21 homolog (S. pombe)	5885	8:116845935-116874866	1	Yes	24.11	yes		AML, endometrium, colorectal, lung			L, E	Rec	oncogene, TSG	Mis, N, F		yes	Cornelia de Lange syndrome-4	5885,ENSG00000164754.14,KIAA0078,O60216,RAD21,SCC1,hHR21
RAD51B	RAD51 paralog B	5890	14:67819779-68611565	1		24.1	yes		lipoma, uterine leiomyoma			M	Dom	TSG, fusion	T	HMGA2			5890,ENSG00000182185.18,R51H2,RAD51B,RAD51L1,REC2,hREC2
RAF1	v-raf-1 murine leukemia viral oncogene homolog 1	5894	3:12583601-12664226	1	Yes	25.2	yes		pilocytic astrocytoma, prostate			O, E	Dom	oncogene, fusion	T, A	SRGAP3, ESRP1			5894,CRAF,ENSG00000132155.11,P04049,RAF1,Raf-1,c-Raf
RALGDS	ral guanine nucleotide dissociation stimulator	5900	9:133097720-133121176	2		34.2	yes		PMBL, Hodgkin lymphoma,			L	Dom	fusion	T	CIITA			5900,ENSG00000160271.15,Q12967,RALGDS,RGDS,RGF,RalGEF
RANBP2	RAN binding protein 2	5903	2:108719481-108785811	1	Yes	13	yes		inflammatory myofibroblastic tumour			M	Dom	TSG, fusion	T	ALK			5903,ADANE,ANE1,ENSG00000153201.15,NUP358,P49792,RANBP2
RAP1GDS1	RAP1, GTP-GDP dissociation stimulator 1	5910	4:98261518-98442334	1	Yes	23	yes		T-ALL			L	Dom	oncogene, fusion	T	NUP98			5910,ENSG00000138698.14,P52306,RAP1GDS1,SmgGDS
RARA	retinoic acid receptor, alpha	5914	17:40309194-40356796	1		21.2	yes		APL			L	Dom	oncogene, fusion	T	PML, ZBTB16, TRIM24, NUMA1, NPM1			5914,ENSG00000131759.17,NR1B1,P10276,RAR,RARA
RB1	retinoblastoma gene	5925	13:48303726-48481890	1	Yes	14.2	yes	yes	retinoblastoma, sarcoma, breast, small cell lung carcinoma	retinoblastoma, sarcoma, breast, small cell lung carcinoma	familial retinoblastoma	L, E, M, O	Rec	TSG	D, Mis, N, F, S				5925,ENSG00000139687.14,OSRC,P06400,PPP1R130,RB,RB1
RBM10	RNA binding motif protein 10	8241	X:47145447-47186812	1	Yes	11.3	yes		lung adenocarcinoma			E	Rec/X	TSG	Mis, F, N		yes	TARP syndrome	8241,DXS8237E,ENSG00000182872.15,GPATC9,GPATCH9,KIAA0122,P98175,RBM10,S1-1,ZRANB5
RBM15	RNA binding motif protein 15	64783	1:110338506-110346677	1	Yes	13.3	yes		acute megakaryocytic leukaemia			L	Dom	fusion	T	MKL1			64783,ENSG00000162775.14,OTT,OTT1,Q96T37,RBM15
RECQL4	RecQ protein-like 4	9401	8:144511291-144517826	1	Yes	24.3		yes		osteosarcoma, skin basal cell, skin sqamous cell	Rothmund-Thompson syndrome	M	Rec	oncogene, TSG	N, F, S				9401,ENSG00000160957.12,O94761,RECQL4,RecQ4
REL	v-rel reticuloendotheliosis viral oncogene homolog (avian)	5966	2:60881521-60931610	1		16.1	yes		Hodgkin lymphoma			L	Dom	oncogene	A				5966,ENSG00000162924.14,I-Rel,Q04864,REL,c-Rel
RET	ret proto-oncogene	5979	10:43077027-43130351	1	Yes	11.21	yes	yes	medullary thyroid, papillary thyroid, pheochromocytoma, NSCLC, Spitzoid tumour	medullary thyroid, papillary thyroid, pheochromocytoma	multiple endocrine neoplasia 2A/2B	E, O	Dom	oncogene, fusion	T, Mis, N, F	H4, PRKAR1A, NCOA4, PCM1, GOLGA5, TRIM33, KTN1, TRIM27, HOOK3, KIF5B, CCDC6	yes	Hirschsprung disease	5979,CDHF12,CDHR16,ENSG00000165731.18,HSCR1,MEN2A,MEN2B,MTC1,P07949,PTC,RET,RET51
RFWD3	ring finger and WD repeat domain 3	55159	16:74621394-74666881	2		23.1	yes	yes	lung cancer		Fanconi anemia W	E		TSG	D				55159,ENSG00000168411.13,FANCW,FLJ10520,Q6PCD5,RFWD3,RNF201
RGPD3	RANBP2-like and GRIP domain containing 3	653489	2:106404990-106468376	2		12.2	yes		endometrioid adenocarcinoma			E			Mis				653489,A6NKT7,ENSG00000153165.18,RGP3,RGPD3
RGS7	regulator of G protein signaling 7	6000	1:240775515-241357230	2		43	yes		melanoma			E			Mis				6000,ENSG00000182901.16,P49802,RGS7
RHOA	ras homolog family member A	387	3:49359145-49412202	1	Yes	21.31	yes		diffuse gastric, T cell lymphomas, paediatric Burkitt lymphoma			E, L	Dom	oncogene, TSG	Mis, F, O				387,ARH12,ARHA,ENSG00000067560.10,P61586,RHOA,RHOH12,Rho12,RhoA
RHOH	ras homolog family member H	399	4:40196907-40246967	1	Yes	14	yes		NHL			L	Dom	TSG, fusion	T	BCL6			399,ARHH,ENSG00000168421.12,Q15669,RHOH,RhoH,TTF
RMI2	RecQ mediated genome instability 2	116028	16:11345431-11351762	1		13.13	yes		PMBL, Hodgkin lymphoma			L	Dom	TSG, fusion	T	CIITA			116028,BLAP18,C16orf75,ENSG00000175643.8,MGC24665,Q96E14,RMI2
RNF213	ring finger protein 213	57674	17:80260868-80398786	1	Yes	25.3	yes		ALCL			L	Dom	fusion	T	ALK			57674,ALO17,C17orf27,ENSG00000173821.19,KIAA1554,KIAA1618,MYMY2,NET57,RNF213
RNF43	ring finger protein 43	54894	17:58353676-58417533	1	Yes	22	yes		cholangiocarcinoma, ovary, pancreas			E	Rec	TSG	Mis, N, F, S				54894,DKFZp781H0392,ENSG00000108375.12,FLJ20315,Q68DV7,RNF43,URCC
ROBO2	roundabout guidance receptor 2	6092	3:75906695-77647510	2		12.3	yes		colorectal adenocarcinoma, melanoma			E		TSG	F				6092,ENSG00000185008.17,KIAA1568,Q9HCK4,ROBO2
ROS1	v-ros UR2 sarcoma virus oncogene homolog 1 (avian)	6098	6:117288300-117425855	1	Yes	22.1	yes		glioblastoma, NSCLC, Spitzoid tumour, cholangiocarcinoma, borderline ovarian			O, E	Dom	oncogene, fusion	T	GOPC, SDC4, SLC34A2, EZR, LRIG3, HLA-A, MYO5A, PPFIBP1, ERC1, CLIP1, TPM3, ZCCHHC8, KIAA1598, PWWP2A			6098,ENSG00000047936.10,MCF3,P08922,ROS,ROS1,c-ros-1
RPL10	ribosomal protein L10	6134	X:154398230-154402339	1		28	yes		T-ALL			L	Dom	TSG	Mis				6134,DXS648,DXS648E,ENSG00000147403.16,FLJ23544,L10,NOV,P27635,QM,RPL10
RPL22	ribosomal protein L22 (EAP)	6146	1:6185020-6199612	1		36.31	yes		AML, CML			L	Dom	TSG, fusion	T	RUNX1			6146,EAP,ENSG00000116251.9,L22,P35268,RPL22
RPL5	ribososomal protein L5	6125	1:92831983-92841924	1		22.1	yes		T-ALL			L	Dom	TSG	Mis, N, F		yes	Diamond-Blackfan anaemia	6125,ENSG00000122406.13,L5,PPP1R135,RPL5,uL18
RPN1	ribophorin I	6184	3:128619970-128650849	1		21.3	yes		AML			L	Dom	fusion	T	MECOM			6184,ENSG00000163902.11,OST1,P04843,RPN1
RSPO2	R-spondin 2	340419	8:107899317-108083648	1		23.1	yes		colorectal			E	Dom	TSG, fusion	T	EIF3E			340419,ENSG00000147655.10,MGC35555,Q6UXX9,RSPO2
RSPO3	R-spondin 3	84870	6:127118604-127197296	1		22.33	yes		colorectal			E	Dom	oncogene, fusion	T	PTPRK			84870,ENSG00000146374.13,FLJ14440,Q9BXY4,RSPO3,THSD2
RUNX1	runt-related transcription factor 1 (AML1)	861	21:34787801-35049344	1		22.12	yes		AML, pre B-ALL, T-ALL			L	Dom	oncogene, TSG, fusion	T	RPL22, MECOM, CBFA2T3, RUNX1T1, ETV6, AFF3			861,AML1,AMLCR1,CBFA2,ENSG00000159216.18,PEBP2A2,Q01196,RUNX1
RUNX1T1	runt-related transcription factor 1; translocated to, 1 (cyclin D-related)	862	8:91954967-92095654	1	Yes	21.3	yes		AML			L	Dom	oncogene, TSG, fusion	T	KMT2A, RUNX1			862,AML1T1,CBFA2T1,CDR,ENSG00000079102.16,ETO,MTG8,RUNX1T1,ZMYND2
S100A7	S100 calcium binding protein A7	6278	1:153457744-153460701	2		21.3	yes		melanoma, T-cell lymphoma			E, L		fusion	Mis, T	VAV1			6278,ENSG00000143556.8,P31151,PSOR1,S100A7,S100A7c
SALL4	spalt like transcription factor 4	57167	20:51782331-51802520	1		13.2	yes		colorectal cancer, breast cancer, prostate cancer, glioblastoma, melanoma			E		oncogene	Mis, F			Duane-radial ray syndrome	57167,ENSG00000101115.12,Q9UJQ4,SALL4,ZNF797,dJ1112F19.1
SBDS	Shwachman-Bodian-Diamond syndrome protein	51119	7:66987677-66995601	1		11.21		yes		AML, MDS	Schwachman-Diamond syndrome	L	Rec	TSG	F, N, O				51119,CGI-97,ENSG00000126524.9,FLJ10917,Q9Y3A5,SBDS,SDS,SWDS
SDC4	syndecan 4	6385	20:45325288-45348424	1		13.12	yes		NSCLC			E	Dom	fusion	T	ROS1			6385,ENSG00000124145.6,P31431,SDC4,SYND4,amphiglycan,ryudocan
SDHA	succinate dehydrogenase complex, subunit A, flavoprotein (Fp)	6389	5:218241-256700	1	Yes	15.33	yes	yes	GIST, paraganglioma	paraganglioma	paragangliomas-5 (PGL5)	M, O	Rec	TSG	Mis, N				6389,ENSG00000073578.16,FP,P31040,SDH2,SDHA,SDHF
SDHAF2	succinate dehydrogenase complex assembly factor 2	54949	11:61430073-61447529	1		12.2		yes		paraganglioma	familial paraganglioma	M	Rec	TSG	M				54949,C11orf79,ENSG00000167985.6,FLJ20487,PGL2,Q9NX18,SDH5,SDHAF2
SDHB	succinate dehydrogenase complex, subunit B, iron sulfur (Ip)	6390	1:17018722-17054170	1		36.13		yes		paraganglioma, pheochromocytoma	familial paraganglioma	O	Rec	TSG	Mis, N, F				6390,ENSG00000117118.9,P21912,SDH,SDH1,SDHB
SDHC	succinate dehydrogenase complex, subunit C, integral membrane protein, 15kDa	6391	1:161314257-161375340	1		23.3		yes		paraganglioma, pheochromocytoma	familial paraganglioma	O	Rec	TSG	Mis, N, F				6391,CYB560,ENSG00000143252.14,PGL3,Q99643,SDHC,cybL
SDHD	succinate dehydrogenase complex, subunit D, integral membrane protein	6392	11:112086773-112095794	1		23.1		yes		paraganglioma, pheochromocytoma	familial paraganglioma	O	Rec	TSG	Mis, N, F, S				6392,ENSG00000204370.10,O14521,PGL,PGL1,SDHD,cybS
SEPT5	septin 5	5413	22:19714464-19723319	2		11.21	yes		AML			L	Dom	fusion	T	KMT2A			5413,ENSG00000184702.19,H5,HCDCREL-1,PNUTL1,Q99719,SEPT5
SEPT6	septin 6	23157	X:119617639-119693370	2		24	yes		AML			L	Dom	fusion	T	KMT2A			23157,ENSG00000125354.22,KIAA0128,MGC16619,MGC20339,Q14141,SEP2,SEPT2,SEPT6
SEPT9	septin 9	10801	17:77281410-77500592	2		25.3	yes		AML*			L	Dom	fusion	T	KMT2A			10801,AF17q25,ENSG00000184640.17,KIAA0991,MSF,MSF1,PNUTL4,Q9UHD8,SEPT9,SeptD1
SET	SET translocation	6418	9:128683655-128696400	1		34.11	yes		T-ALL			L	Dom	oncogene, fusion	T	NUP214			2PP2A,6418,ENSG00000119335.16,IGAAD,IPP2A2,PHAPII,Q01105,SET,TAF-I,TAF-IBETA
SETBP1	SET binding protein 1	26040	18:44680898-45068510	1		12.3	yes	yes	aCML, sAML, MDS/MPN-U, CMML, JMML	neuroepithelial tumours	Schinzel-Giedion syndrome	L	Dom	oncogene, fusion	Mis, T	NUP98			26040,ENSG00000152217.17,KIAA0437,Q9Y6X0,SEB,SETBP1
SETD1B	SET domain containing 1B	23067	12:121804180-121830239	2		24.31	yes		CRC, endometrium			E		TSG	D, F				23067,ENSG00000139718.10,KIAA1076,KMT2G,Q9UPS6,SETD1B,Set1B
SETD2	SET domain containing 2	29072	3:47016689-47163967	1		21.31	yes		clear cell renal carcinoma			E	Rec	TSG	N, F, S, Mis				29072,ENSG00000181555.20,FLJ23184,HIF-1,HYPB,KIAA1732,KMT3A,Q9BYW2,SETD2
SETDB1	SET domain bifurcated 1	9869	1:150926339-150964735	2		21.3	yes		malignant mesothelioma			E		oncogene	F, Mis				9869,ENSG00000143379.12,ESET,KG1T,KIAA0067,KMT1E,Q15047,SETDB1,TDRD21
SF3B1	splicing factor 3b, subunit 1, 155kDa	23451	2:197389784-197435091	1	Yes	33.1	yes		myelodysplastic syndrome			L	Dom	oncogene	Mis				23451,ENSG00000115524.15,Hsh155,O75533,PRPF10,Prp10,SAP155,SF3B1,SF3b155
SFPQ	splicing factor proline/glutamine rich(polypyrimidine tract binding protein associated)	6421	1:35182932-35193148	1	Yes	34.3	yes		papillary renal			E	Dom	TSG, fusion	T	TFE3			6421,ENSG00000116560.10,P23246,PPP1R140,PSF,SFPQ
SFRP4	secreted frizzled related protein 4	6424	7:37905932-37916915	1		14.1	yes		colorectal cancer, melanoma, SCC, gastric cancer, oesophageal SCC			E	Rec	TSG	Mis		yes	Pyle disease	6424,ENSG00000106483.11,FRP-4,FRPHE,FRZB-2,Q6FHJ7,SFRP4,frpHE
SGK1	serum/glucocorticoid regulated kinase 1	6446	6:134169246-134318058	2		23.2	yes		Nodular lymphocyte predominant Hodgkin lymphoma			L		oncogene	Mis				6446,ENSG00000118515.11,O00141,SGK,SGK1
SH2B3	SH2B adaptor protein 3	10019	12:111405948-111451623	1		24.12	yes		MPN, sAML, erythrocytosis, B-ALL			L	Rec	TSG	Mis, F, N		yes	Coeliac disease type 13; diabetes mellitus, insulin-dependent;	10019,ENSG00000111252.10,IDDM20,LNK,Q9UQQ2,SH2B3
SH3GL1	SH3-domain GRB2-like 1 (EEN)	6455	19:4360370-4400547	1		13.3	yes		AL			L	Dom	oncogene, fusion	T	KMT2A			6455,CNSA1,EEN,ENSG00000141985.9,MGC111371,Q99961,SH3D2B,SH3GL1,SH3P8
SHTN1	KIAA1598	57698	10:116883377-117005577	2		25.3	yes		Spitzoid tumour			E	Dom	fusion	T	ROS1			57698,A0MZ66,ENSG00000187164.19,KIAA1598,SHTN1,shootin-1,shootin1
SIRPA	signal regulatory protein alpha	140885	20:1894508-1940592	2		13	yes		HNSCC, colorectal cancer, Lung SCC			E		TSG	O, F				140885,BIT,CD172a,ENSG00000198053.11,MFR,MYD-1,P78324,P84,PTPNS1,SHPS-1,SHPS1,SIRP,SIRP-ALPHA-1,SIRPA,SIRPalpha,SIRPalpha2
SIX1	SIX homeobox 1	6495	14:60643415-60649462	1	Yes	23.1	yes		Wilms tumour			O		oncogene	Mis				6495,DFNA23,ENSG00000126778.9,Q15475,SIX1
SIX2	SIX homeobox 2	10736	2:45005161-45009430	2		21	yes		Wilms tumour			O		oncogene	Mis				10736,ENSG00000170577.7,Q9NPC8,SIX2
SKI	SKI proto-oncogene	6497	1:2228695-2310119	2		36.33	yes		melanoma			E		oncogene	Mis				6497,ENSG00000157933.9,P12755,SKI
SLC34A2	solute carrier family 34 (sodium phosphate), member 2	10568	4:25655844-25678748	1	Yes	15.2	yes		NSCLC			E	Dom	TSG, fusion	T	ROS1			10568,ENSG00000157765.12,NAPI-3B,O95436,SLC34A2
SLC45A3	solute carrier family 45, member 3	85414	1:205657851-205680459	1	Yes	32.1	yes		prostate			E	Dom	fusion	T	ETV1, ETV5, ELK4, ERG, BRAF			85414,ENSG00000158715.5,IPCA-2,IPCA-6,IPCA-8,PCANAP2,PCANAP6,PCANAP8,Q96JT2,SLC45A3,prostein
SMAD2	SMAD family member 2	4087	18:47808957-47930559	1	Yes	21.1	yes		colorectal carcinoma, hepatocellular carcinoma			E	Rec	TSG	Mis, N				4087,ENSG00000175387.15,JV18-1,MADH2,MADR2,Q15796,SMAD2
SMAD3	SMAD family member 3	4088	15:67065845-67195195	1	Yes	22.33	yes		colorectal carcinoma, oral squamous cell carcinoma			E	Rec	TSG	Mis				4088,ENSG00000166949.15,HsT17436,JV15-2,MADH3,P84022,SMAD3
SMAD4	SMAD family member 4	4089	18:51030213-51085039	1	Yes	21.2	yes	yes	colorectal, pancreatic, small intestine	gastrointestinal polyp	juvenile polyposis	E	Rec	TSG	D, Mis, N, F				4089,DPC4,ENSG00000141646.13,MADH4,Q13485,SMAD4
SMARCA4	SWI/SNF related, matrix associated, actin dependent regulator of chromatin, subfamily a, member 4	6597	19:10960825-11062282	1		13.2	yes		NSCLC, SCCOHT			E	Rec	TSG	F, N, Mis, S				6597,BAF190,BRG1,ENSG00000127616.18,FLJ39786,P51532,SMARCA4,SNF2,SNF2-BETA,SNF2L4,SNF2LB,SWI2,hSNF2b
SMARCB1	SWI/SNF related, matrix associated, actin dependent regulator of chromatin, subfamily b, member 1	6598	22:23786963-23834505	1		11.23	yes	yes	malignant rhabdoid	malignant rhabdoid	rhabdoid predisposition syndrome	M	Rec	TSG	D, N, F, S				6598,BAF47,ENSG00000099956.19,Ini1,PPP1R144,RDT,SMARCB1,SNF5,SNF5L1,Sfh1p,Snr1,hSNFS
SMARCD1	SWI/SNF related, matrix associated, actin dependent regulator of chromatin, subfamily d, member 1	6602	12:50084972-50100712	1		13.12	yes		breast			E	Rec	TSG	N				6602,BAF60A,CRACD1,ENSG00000066117.14,Q96GM5,Rsc6p,SMARCD1
SMARCE1	SWI/SNF related, matrix associated, actin dependent regulator of chromatin, subfamily e, member 1	6605	17:40624962-40648864	1		21.2		yes		meningioma		O	Rec	TSG	F, Mis, N				6605,BAF57,ENSG00000073584.19,Q969G3,SMARCE1
SMC1A	structural maintenance of chromosomes 1A	8243	X:53374149-53422728	2		11.22	yes		AML			L		TSG	Mis		yes	Cornelia de Lange syndrome	8243,DXS423E,ENSG00000072501.17,KIAA0178,Q14683,SB1.8,SMC1A,SMC1L1,Smcb
SMO	smoothened homolog (Drosophila)	6608	7:129188872-129213545	1		32.1	yes		skin basal cell			E	Dom	oncogene	Mis				6608,ENSG00000128602.9,FZD11,Q99835,SMO,SMOH
SND1	staphylococcal nuclease and tudor domain containing 1	27044	7:127652180-128092607	1		32.1	yes		pancreas acinar carcinoma			E	Dom	oncogene, fusion	T	BRAF			27044,ENSG00000197157.10,Q7KZF4,SND1,TDRD11,p100
SNX29	RUN domain containing 2A	92017	16:11976738-12574289	2		13.13	yes		PMBL, Hodgkin lymphoma			L	Dom	fusion	T	CIITA			92017,ENSG00000048471.13,FLJ12363,Q8TEQ0,RUNDC2A,SNX29
SOCS1	suppressor of cytokine signaling 1	8651	16:11254417-11256200	1		13.13	yes		Hodgkin lymphoma, PMBL			L	Rec	TSG	F, O				8651,Cish1,ENSG00000185338.5,JAB,SOCS-1,SOCS1,SSI-1,TIP3
SOX2	SRY (sex determining region Y)-box 2	6657	3:181711924-181714436	1		26.33	yes		NSCLC, oesophageal squamous carcinoma			E	Dom	oncogene	A		yes	Microphthalmia and oesophageal atresia syndrome	6657,ENSG00000181449.3,P48431,SOX2
SOX21	SRY-box 21	11166	13:94709622-94712399	2		32.1	yes		multiple myeloma			L		TSG	D				11166,ENSG00000125285.5,Q9Y651,SOX21,SOX25
SPECC1	sperm antigen with calponin homology and coiled-coil domains 1	92521	17:20087022-20314755	2		11.2	yes		JMML			L	Dom	fusion	T	PDGFRB			92521,CYTSB,ENSG00000128487.16,FLJ36955,HCMOGT-1,NSP,Q5M775,SPECC1
SPEN	spen family transcriptional repressor	23013	1:15847864-15940460	1		36.21	yes		SMZL, adenoid cystic carcinoma, DLBCL			L	Rec	TSG	F, Mis, N				23013,ENSG00000065526.10,KIAA0929,MINT,Q96T58,RBM15C,SHARP,SPEN
SPOP	speckle type POZ protein	8405	17:49598884-49678110	1	Yes	21.33	yes	yes	prostate, endometrial	prostate cancer		E	Rec	TSG	Mis				8405,BTBD32,ENSG00000121067.17,O43791,SPOP,TEF2
SRC	SRC proto-oncogene, non-receptor tyrosine kinase	6714	20:37346154-37406050	1		11.23	yes		colorectal cancer, endometrial carcinoma			E	Dom	oncogene	Mis, N				6714,ASV,ENSG00000197122.11,P12931,SRC,SRC1,c-src
SRGAP3	SLIT-ROBO Rho GTPase activating protein 3	9901	3:8980591-9249379	2		25.3	yes		pilocytic astrocytoma			O	Dom	fusion	T	RAF1			9901,ARHGAP14,ENSG00000196220.15,KIAA0411,MEGAP,O43295,SRGAP2,SRGAP3,WRP
SRSF2	serine/arginine-rich splicing factor 2	6427	17:76734115-76737333	1		25.1	yes		MDS, CLL			L	Dom	oncogene	Mis				6427,ENSG00000161547.16,PR264,Q01130,SC-35,SC35,SFRS2,SFRS2A,SRSF2
SRSF3	serine/arginine-rich splicing factor 3	6428	6:36594368-36605600	1		21.31	yes		follicular lymphoma			L	Dom	oncogene, fusion	T	BCL6			6428,ENSG00000112081.16,P84103,SFRS3,SRSF3,SRp20
SS18	synovial sarcoma translocation, chromosome 18	6760	18:26016253-26090625	1		11.2	yes		synovial sarcoma			M	Dom	fusion	T	SSX1, SSX2, SSX4			6760,ENSG00000141380.13,Q15532,SS18,SSXT,SYT
SS18L1	synovial sarcoma translocation gene on chromosome 18-like 1	26039	20:62143795-62182484	1		13.33	yes		synovial sarcoma			M	Dom	fusion	T	SSX1			26039,CREST,ENSG00000184402.14,KIAA0693,O75177,SS18L1
SSX1	synovial sarcoma, X breakpoint 1	6756	X:48255317-48267444	1		11.23	yes		synovial sarcoma			M	Dom	oncogene, fusion	T	SS18			6756,CT5.1,ENSG00000126752.7,Q16384,SSX1
SSX2	synovial sarcoma, X breakpoint 2	6757	X:52696896-52707161	1		11.22	yes		synovial sarcoma			M	Dom	oncogene, fusion	T	SS18			6757,CT5.2a,ENSG00000241476.8,HD21,HOM-MEL-40,MGC119055,MGC15364,MGC3884,Q16385,SSX,SSX2
SSX4	synovial sarcoma, X breakpoint 4	6759	X:48383527-48393347	1		11.23	yes		synovial sarcoma			M	Dom	oncogene, fusion	T	SS18			6759,CT5.4,ENSG00000268009.5,O60224,SSX4
STAG1	stromal antigen 1	10274	3:136336233-136752368	2		22.3	yes		colorectal cancer, AML			E, L		TSG	Mis, N				10274,ENSG00000118007.12,Q8WVM7,SA-1,SA1,SCC3A,STAG1
STAG2	stromal antigen 2	10735	X:123960519-124101498	1	Yes	25	yes		bladder carcinoma, glioblastoma, melanoma, Ewing's sarcoma, myeloid neoplasms			E, L, M, O	Rec	TSG	Mis, N, F, S				10735,ENSG00000101972.18,Q8N3U4,SA-2,SA2,SCC3B,STAG2
STAT3	signal transducer and activator of transcription 3 (acute-phase response factor)	6774	17:42313324-42388568	1		21.2	yes	yes	T-cell large granular lymphocytic leukaemia	paediatric large granular lymphocytic leukaemia		L	Dom	oncogene	Mis,O		yes	IPEX-like syndrome	6774,APRF,ENSG00000168610.14,P40763,STAT3
STAT5B	signal transducer and activator of transcription 5B	6777	17:42199168-42276406	1		21.2	yes		large granular lymphocytic leukaemia, skin basal cell, APL			L, E	Dom	oncogene, TSG, fusion	Mis, O, T	RARA	yes	IPEX-like syndrome	6777,ENSG00000173757.9,P51692,STAT5B
STAT6	signal transducer and activator of transcription 6, interleukin-4 induced	6778	12:57095408-57111433	1		13.3	yes		solitary fibrous tumour, meningeal haemangiopericytoma			M, O	Dom	oncogene, fusion	T	NAB2			6778,D12S1644,ENSG00000166888.11,IL-4-STAT,P42226,STAT6
STIL	SCL/TAL1 interrupting locus	6491	1:47250142-47314140	1		33	yes		T-ALL			L	Dom	oncogene, fusion	T	TAL1			6491,ENSG00000123473.15,MCPH7,Q15468,SIL,STIL
STK11	serine/threonine kinase 11 gene (LKB1)	6794	19:1206464-1228435	1		13.3	yes	yes	NSCLC, pancreatic	jejunal hamartoma, ovarian, testicular, pancreatic	Peutz-Jeghers syndrome	E, M, O	Rec	TSG	D, Mis, N, F, S				6794,ENSG00000118046.14,LKB1,PJS,Q15831,STK11
STRN	striatin, calmodulin binding protein	6801	2:36843640-36966472	1		22.2	yes		anaplastic thyroid, papillary thyroid, lung			E	Dom	fusion	T	ALK			6801,ENSG00000115808.11,O43815,PPP2R6A,STRN,STRN1
SUFU	suppressor of fused homolog (Drosophila)	51684	10:102503987-102633535	1		24.32	yes	yes	medulloblastoma	medulloblastoma	medulloblastoma predisposition	O	Rec	TSG	D, F, S				51684,ENSG00000107882.11,PRO1280,Q9UMX1,SUFU,SUFUH,SUFUXL
SUZ12	suppressor of zeste 12 homolog (Drosophila)	23512	17:31937018-32001045	1	Yes	11.2	yes		endometrial stromal tumour			M	Dom	oncogene, TSG, fusion	T	JAZF1			23512,CHET9,ENSG00000178691.10,JJAZ1,KIAA0160,Q15022,SUZ12
SYK	spleen tyrosine kinase	6850	9:90801787-90898549	1		22.2	yes		MDS, peripheral T-cell lymphoma			L	Dom	oncogene, fusion	T	ETV6, ITK			6850,ENSG00000165025.14,P43405,SYK
TAF15	TAF15 RNA polymerase II, TATA box binding protein (TBP)-associated factor, 68kDa	8148	17:35809455-35847242	1		12	yes		extraskeletal myxoid chondrosarcoma, ALL			L, M	Dom	oncogene, fusion	T	NR4A3, CHN1, ZNF384			8148,ENSG00000270647.5,Npl3,Q92804,RBP56,TAF15,TAF2N,hTAFII68
TAL1	T-cell acute lymphocytic leukemia 1 (SCL)	6886	1:47216292-47229771	1		33	yes		lymphoblastic leukaemia/biphasic			L	Dom	oncogene, fusion	T	TRD, STIL			6886,ENSG00000162367.11,P17542,SCL,TAL1,TCL5,bHLHa17
TAL2	T-cell acute lymphocytic leukemia 2	6887	9:105662457-105663112	1		31.2	yes		T-ALL			L	Dom	oncogene, fusion	T	TRB			6887,ENSG00000186051.6,Q16559,TAL2,bHLHa19
TBL1XR1	transducin (beta)-like 1 X-linked receptor 1	79718	3:177019355-177196478	1	Yes	26.32	yes		splenic marginal zone lymphoma, primary central nervous system lymphoma, colorectal carcinoma, gallbladder carcinoma			L, E, M	Rec	oncogene, TSG, fusion	F, Mis				79718,C21,DC42,ENSG00000177565.16,FLJ12894,IRA1,Q9BZK7,TBL1XR1,TBLR1
TBX3	T-box 3	6926	12:114670255-114683590	1		24.21	yes		breast, large intestine, skin			E	Dom	oncogene, TSG	Mis, N, F, O		yes	ulnar-mammary syndrome	6926,ENSG00000135111.15,O15119,TBX3,TBX3-ISO,UMS,XHL
TCEA1	transcription elongation factor A (SII), 1	6917	8:53966556-54022529	1		11.23	yes		salivary adenoma			E	Dom	fusion	T	PLAG1			6917,ENSG00000187735.13,GTF2S,P23193,SII,TCEA,TCEA1,TF2S,TFIIS
TCF12	transcription factor 12 (HTF4, helix-loop-helix transcription factors 4)	6938	15:56918623-57288514	1		21.3	yes		extraskeletal myxoid chondrosarcoma			M	Dom	fusion	T	NR4A3			6938,ENSG00000140262.17,HEB,HTF4,HsT17266,Q99081,TCF12,bHLHb20,p64
TCF3	transcription factor 3 (E2A immunoglobulin enhancer binding factors E12/E47)	6929	19:1609290-1652329	1		13.3	yes		pre B-ALL			L	Dom	oncogene, TSG, fusion	T	PBX1, HLF, TFPT			6929,E2A,E47,ENSG00000071564.14,ITF1,MGC129647,MGC129648,P15923,TCF3,VDIR,bHLHb21,p75
TCF7L2	transcription factor 7-like 2	6934	10:112950407-113167493	1	Yes	25.3	yes		colorectal			E	Dom	oncogene, fusion	T	VTI1A			6934,ENSG00000148737.16,Q9NQB0,TCF-4,TCF4,TCF7L2
TCL1A	T-cell leukemia/lymphoma 1A	8115	14:95709968-95714196	1	Yes	32.13	yes		T-CLL			L	Dom	oncogene, fusion	T	TRA			8115,ENSG00000100721.10,P56279,TCL1,TCL1A
TEC	tec protein tyrosine kinase	7006	4:48135783-48269864	2		12	yes		myxoid chondrosarcoma			M		oncogene, fusion	T				7006,ENSG00000135605.12,P42680,PSCTK4,TEC
TENT5C	family with sequence similarity 46, member C	54855	1:117605934-117628372	1		12	yes		MM			L	Rec	TSG	Mis, F, O				54855,ENSG00000183508.4,FAM46C,FLJ20202,Q5VWP2,TENT5C
TERT	telomerase reverse transcriptase	7015	5:1253167-1295047	1	Yes	15.33	yes	yes	melanoma, glioblastoma, hepatocellular carcinoma, bladder, skin basal cell, skin squamous cell, mesothelioma, medulloblastoma, other tumour types	melanoma		E, O	Dom	oncogene, TSG	Promoter Mis		yes	Dyskeratosis congenita, Telomere-related pulmonary fibrosis and/or bone marrow failure 1	7015,ENSG00000164362.18,EST2,O14746,TCS1,TERT,TP2,TRT,hEST2
TET1	tet methylcytosine dioxygenase 1	80312	10:68560656-68694482	1	Yes	21.3	yes		AML			L	Dom	oncogene, TSG, fusion	T	KMT2A			80312,CXXC6,ENSG00000138336.8,KIAA1676,LCX,Q8NFU7,TET1,bA119F7.1
TET2	tet oncogene family member 2	54790	4:105146293-105279816	1	Yes	24	yes		MDS			L	Rec	TSG	Mis, N, F				54790,ENSG00000168769.13,FLJ20032,KIAA1546,Q6N021,TET2
TFE3	transcription factor binding to IGHM enhancer 3	7030	X:49028731-49043486	1	Yes	11.23	yes		papillary renal, alveolar soft part sarcoma, renal			E	Dom	oncogene, fusion	T	SFPQ, ASPSCR1, PRCC, NONO, CLTC			7030,ENSG00000068323.16,P19532,TFE3,TFEA,bHLHe33
TFEB	transcription factor EB	7942	6:41683978-41736259	1		21.1	yes		renal cell carcinoma (childhood epithelioid)			E,M	Dom	oncogene, fusion	T	ALPHA			7942,ENSG00000112561.17,TCFEB,TFEB,bHLHe35
TFG	TRK-fused gene	10342	3:100709425-100748966	1		12.2	yes		papillary thyroid, ALCL, NSCLC, extraskeletal myxoid chondrosarcoma			E, L, M	Dom	fusion	T	NTRK1, ALK, NR4A3			10342,ENSG00000114354.13,FLJ36137,Q92734,SPG57,TF6,TFG
TFPT	TCF3 (E2A) fusion partner (in childhood leukaemia)	29844	19:54107013-54115675	2		13.42	yes		pre-B ALL			L	Dom	fusion	T	TCF3			29844,ENSG00000105619.13,FB1,INO80F,P0C1Z6,TFPT,amida
TFRC	transferrin receptor (p90, CD71)	7037	3:196049284-196082189	2		29	yes		NHL			L	Dom	fusion	T	BCL6			7037,CD71,ENSG00000072274.12,P02786,TFR1,TFRC,p90
TGFBR2	transforming growth factor beta receptor II	7048	3:30606601-30694142	1	Yes	24.1	yes	yes	head and neck, colorectal	colorectal	Hereditary Nonpolyposis Colorectal Cancer type 6	E	Rec	TSG	Mis, F, N		yes	Loeys-Dietz syndrome 2	7048,ENSG00000163513.17,MFS2,P37173,TBR-ii,TBRII,TGFBR2
THRAP3	thyroid hormone receptor associated protein 3 (TRAP150)	9967	1:36224416-36305357	2		34.3	yes		aneurysmal bone cyst			M	Dom	fusion	T	USP6			9967,BCLAF2,ENSG00000054118.13,Q9Y2W1,THRAP3,TRAP150
TLX1	T-cell leukemia, homeobox 1 (HOX11)	3195	10:101130505-101137789	1		24.31	yes		T-ALL			L	Dom	oncogene, fusion	T	TRB, TRD			3195,ENSG00000107807.12,HOX11,P31314,TCL3,TLX1
TLX3	T-cell leukemia, homeobox 3 (HOX11L2)	30012	5:171309284-171312134	1		35.1	yes		T-ALL			L	Dom	oncogene, fusion	T	BCL11B			30012,ENSG00000164438.5,HOX11L2,O43711,RNX,TLX3
TMEM127	transmembrane protein 127	55654	2:96248516-96265994	1		11.2		yes		pheochromocytoma, renal cell carcinoma		O, E	Rec	TSG	F, N				55654,ENSG00000135956.8,FLJ20507,FLJ22257,O75204,TMEM127
TMPRSS2	transmembrane protease, serine 2	7113	21:41464553-41508065	1	Yes	22.3	yes		prostate			E	Dom	fusion	T	ERG, ETV1, ETV4, ETV5			7113,ENSG00000184012.11,O15393,PRSS10,TMPRSS2
TNC	tenascin C	3371	9:115020534-115118257	2		33.1	yes		SCC, melanoma			E		oncogene	Mis				3371,DFNA56,ENSG00000041982.15,HXB,MGC167029,P24821,TN,TNC
TNFAIP3	tumor necrosis factor, alpha-induced protein 3	7128	6:137867188-137883311	1	Yes	23.3	yes		marginal zone B-cell lymphomas, Hodgkin lymphoma, PMBL			L	Rec	TSG	D, N, F				7128,A20,ENSG00000118503.14,OTUD7C,P21580,TNFAIP3
TNFRSF14	tumor necrosis factor receptor superfamily, member 14 (herpesvirus entry mediator)	8764	1:2556366-2563829	1		36.32	yes		follicular lymphoma			L	Rec	TSG	Mis, N, F				8764,ATAR,CD270,ENSG00000157873.17,HVEA,HVEM,LIGHTR,Q92956,TNFRSF14,TR2
TNFRSF17	tumor necrosis factor receptor superfamily, member 17	608	16:11965107-11968068	1		13.13	yes		intestinal T-cell lymphoma			L	Dom	oncogene, fusion	T	IL2			608,BCM,BCMA,CD269,ENSG00000048462.10,Q02223,TNFRSF13A,TNFRSF17
TOP1	topoisomerase (DNA) I	7150	20:41028818-41124487	1		12	yes		AML*			L	Dom	fusion	T	NUP98			7150,ENSG00000198900.5,P11387,TOP1
TP53	tumor protein p53	7157	17:7668402-7687538	1	Yes	13.1	yes	yes	breast, colorectal, lung, sarcoma, adrenocortical, glioma, Spitzoid tumour, multiple other tumour types	breast, sarcoma, adrenocortical carcinoma, glioma, multiple other tumour types	Li-Fraumeni syndrome	L, E, M, O	Rec	oncogene, TSG, fusion	Mis, N, F, T	NTRK1			7157,ENSG00000141510.16,LFS1,P04637,TP53,p53
TP63	tumor protein p63	8626	3:189631427-189897279	1	Yes	28	yes	yes	HNSCC, DLBCL	NSCLC		E		oncogene, TSG	Mis, N, T	TBL1XR1	yes	associated with Hay-Wells syndrome, ADULT syndrome, ectrodactyly, ectodermal dysplasia, and cleft lip/palate syndrome (EEC), acro-dermato-ungual-lacrimal-tooth syndrome, limb mammary syndrome, Rapp-Hodgkin syndrome, split hand-split foot malformation	8626,EEC3,ENSG00000073282.12,KET,NBP,OFC8,Q9H3D4,SHFM4,TP53CP,TP53L,TP63,TP73L,p51,p53CP,p63,p73H,p73L
TPM3	tropomyosin 3	7170	1:154167465-154192211	1		21.3	yes		papillary thyroid, ALCL, NSCLC, Spitzoid tumour			E, L	Dom	TSG, fusion	T	NTRK1, ALK, ROS1			7170,ENSG00000143549.19,NEM1,P06753,TPM3,TRK
TPM4	tropomyosin 4	7171	19:16067538-16102943	1		13.12	yes		ALCL			L	Dom	fusion	T	ALK			7171,ENSG00000167460.15,TPM4
TPR	translocated promoter region	7175	1:186311652-186375325	1		31.1	yes		papillary thyroid, NSCLC			E	Dom	fusion	T	NTRK1, ALK			7175,ENSG00000047410.13,P12270,TPR
TRA	T cell receptor alpha locus	6955	14:-	1		11.2	yes		T-ALL			L	Dom	fusion	T	ATL,OLIG2, MYC, TCL1A, TCL6, MTCP1, TCL6
TRAF7	tumour necrosis factor receptor-associated factor 7	84231	16:2155765-2178129	1	Yes	13.3	yes		meningioma			O	Dom	TSG	Mis				84231,DKFZp586I021,ENSG00000131653.12,MGC7807,Q6Q0C0,RFWD1,RNF119,TRAF7
TRB	T cell receptor beta locus	6957	7:-	1		34	yes		T-ALL			L	Dom	fusion	T	HOX11, LCK, NOTCH1, TAL2, LYL1
TRD	T cell receptor delta locus	6964	14:-	1		11.2	yes		T-cell leukaemia			L	Dom	fusion	T	TAL1, HOX11, TLX1, LMO1, LMO2, RANBP17
TRIM24	tripartite motif containing 24	8805	7:138460334-138589993	1		34	yes		APL			L	Dom	oncogene, TSG, fusion	T	RARA			8805,ENSG00000122779.17,O15164,RNF82,TIF1,TIF1A,TRIM24,Tif1a,hTIF1
TRIM27	tripartite motif-containing 27	5987	6:28903002-28923989	1		22.1	yes		papillary thyroid			E	Dom	oncogene, fusion	T	RET			5987,ENSG00000204713.10,P14373,RFP,RNF76,TRIM27
TRIM33	tripartite motif-containing 33 (PTC7,TIF1G)	51592	1:114392777-114511160	1		13.2	yes		papillary thyroid			E	Dom	TSG, fusion	T	RET			51592,ENSG00000197323.11,FLJ11429,KIAA1113,PTC7,Q9UPN9,RFG7,TF1G,TIF1G,TIF1GAMMA,TIFGAMMA,TRIM33
TRIP11	thyroid hormone receptor interactor 11	9321	14:91965991-92040059	1		32.12	yes		AML			L	Dom	fusion	T	PDGFRB			9321,CEV14,ENSG00000100815.12,GMAP-210,GMAP210,Q15643,TRIP11,Trip230
TRRAP	transformation/transcription domain-associated protein	8295	7:98878490-99013243	1		22.1	yes		melanoma			E	Dom	oncogene	Mis				8295,ENSG00000196367.13,PAF400,Q9Y4A5,TR-AP,TRRAP,Tra1
TSC1	tuberous sclerosis 1 gene	7248	9:132891348-132944633	1		34.13	yes	yes	renal cell carcinoma, bladder carcinoma	hamartoma, renal cell carcinoma, tuberous sclerosis tuber	Tuberous sclerosis 1	E, O	Rec	TSG	D, Mis, N, F, S				7248,ENSG00000165699.14,KIAA0243,LAM,Q92574,TSC,TSC1,hamartin
TSC2	tuberous sclerosis 2 gene	7249	16:2047465-2088720	1		13.3	yes	yes	pulmonary lymphangioleiomyomatosis (LAM), renal angiomyolipoma, HNSCC	hamartoma, renal cell carcinoma, tuberous sclerosis tuber	Tuberous sclerosis 2	E, O	Rec	TSG	D, Mis, N, F, S				7249,ENSG00000103197.17,LAM,P49815,PPP1R160,TSC2,TSC4,tuberin
TSHR	thyroid stimulating hormone receptor	7253	14:80955043-81146302	1		31.1	yes	yes	toxic thyroid adenoma	thyroid adenoma		E	Dom	oncogene	Mis		yes	Hereditary nonautoimmune hyperthyroidism; subclinical hypothyroidism	7253,ENSG00000165409.17,LGR3,TSHR
U2AF1	U2 small nuclear RNA auxiliary factor 1	7307	21:43092956-43107587	1		22.3	yes		CLL, MDS			L	Dom	oncogene	Mis				7307,ENSG00000160201.11,Q01081,RN,RNU2AF1,U2AF1,U2AF35,U2AFBP
UBR5	ubiquitin protein ligase E3 component n-recognin 5	51366	8:102253012-102412841	1	Yes	22.3	yes		mantle cell lymphoma, gastric, colorectal			L, E	Rec	oncogene	F, N, Mis, S				51366,DD5,EDD,EDD1,ENSG00000104517.12,HYD,KIAA0896,O95071,UBR5
USP44	ubiquitin specific peptidase 44	84101	12:95516560-95551490	2		22	yes		lung cancer, colon cancer			E		TSG	D				84101,ENSG00000136014.11,FLJ14528,Q9H0E7,USP44
USP6	ubiquitin specific peptidase 6 (Tre-2 oncogene)	9098	17:5116438-5174991	1		13.2	yes		aneurysmal bone cyst			M	Dom	oncogene, fusion	T	COL1A1, CDH11, CNBP, OMD, THRAP3			9098,ENSG00000129204.16,HRP1,P35125,TRE17,TRESMCR,Tre-2,Tre2,USP6
USP8	ubiquitin specific peptidase 8	9101	15:50424382-50514419	1	Yes	21.2	yes		corticotroph adenoma			E	Dom	oncogene	Mis, N				9101,ENSG00000138592.13,HumORF8,KIAA0055,P40818,SPG59,UBPY,USP8
VAV1	vav guanine nucleotide exchange factor 1	7409	19:6772726-6857107	2		13.3	yes		T-cell lymphoma			L		fusion	T, O	THAP4, MYO1F, S100A7			7409,ENSG00000141968.7,P15498,VAV,VAV1
VHL	von Hippel-Lindau syndrome gene	7428	3:10141008-10152220	1	Yes	25.3	yes	yes	renal, haemangioma, pheochromocytoma	renal, haemangioma, pheochromocytoma	Von Hippel-Lindau syndrome	E, M, O	Rec	TSG	D, Mis, N, F, S				7428,ENSG00000134086.7,P40337,VHL,VHL1
VTI1A	vesicle transport through interaction with t-SNAREs homolog 1A	143187	10:112447258-112818744	2		25.2	yes		colorectal			E	Dom	fusion	T	TCF7L2			143187,ENSG00000151532.13,MVti1,Q96AJ9,VTI1A,Vti1-rp2,Vti1a
WAS	Wiskott-Aldrich syndrome	7454	X:48683779-48691427	1	Yes	11.23		yes		lymphoma	Wiskott-Aldrich syndrome	L	Rec/X	oncogene	Mis, N, F, S				7454,ENSG00000015285.10,IMD2,P42768,THC,WAS,WASP,WASPA
WDCP	chromosome 2 open reading frame 44	80304	2:24029340-24047353	1		23.3	yes		colorectal			E	Dom	fusion	T	ALK			80304,C2orf44,ENSG00000163026.11,FLJ21945,MMAP,Q9H6R7,WDCP
WIF1	WNT inhibitory factor 1	11197	12:65050626-65121566	1	Yes	14.3	yes		pleomorphic salivary gland adenoma			E	Dom	TSG, fusion	T	HMGA2			11197,ENSG00000156076.9,Q9Y5W5,WIF1
WNK2	WNK lysine deficient protein kinase 2	65268	9:93184930-93318271	2		22.31	yes		gastric cancer			E		TSG	Mis				65268,ENSG00000165238.16,KIAA1760,NY-CO-43,PRKWNK2,Q9Y3S1,SDCCAG43,WNK2
WRN	Werner syndrome (RECQL2)	7486	8:31033801-31173769	1		12		yes		osteosarcoma, meningioma, other tumour types	Werner syndrome	L, E, M, O	Rec	TSG	Mis, N, F, S				7486,ENSG00000165392.9,Q14191,RECQ3,RECQL2,WRN
WT1	Wilms tumour 1 gene	7490	11:32387775-32435630	1		13	yes	yes	Wilms tumour, desmoplastic small round cell tumour	Wilms tumour	Denys-Drash syndrome, Frasier syndrome, familial Wilms tumour	O	Rec	oncogene, TSG, fusion	D, Mis, N, F, S, T	EWSR1			7490,AWT1,ENSG00000184937.13,GUD,NPHS4,WAGR,WIT-2,WT1
WWTR1	WW domain containing transcription regulator 1	25937	3:149517235-149703273	1		25.1	yes		epithelioid haemangioendothelioma			M	Dom	oncogene, fusion	T	CAMTA1			25937,DKFZp586I1419,ENSG00000018408.14,Q9GZV5,TAZ,WWTR1
XPA	xeroderma pigmentosum, complementation group A	7507	9:97674909-97697357	1		22.33		yes		skin basal cell, skin squamous cell, melanoma	xeroderma pigmentosum (A)	E	Rec	TSG	Mis, N, F, S				7507,ENSG00000136936.10,P23025,XP1,XPA,XPAC
XPC	xeroderma pigmentosum, complementation group C	7508	3:14145147-14178783	1		25.1		yes		skin basal cell, skin squamous cell, melanoma	xeroderma pigmentosum (C)	E	Rec	TSG	Mis, N, F, S				7508,ENSG00000154767.14,Q01831,RAD4,XPC,XPCC
XPO1	exportin 1 (CRM1 homolog, yeast)	7514	2:61477849-61538283	1	Yes	15	yes		CLL			L	Dom	oncogene	Mis				7514,CRM1,ENSG00000082898.16,O14980,XPO1,emb
YWHAE	tyrosine 3-monooxygenase/tryptophan 5-monooxygenase activation protein, epsilon polypeptide (14-3-3 epsilon)	7531	17:1344272-1400378	1		13.3	yes		endometrial stromal sarcoma			M	Dom	TSG, fusion	T	NUTM2A, NUTM2B	yes	Miller-Dieker lissencephaly syndrome	7531,ENSG00000108953.16,FLJ45465,P62258,YWHAE
ZBTB16	zinc finger and BTB domain containing 16	7704	11:114059593-114250676	1	Yes	23.2	yes		APL			L	Dom	TSG, fusion	T	RARA			7704,ENSG00000109906.13,PLZF,Q05516,ZBTB16,ZNF145
ZCCHC8	zinc finger, CCHC domain containing 8	55596	12:122472899-122501073	2		24.31	yes		Spitzoid tumour			E	Dom	fusion	T	ROS1			55596,DKFZp434E2220,ENSG00000033030.13,Q6NZY4,ZCCHC8
ZEB1	zinc finger E-box binding homeobox 1	6935	10:31319172-31529813	2		11.22	yes		CCRCC, melanoma			E		oncogene	Mis				6935,AREB6,BZP,ENSG00000148516.21,FECD6,NIL-2-A,P37275,PPCD3,TCF8,ZEB,ZEB1,Zfhep,Zfhx1a
ZFHX3	zinc finger homeobox 3	463	16:72782885-73891871	1	Yes	22.3	yes		endometrial, gastric, prostate			E	Dom	TSG	Mis, N				463,ATBF1,ENSG00000140836.16,Q15911,ZFHX3,ZNF927
ZMYM2	zinc finger protein 198	7750	13:19958670-20091829	1		12.11	yes		MPN, NHL			L	Dom	fusion	T	FGFR1			7750,ENSG00000121741.16,FIM,MYM,Q9UBW7,RAMP,ZMYM2,ZNF198
ZMYM3	zinc finger MYM-type containing 3	9203	X:71239624-71254140	2		13.1	yes		CRC, breast cancer			E		TSG	F				9203,DXS6673E,ENSG00000147130.14,KIAA0385,MYM,Q14202,ZMYM3,ZNF198L2,ZNF261
ZNF331	zinc finger protein 331	55422	19:53521024-53580269	1		13.42	yes		follicular thyroid adenoma			E	Dom	TSG, fusion	T	?			55422,ENSG00000130844.16,Q9NQX6,RITA,ZNF331,ZNF361,ZNF463
ZNF384	zinc finger protein 384 (CIZ/NMP4)	171017	12:6666648-6689510	1		13.31	yes		ALL			L	Dom	fusion	T	EWSR1, TAF15			171017,CAGH1A,CIZ,ENSG00000126746.17,NMP4,NP,Q8TF68,TNRC1,ZNF384
ZNF429	zinc finger protein 429	353088	19:21505564-21538078	2		12	yes		GBM			O			Mis				353088,ENSG00000197013.9,Q86V71,ZNF429
ZNF479	zinc finger protein 479	90827	7:57119614-57139864	2		11.2	yes		lung cancer, bladder carcinoma, prostate carcinoma			E			Mis				90827,ENSG00000185177.12,KR19,Q96JC4,ZNF479
ZNF521	zinc finger protein 521	25925	18:25061926-25352152	1		11.2	yes		ALL			L	Dom	oncogene, fusion	T	PAX5			25925,EHZF,ENSG00000198795.10,Evi3,Q96K83,ZNF521
ZNRF3	zinc and ring finger 3	84133	22:28883592-29057487	2		12.1	yes		colorectal cancer, adrenocortical carcinoma, gastric cancer			E		TSG	N, F, Mis				84133,BK747E2.3,ENSG00000183579.15,FLJ22057,KIAA1133,Q9ULT6,RNF203,ZNRF3
ZRSR2	zinc finger (CCCH type), RNA-binding motif and serine/arginine rich 2	8233	X:15790472-15823260	1	Yes	22.2	yes		MDS, CLL			L	Rec	TSG	F, S, Mis				8233,ENSG00000169249.12,Q15696,U2AF1-RS2,U2AF1L2,URP,ZC3H22,ZRSR2

## Sheet: CIViC
variant_id	gene	variant	chromosome	start	stop	reference_bases	variant_bases	civic_variant_evidence_score	Chr	Start38	End38	Unnamed: 12	Mut_loc
1	ABL1	BCR-ABL	22	23522397	23632600			255.5	22	23180210	23290413	Fusion	chr22:23180210-23290413|nan|nan
2	ABL1	BCR-ABL T315I	9	133748283	133748283	C	T	146	9	130872896	130872896	SNV	chr9:130872896-130872896|C|T
3	ABL1	BCR-ABL E255K	9	133738363	133738363	G	A	73	9	130862976	130862976	SNV	chr9:130862976-130862976|G|A
4	AKT1	E17K	14	105246551	105246551	C	T	32.5	14	104780214	104780214	SNV	chr14:104780214-104780214|C|T
5	ALK	EML4-ALK	2	42396490	42522656			38	2	42169350	42295516	Fusion	chr2:42169350-42295516|nan|nan
6	ALK	EML4-ALK C1156Y	2	29445258	29445258	C	T	29	2	29222392	29222392	SNV	chr2:29222392-29222392|C|T
7	ALK	EML4-ALK L1196M	2	29443631	29443631	G	T	21	2	29220765	29220765	SNV	chr2:29220765-29220765|G|T
8	ALK	F1174L	2	29443695	29443695	G	T	33.5	2	29220829	29220829	SNV	chr2:29220829-29220829|G|T
9	ALK	R1275Q	2	29432664	29432664	C	T	23	2	29209798	29209798	SNV	chr2:29209798-29209798|C|T
11	BRAF	V600D	7	140453135	140453136	CA	AT	47	7	140753335	140753336	SNV	chr7:140753335-140753336|CA|AT
12	BRAF	V600E	7	140453136	140453136	A	T	1243.5	7	140753336	140753336	SNV	chr7:140753336-140753336|A|T
17	BRAF	V600	7	140453136	140453137	A		460	7	140753336	140753337	SNV	chr7:140753336-140753337|A|nan
18	CCND1	Amplification	11	69455855	69469242			47	11	69641087	69654474	Amp	chr11:69641087-69654474|nan|nan
19	CCND1	Expression	11	69455855	69469242			30	11	69641087	69654474	Oexp	chr11:69641087-69654474|nan|nan
20	CCND1	Overexpression	11	69455855	69469242			116	11	69641087	69654474	Oexp	chr11:69641087-69654474|nan|nan
21	CCND2	OVEREXPRESSION	12	4382938	4414516			16	12	4273772	4305350	Oexp	chr12:4273772-4305350|nan|nan
24	CCNE1	Overexpression	19	30302805	30315215			62	19	29811898	29824308	Oexp	chr19:29811898-29824308|nan|nan
29	CEBPA	Mutation	19	33790840	33793470			105	19	33299934	33302564	SNV	chr19:33299934-33302564|nan|nan
31	PRKACA	DNAJB1-PRKACA	19	14628951	14629232			75	19	14518139	14518420	Fusion	chr19:14518139-14518420|nan|nan
32	DNMT3A	R882	2	25457241	25457243			510	2	25234372	25234374	SNV	chr2:25234372-25234374|nan|nan
33	EGFR	L858R	7	55259515	55259515	T	G	375	7	55191822	55191822	SNV	chr7:55191822-55191822|T|G
34	EGFR	T790M	7	55249071	55249071	C	T	386.25	7	55181378	55181378	SNV	chr7:55181378-55181378|C|T
39	ERBB2	L755S	17	37880220	37880220	T	C	21.5	17	39723967	39723967	SNV	chr17:39723967-39723967|T|C
47	ESR1	D538G	6	152419926	152419926	A	G	18	6	152098791	152098791	SNV	chr6:152098791-152098791|A|G
55	FLT3	ITD	13	28608219	28608351			445.5	13	28034082	28034214	SNV	chr13:28034082-28034214|nan|nan
56	FLT3	TKD MUTATION	13	28592642	28592642	C	A	120	13	28018505	28018505	SNV	chr13:28018505-28018505|C|A
58	IDH1	R132	2	209113111	209113113			159	2	208248387	208248389	SNV	chr2:208248387-208248389|nan|nan
59	IDH1	R132C	2	209113113	209113113	G	A	63	2	208248389	208248389	SNV	chr2:208248389-208248389|G|A
62	IDH2	R140	15	90631934	90631934			60	15	90088702	90088702	SNV	chr15:90088702-90088702|nan|nan
63	IDH2	R172K	15	90631838	90631838	C	T	35	15	90088606	90088606	SNV	chr15:90088606-90088606|C|T
64	JAK2	V617F	9	5073770	5073770	G	T	83	9	5073770	5073770	SNV	chr9:5073770-5073770|G|T
65	KIT	D816V	4	55599321	55599321	A	T	67	4	54733155	54733155	SNV	chr4:54733155-54733155|A|T
66	KIT	Exon 11 Mutation	4	55593582	55593708			177.5	4	54727416	54727542	SNV	chr4:54727416-54727542|nan|nan
72	KIT	L576P	4	55593661	55593661	T	C	16	4	54727495	54727495	SNV	chr4:54727495-54727495|T|C
73	KIT	V654A	4	55594258	55594258	T	C	18	4	54728092	54728092	SNV	chr4:54728092-54728092|T|C
75	KRAS	Exon 2 Mutation	12	25398208	25398329			168	12	25245274	25245395		chr12:25245274-25245395|nan|nan
76	KRAS	G12	12	25398284	25398285	C		115	12	25245350	25245351	SNV	chr12:25245350-25245351|C|nan
77	KRAS	G12/G13	12	25398280	25398285	CC		191	12	25245346	25245351	SNV	chr12:25245346-25245351|CC|nan
78	KRAS	G12C	12	25398285	25398285	C	A	86	12	25245351	25245351	SNV	chr12:25245351-25245351|C|A
79	KRAS	G12D	12	25398284	25398284	C	T	162	12	25245350	25245350	SNV	chr12:25245350-25245350|C|T
80	KRAS	G13	12	25398281	25398282	C		20	12	25245347	25245348	SNV	chr12:25245347-25245348|C|nan
81	KRAS	G13D	12	25398281	25398281	C	T	104.5	12	25245347	25245347	SNV	chr12:25245347-25245347|C|T
85	MGMT	Promoter Methylation	10	131264495	131265656			136	10	129466231	129467392	Met	chr10:129466231-129467392|nan|nan
86	NPM1	EXON 12 MUTATION	5	170837531	170837569			454	5	171410527	171410565		chr5:171410527-171410565|nan|nan
87	NPM1	W288FS	5	170837547	170837548		TCTG	43.75	5	171410543	171410544	SNV	chr5:171410543-171410544|nan|TCTG
94	NRAS	Q61	1	115256528	115256530			100	1	114713907	114713909		chr1:114713907-114713909|nan|nan
99	PDGFRA	D842V	4	55152093	55152093	A	T	100.5	4	54285926	54285926	SNV	chr4:54285926-54285926|A|T
103	PIK3CA	E542K	3	178936082	178936082	G	A	77.5	3	179218294	179218294	SNV	chr3:179218294-179218294|G|A
104	PIK3CA	E545K	3	178936091	178936091	G	A	79.5	3	179218303	179218303	SNV	chr3:179218303-179218303|G|A
105	PIK3CA	Exon 21 Mutation	3	178951882	178952495			45	3	179234094	179234707		chr3:179234094-179234707|nan|nan
106	PIK3CA	Exon 10 Mutation	3	178935998	178936122			45	3	179218210	179218334		chr3:179218210-179218334|nan|nan
107	PIK3CA	H1047R	3	178952085	178952085	A	G	96.5	3	179234297	179234297	SNV	chr3:179234297-179234297|A|G
108	PML	PML-RARA	15	74287058	74325755			132.5	15	73994717	74033414	Fusion	chr15:73994717-74033414|nan|nan
110	PTEN	R233*	10	89717672	89717672	C	T	19	10	87957915	87957915	SNV	chr10:87957915-87957915|C|T
113	RET	M918T	10	43617416	43617416	T	C	86	10	43121968	43121968	SNV	chr10:43121968-43121968|T|C
116	TP53	R175H	17	7578406	7578406	C	T	22	17	7675088	7675088	SNV	chr17:7675088-7675088|C|T
117	TP53	R248Q	17	7577538	7577538	C	T	46	17	7674220	7674220	SNV	chr17:7674220-7674220|C|T
118	TP53	R248W	17	7577539	7577539	G	A	19	17	7674221	7674221	SNV	chr17:7674221-7674221|G|A
119	TP53	R249	17	7577535	7577535	C	G	30	17	7674217	7674217	SNV	chr17:7674217-7674217|C|G
121	TP53	R273C	17	7577121	7577121	G	A	41.5	17	7673803	7673803	SNV	chr17:7673803-7673803|G|A
122	TP53	R273H	17	7577120	7577120	C	T	41	17	7673802	7673802	SNV	chr17:7673802-7673802|C|T
124	TSC1	FRAMESHIFT TRUNCATION	9	135766735	135820008			18	9	132891348	132944621		chr9:132891348-132944621|nan|nan
127	U2AF1	Q157P/R	21	44514777	44514777	T	G	50	21	43094667	43094667	SNV	chr21:43094667-43094667|T|G
128	U2AF1	S34Y/F	21	44524456	44524456	G	A	40	21	43104346	43104346	SNV	chr21:43104346-43104346|G|A
129	WT1	EXON 7 MUTATION	11	32417803	32417953			130	11	32396257	32396407		chr11:32396257-32396407|nan|nan
130	WT1	EXON 9 MUTATION	11	32413518	32413610			35	11	32391972	32392064		chr11:32391972-32392064|nan|nan
131	BRCA1	Loss-of-function	17	41197646	41277500			104	17	43045629	43125483		chr17:43045629-43125483|nan|nan
132	BRCA2	Loss-of-function	13	32889611	32973347			126	13	32315474	32399210		chr13:32315474-32399210|nan|nan
133	EGFR	Exon 19 Deletion	7	55242415	55242513			278	7	55174722	55174820		chr7:55174722-55174820|nan|nan
134	EGFR	G719S	7	55241707	55241707	G	A	23	7	55174014	55174014	SNV	chr7:55174014-55174014|G|A
135	NOTCH1	D1642H	9	139399219	139399219	C	G	20	9	136504767	136504767	SNV	chr9:136504767-136504767|C|G
136	NOTCH1	R2327W	9	139391212	139391212	G	A	20	9	136496760	136496760	SNV	chr9:136496760-136496760|G|A
137	NOTCH1	V2444FS	9	139390861	139390861	G	TGT	20	9	136496409	136496409	SNV	chr9:136496409-136496409|G|TGT
138	NOTCH1	S2275FS	9	139391369	139391370		A	20	9	136496917	136496918	SNV	chr9:136496917-136496918|nan|A
148	KRAS	G12A	12	25398284	25398284	C	G	63	12	25245350	25245350	SNV	chr12:25245350-25245350|C|G
151	BCL2	IGH-BCL2	14	106032614	107288051			20	14	105566277	106879844	Fusion	chr14:105566277-106879844|nan|nan
152	BCL2	Overexpression	18	60790579	60987361			40	18	63123346	63320128	Oexp	chr18:63123346-63320128|nan|nan
154	REL	AMPLIFICATION	2	61108709	61149800			20	2	60881574	60922665	Amp	chr2:60881574-60922665|nan|nan
155	RUNX1	Mutation	21	36160098	36421641			110	21	34787801	35049344		chr21:34787801-35049344|nan|nan
157	TET2	Mutation	4	106067450	106200973			120	4	105146293	105279816		chr4:105146293-105279816|nan|nan
158	AURKA	EXPRESSION	20	54944446	54967393			30	20	56369390	56392337		chr20:56369390-56392337|nan|nan
160	VHL	MUTATION	3	10182692	10193904			85	3	10141008	10152220		chr3:10141008-10152220|nan|nan
161	PBRM1	Mutation	3	52581857	52719852			30	3	52547841	52685836		chr3:52547841-52685836|nan|nan
163	EZH2	Mutation	7	148504477	148581370			35	7	148807385	148884278		chr7:148807385-148884278|nan|nan
164	FLI1	EWSR1-FLI1 Type 1	22	29664007	29683123			20	22	29268018	29287134		chr22:29268018-29287134|nan|nan
165	EZH2	Y646	7	148508726	148508728			42	7	148811634	148811636		chr7:148811634-148811636|nan|nan
168	BTK	C481S	X	100611165	100611165	A	T	40	X	101356177	101356177	SNV	chrX:101356177-101356177|A|T
171	ALK	ALK Fusion G1202R	2	29443613	29443613	C	T	23.5	2	29220747	29220747	SNV	chr2:29220747-29220747|C|T
173	ALK	EML4-ALK T1151INST	2	29445271	29445272		CGT	18	2	29222405	29222406		chr2:29222405-29222406|nan|CGT
177	ASXL1	Mutation	20	30946155	31027122			100	20	32358352	32439319		chr20:32358352-32439319|nan|nan
178	ATM	Mutation	11	108093559	108239826			90.5	11	108222832	108369099		chr11:108222832-108369099|nan|nan
179	ATM	Underexpression	11	108093559	108239826			39	11	108222832	108369099	Uexp	chr11:108222832-108369099|nan|nan
181	AURKA	Overexpression	20	54944446	54967393			38	20	56369390	56392337	Oexp	chr20:56369390-56392337|nan|nan
183	BAP1	Mutation	3	52435029	52444366			73.5	3	52401013	52410350		chr3:52401013-52410350|nan|nan
184	BRAF	AKAP9-BRAF	7	91570181	91625114			20	7	91940867	91995800	Fusion	chr7:91940867-91995800|nan|nan
185	BRCA1	Mutation	17	41197646	41277500			275	17	43045629	43125483		chr17:43045629-43125483|nan|nan
186	BRCA2	Mutation	13	32889611	32973347			282.5	13	32315474	32399210		chr13:32315474-32399210|nan|nan
187	CCNE1	Amplification	19	30302805	30315215			27	19	29811898	29824308	Amp	chr19:29811898-29824308|nan|nan
189	DNMT3A	Mutation	2	25455845	25565459			115	2	25232976	25342590		chr2:25232976-25342590|nan|nan
190	EGFR	Amplification	7	55086794	55279321			133	7	55019101	55211628	Amp	chr7:55019101-55211628|nan|nan
191	EGFR	Copy Number Variation	7	55086794	55279321			60	7	55019101	55211628	Amp	chr7:55019101-55211628|nan|nan
193	EGFR	Overexpression	7	55086794	55279321			145	7	55019101	55211628	Oexp	chr7:55019101-55211628|nan|nan
194	ERG	EWSR1-ERG	22	29664007	29683123			25	22	29268018	29287134	Fusion	chr22:29268018-29287134|nan|nan
197	FLI1	EWSR1-FLI1	22	29664007	29683123			25	22	29268018	29287134	Fusion	chr22:29268018-29287134|nan|nan
198	FOXL2	C134W	3	138665163	138665163	G	C	70	3	138946321	138946321	SNV	chr3:138946321-138946321|G|C
199	IDH2	R172	15	90631837	90631839			105	15	90088605	90088607	SNV	chr15:90088605-90088607|nan|nan
200	IKZF1	DELETION	7	50344378	50472799			120				Del	chrnan:nan-nan|nan|nan
201	KIT	M541L	4	55593464	55593464	A	C	25	4	54727298	54727298	SNV	chr4:54727298-54727298|A|C
203	KRAS	Q61	12	25380275	25380277			40	12	25227341	25227343	SNV	chr12:25227341-25227343|nan|nan
206	NOTCH1	Mutation	9	139388896	139440314			100	9	136494444	136545862		chr9:136494444-136545862|nan|nan
207	NOTCH1	P2514FS	9	139390649	139390650			35	9	136496197	136496198		chr9:136496197-136496198|nan|nan
208	NRAS	Mutation	1	115247090	115259515			213	1	114704469	114716894		chr1:114704469-114716894|nan|nan
210	PGR	Expression	11	100900355	101001255			60	11	101029624	101130524		chr11:101029624-101130524|nan|nan
212	PIK3CA	Amplification	3	178866311	178957881			28	3	179148523	179240093	Amp	chr3:179148523-179240093|nan|nan
213	PTEN	Deletion	10	89622870	89731687			55	10	87863113	87971930	Del	chr10:87863113-87971930|nan|nan
214	PTEN	Loss	10	89622870	89731687			290	10	87863113	87971930	Del	chr10:87863113-87971930|nan|nan
215	SF3B1	Mutation	2	198254508	198299815			130	2	197389784	197435091		chr2:197389784-197435091|nan|nan
216	SMAD4	MUTATION	18	48556583	48611409			25	18	51030213	51085039		chr18:51030213-51085039|nan|nan
217	SMARCA4	MUTATION	19	11071598	11172958			25	19	10960922	11062282		chr19:10960922-11062282|nan|nan
218	SMARCA4	INACTIVATING MUTATION	19	11071598	11172958			20	19	10960922	11062282		chr19:10960922-11062282|nan|nan
220	TERT	Promoter Mutation	5	1295161	1295373			95	5	1295046	1295258	SNV	chr5:1295046-1295258|nan|nan
221	TP53	Deleterious Mutation	17	7571720	7590856			78	17	7668402	7687538	SNV	chr17:7668402-7687538|nan|nan
222	TP53	Mutation	17	7571720	7590856			400	17	7668402	7687538	SNV	chr17:7668402-7687538|nan|nan
223	TP53	Truncating Mutation	17	7573998	7579714			40	17	7670680	7676396	SNV	chr17:7670680-7676396|nan|nan
230	CHEK2	Loss-of-function	22	29083732	29137832			25	22	28687744	28741844	Del	chr22:28687744-28741844|nan|nan
238	NT5C2	R367Q	10	104852955	104852955	C	T	17	10	103093198	103093198	SNV	chr10:103093198-103093198|C|T
239	NT5C2	K359Q	10	104852980	104852980	T	G	28	10	103093223	103093223	SNV	chr10:103093223-103093223|T|G
241	ABL1	BCR-ABL F317L	9	133748288	133748288	T	C	114.5	9	130872901	130872901	SNV	chr9:130872901-130872901|T|C
242	TP53	DNA Binding Domain Mutation	17	7577149	7578443			35	17	7673831	7675125	SNV	chr17:7673831-7675125|nan|nan
248	TERT	C228T	5	1295228	1295228	G	A	40	5	1295113	1295113	SNV	chr5:1295113-1295113|G|A
249	XRCC1	R194W	19	44057574	44057574	G	A	20	19	43553422	43553422	SNV	chr19:43553422-43553422|G|A
254	KRAS	RS61764370	12	25360224	25360224	A	C	30	12	25207290	25207290	SNV	chr12:25207290-25207290|A|C
257	EZH2	INTRON 6 MUTATION	7	148524359	148525831			20	7	148827267	148828739	SNV	chr7:148827267-148828739|nan|nan
258	MTHFR	A222V	1	11856378	11856378	G	A	55	1	11796321	11796321	SNV	chr1:11796321-11796321|G|A
259	GSTP1	I105V	11	67352689	67352689	A	G	20	11	67585218	67585218	SNV	chr11:67585218-67585218|A|G
261	XRCC1	Q399R	19	44055726	44055726	T	C	40	19	43551574	43551574	SNV	chr19:43551574-43551574|T|C
263	ABCB1	I1145I	7	87138645	87138645	A	G	25	7	87509329	87509329	SNV	chr7:87509329-87509329|A|G
264	ERCC2	K751Q	19	45854919	45854919	T	G	35	19	45351661	45351661	SNV	chr19:45351661-45351661|T|G
267	FGFR1	Amplification	8	38268656	38325363			170.5	8	38411138	38467845	Amp	chr8:38411138-38467845|nan|nan
268	FGFR1	Expression	8	38268656	38325363			46	8	38411138	38467845		chr8:38411138-38467845|nan|nan
269	ROS1	REARRANGEMENT	6	117609463	117747018			108	6	117288300	117425855		chr6:117288300-117425855|nan|nan
270	MET	Amplification	7	116312459	116436396			81.5	7	116672405	116796342	Amp	chr7:116672405-116796342|nan|nan
271	ATR	I774FS	3	142274740	142274740			20	3	142555898	142555898	SNV	chr3:142555898-142555898|nan|nan
272	CDKN2A	p16 Expression	9	21968055	21974865			180	9	21968056	21974866		chr9:21968056-21974866|nan|nan
276	CD274	Expression	9	5450525	5470547			330	9	5450525	5470547		chr9:5450525-5470547|nan|nan
277	MTOR	MUTATION	1	11166592	11322564			22.5	1	11106535	11262507	SNV	chr1:11106535-11262507|nan|nan
281	FBXW7	MUTATION	4	153245446	153332714			20	4	152324294	152411562	SNV	chr4:152324294-152411562|nan|nan
289	ERBB3	Overexpression	12	56473645	56497289			37	12	56079861	56103505	Oexp	chr12:56079861-56103505|nan|nan
291	EZH2	OVEREXPRESSION	7	148504477	148581370			20	7	148807385	148884278	Oexp	chr7:148807385-148884278|nan|nan
298	MYCN	Amplification	2	16080686	16087129			43	2	15940564	15947007	Amp	chr2:15940564-15947007|nan|nan
300	SMO	Mutation	7	128828713	128853386			44	7	129188872	129213545	SNV	chr7:129188872-129213545|nan|nan
301	PTCH1	MUTATION	9	98205262	98270943			25	9	95442980	95508661	SNV	chr9:95442980-95508661|nan|nan
303	STK11	EXON 1-2 MUTATION	19	1205740	1218499			20	19	1205741	1218500	SNV	chr19:1205741-1218500|nan|nan
306	ERBB2	Amplification	17	37856333	37884915			883	17	39700080	39728662	Amp	chr17:39700080-39728662|nan|nan
308	ALK	EML4-ALK G1269A	2	29432682	29432682	C	G	17.5	2	29209816	29209816	SNV	chr2:29209816-29209816|C|G
311	PIK3CA	Mutation	3	178866311	178957881			439	3	179148523	179240093	SNV	chr3:179148523-179240093|nan|nan
312	EGFR	VIII	7	55087058	55223523			69	7	55019365	55155830		chr7:55019365-55155830|nan|nan
313	PTEN	Expression	10	89622870	89731687			54.5	10	87863113	87971930		chr10:87863113-87971930|nan|nan
314	NRG1	Expression	8	31497942	32622294			37	8	31640426	32764776		chr8:31640426-32764776|nan|nan
315	AREG	Expression	4	75310851	75320726			58	4	74445134	74455009		chr4:74445134-74455009|nan|nan
318	EREG	EXPRESSION	4	75230860	75254468			35.5	4	74365143	74388751		chr4:74365143-74388751|nan|nan
324	MET	EXON 14 SKIPPING MUTATION	7	116411903	116412043			65.5	7	116771849	116771989	SNV	chr7:116771849-116771989|nan|nan
329	ERCC1	EXPRESSION	19	45916692	45926824			30	19	45413434	45423566		chr19:45413434-45423566|nan|nan
335	DNMT1	EXPRESSION	19	10244022	10305811			18	19	10133346	10195135		chr19:10133346-10195135|nan|nan
336	KRAS	Mutation	12	25362365	25403737			545.5	12	25209431	25250803	SNV	chr12:25209431-25250803|nan|nan
337	PDCD4	EXPRESSION	10	112631596	112659763			20	10	110871838	110900005		chr10:110871838-110900005|nan|nan
343	MDM2	EXPRESSION	12	69201956	69239214			20	12	68808176	68845434		chr12:68808176-68845434|nan|nan
347	TYMS	Overexpression	18	657604	673578			40	18	657604	673578	Oexp	chr18:657604-673578|nan|nan
349	SMARCA4	UNDEREXPRESSION	19	11071598	11172958			30	19	10960922	11062282	Uexp	chr19:10960922-11062282|nan|nan
352	ALK	EML4-ALK C1156Y-L1198F	2	29443625	29445258			20	2	29220759	29222392	Fusion	chr2:29220759-29222392|nan|nan
354	EGFR	Expression	7	55086794	55279321			60	7	55019101	55211628		chr7:55019101-55211628|nan|nan
369	TP53	WILD TYPE	17	7571720	7590856			68	17	7668402	7687538		chr17:7668402-7687538|nan|nan
382	TYMS	Underexpression	18	657604	673578			20	18	657604	673578	Uexp	chr18:657604-673578|nan|nan
384	TOP1	EXPRESSION	20	39657458	39753127			25	20	41028818	41124487		chr20:41028818-41124487|nan|nan
386	HSPA5	EXPRESSION	9	127997132	128003609			20	9	125234853	125241330		chr9:125234853-125241330|nan|nan
388	KIT	MUTATION	4	55524085	55606881			17	4	54657918	54740715		chr4:54657918-54740715|nan|nan
394	FOXP3	EXPRESSION	X	49106897	49121288			20	X	49250436	49264826		chrX:49250436-49264826|nan|nan
399	BRAF	Mutation	7	140453136	140481403			151	7	140753336	140781603		chr7:140753336-140781603|nan|nan
410	CDX2	EXPRESSION	13	28536274	28545276			20	13	27962137	27971139		chr13:27962137-27971139|nan|nan
411	STAT3	SH2 DOMAIN MUTATION	17	40465342	40475372			20	17	42313324	42323354		chr17:42313324-42323354|nan|nan
413	ERBB2	Kinase Domain Mutation	17	37879863	37882870			17.5	17	39723610	39726617		chr17:39723610-39726617|nan|nan
414	ERBB2	Y772_A775DUP	17	37880996	37880997		TACGTGATGGCT	36	17	39724743	39724744	SNV	chr17:39724743-39724744|nan|TACGTGATGGCT
415	EGFR	C797S	7	55249091	55249091	T	A	17.5	7	55181398	55181398	SNV	chr7:55181398-55181398|T|A
416	ERBB2	SERUM LEVELS	17	37856333	37884915			35	17	39700080	39728662		chr17:39700080-39728662|nan|nan
419	NTRK1	Fusion	1	156844175	156851434			77.5	1	156874383	156881642	Fusion	chr1:156874383-156881642|nan|nan
424	MYD88	L265P	3	38182641	38182641	T	C	31	3	38141150	38141150	SNV	chr3:38141150-38141150|T|C
425	KRAS	G12V	12	25398284	25398284	C	A	67.5	12	25245350	25245350	SNV	chr12:25245350-25245350|C|A
427	NRAS	Q61K	1	115256530	115256530	G	T	24.5	1	114713909	114713909	SNV	chr1:114713909-114713909|G|T
429	KIT	EXPRESSION	4	55524085	55606881			20	4	54657918	54740715		chr4:54657918-54740715|nan|nan
431	CBFB	CBFB-MYH11	16	67063148	67116211			20	16	67029245	67082308	Fusion	chr16:67029245-67082308|nan|nan
432	KMT2A	MLL-MLLT3						40				Fusion	chrnan:nan-nan|nan|nan
434	HIF1A	OVEREXPRESSION	14	62162258	62214976			25	14	61695540	61748258	Oexp	chr14:61695540-61748258|nan|nan
435	EPAS1	OVEREXPRESSION	2	46524541	46613836			25	2	46297402	46386697	Oexp	chr2:46297402-46386697|nan|nan
436	VHL	LOSS	3	10182692	10193904			23	3	10141008	10152220	Del	chr3:10141008-10152220|nan|nan
437	FLT3	D835	13	28592642	28592642	C	A	46	13	28018505	28018505	SNV	chr13:28018505-28018505|C|A
442	EGFR	Mutation	7	55086794	55279321			280	7	55019101	55211628		chr7:55019101-55211628|nan|nan
443	EGFR	G465R	7	55227926	55227926	G	A	20	7	55160233	55160233	SNV	chr7:55160233-55160233|G|A
448	SSX1	SS18-SSX1						145				Fusion	chrnan:nan-nan|nan|nan
449	SSX2	SS18-SSX2						85				Fusion	chrnan:nan-nan|nan|nan
453	EGFR	S492R	7	55228009	55228009	C	A	23	7	55160316	55160316	SNV	chr7:55160316-55160316|C|A
456	FCGR2A	H167R	1	161479745	161479745	A	G	35	1	161509955	161509955	SNV	chr1:161509955-161509955|A|G
457	FCGR3A	F212V	1	161514542	161514542	A	C	35	1	161544752	161544752	SNV	chr1:161544752-161544752|A|C
458	FCGR2B	I232T	1	161643798	161643798	T	C	20	1	161674008	161674008	SNV	chr1:161674008-161674008|T|C
461	PML	B2 DOMAIN MUTATION	15	74315213	74315219			20	15	74022872	74022878		chr15:74022872-74022878|nan|nan
462	PML	PML-RARA A216V	15	74315213	74315213	C	T	30	15	74022872	74022872	SNV	chr15:74022872-74022872|C|T
465	ROS1	CD74-ROS1 G2032R	6	117638347	117638347	C	T	31.5	6	117317184	117317184	SNV	chr6:117317184-117317184|C|T
470	MTOR	F2108L	1	11187094	11187094	G	T	16.5	1	11127037	11127037	SNV	chr1:11127037-11127037|G|T
472	ALDH1A2	Overexpression	15	58245622	58358616			30	15	57953424	58066418	Oexp	chr15:57953424-58066418|nan|nan
477	BRCA1	P968FS	17	41244645	41244646		GA	20	17	43092628	43092629	SNV	chr17:43092628-43092629|nan|GA
485	STK11	LOSS	19	1205740	1228428			23	19	1205741	1228429	Del	chr19:1205741-1228429|nan|nan
487	MMP2	SERUM LEVELS	16	55512883	55540603			25	16	55478971	55506691		chr16:55478971-55506691|nan|nan
499	ALK	Fusion	2	29415640	29446394			648	2	29192774	29223528	Fusion	chr2:29192774-29223528|nan|nan
500	ALK	EML4-ALK e20-e20	2	42396490	42552694			16.5	2	42169350	42325554	Fusion	chr2:42169350-42325554|nan|nan
503	ALK	EML4-ALK e6-e20	2	42396490	42491871			25	2	42169350	42264731	Fusion	chr2:42169350-42264731|nan|nan
505	GNAQ	MUTATION	9	80331003	80646374			26	9	77716087	78031458		chr9:77716087-78031458|nan|nan
506	GNA11	MUTATION	19	3094408	3124002			24	19	3094410	3124004		chr19:3094410-3124004|nan|nan
507	GNAQ	Q209	9	80409487	80409489			20	9	77794571	77794573		chr9:77794571-77794573|nan|nan
509	KIT	Exon 9 Mutation	4	55592023	55592216			102.5	4	54725857	54726050		chr4:54725857-54726050|nan|nan
510	PTEN	Mutation	10	89622870	89731687			31	10	87863113	87971930		chr10:87863113-87971930|nan|nan
512	ALK	Mutation	2	29415640	30144432			20	2	29192774	29921566		chr2:29192774-29921566|nan|nan
513	ALK	NPM-ALK	5	170814120	170818803			27	5	171387116	171391799	Fusion	chr5:171387116-171391799|nan|nan
519	FLT3	Mutation	13	28577411	28674729			85	13	28003274	28100592		chr13:28003274-28100592|nan|nan
520	ALK	CLTC-ALK	17	57697219	57768072			19	17	59619858	59690711	Fusion	chr17:59619858-59690711|nan|nan
521	U2AF1	MUTATION	21	44513066	44527697			20	21	43092956	43107587		chr21:43092956-43107587|nan|nan
526	BCL2L11	DELETION POLYMORPHISM	2	111883195	111886097			40	2	111125618	111128520		chr2:111125618-111128520|nan|nan
527	ALK	ALK Fusion I1171	2	29445213	29445213	A	G	42.5	2	29222347	29222347	SNV	chr2:29222347-29222347|A|G
529	SIRT1	OVEREXPRESSION	10	69644427	69678147			16	10	67884669	67918390	Oexp	chr10:67884669-67918390|nan|nan
530	KRAS	G12R	12	25398285	25398285	C	G	32.5	12	25245351	25245351	SNV	chr12:25245351-25245351|C|G
531	TP53	P72R	17	7579472	7579472	G	C	45	17	7676154	7676154	SNV	chr17:7676154-7676154|G|C
532	PALB2	BIALLELIC INACTIVATION	16	23614491	23652631			17.5	16	23603170	23641310		chr16:23603170-23641310|nan|nan
535	PDGFRB	EBF1-PDGFRB	5	158134987	158526769			32.5	5	158707979	159099761	Fusion	chr5:158707979-159099761|nan|nan
553	CDK4	AMPLIFICATION	12	58141510	58146304			30	12	57747727	57752521	Amp	chr12:57747727-57752521|nan|nan
554	CDKN2A	Loss	9	21967752	21994623			42.5	9	21967753	21994624	Del	chr9:21967753-21994624|nan|nan
557	ASXL1	EXON 12 MUTATION	20	31021087	31021720			20	20	32433284	32433917		chr20:32433284-32433917|nan|nan
559	CALR	EXON 9 FRAMESHIFT	19	13054527	13054727			80	19	12943713	12943913		chr19:12943713-12943913|nan|nan
560	CSF3R	Mutation	1	36932096	36933444			30	1	36466495	36467843		chr1:36466495-36467843|nan|nan
562	EGFR	S768I	7	55249005	55249005	G	T	20.5	7	55181312	55181312	SNV	chr7:55181312-55181312|G|T
563	BRAF	V600K	7	140453136	140453137	AC	TT	107.5	7	140753336	140753337	SNV	chr7:140753336-140753337|AC|TT
566	MAP2K7	E116K	19	7975157	7975157	G	A	25	19	7910272	7910272	SNV	chr19:7910272-7910272|G|A
567	PDGFRA	Fusion						100				Fusion	chrnan:nan-nan|nan|nan
568	PDGFRB	Fusion						140				Fusion	chrnan:nan-nan|nan|nan
569	FGFR1	Fusion	8	38268656	38325363			103	8	38411138	38467845	Fusion	chr8:38411138-38467845|nan|nan
570	IDH2	Mutation	15	90626277	90645736			94	15	90083045	90102504		chr15:90083045-90102504|nan|nan
571	JAK2	PCM1-JAK2						57.5				Fusion	chrnan:nan-nan|nan|nan
574	PDGFRA	FIP1L1-PDGFRA	4	54243812	54294350			63.5	4	53377645	53428183	Fusion	chr4:53377645-53428183|nan|nan
577	PDGFRA	FIP1L1-PDGFRA T674I	4	55144547	55144547	C	T	15.5	4	54278380	54278380	SNV	chr4:54278380-54278380|C|T
578	BIRC5	OVEREXPRESSION	17	76210267	76221717			20	17	78214186	78225636	Oexp	chr17:78214186-78225636|nan|nan
587	NF1	Mutation	17	29421945	29704695			32	17	31094927	31377677		chr17:31094927-31377677|nan|nan
592	KRAS	Amplification	12	25362365	25403737			27	12	25209431	25250803	Amp	chr12:25209431-25250803|nan|nan
594	CEBPA	BIALLELIC INACTIVATION	19	33790840	33793470			25	19	33299934	33302564		chr19:33299934-33302564|nan|nan
595	SRSF2	MUTATION	17	74732402	74733113			25	17	76736320	76737031		chr17:76736320-76737031|nan|nan
596	NRAS	G12/G13	1	115258744	115258748			20	1	114716123	114716127		chr1:114716123-114716127|nan|nan
600	AR	MUTATION	X	66764465	66950461			20	X	67544623	67730619		chrX:67544623-67730619|nan|nan
602	CDK6	OVEREXPRESSION	7	92234235	92463231			24	7	92604921	92833917	Oexp	chr7:92604921-92833917|nan|nan
607	ESR1	Overexpression	6	152128686	152424406			20	6	151807551	152103271	Oexp	chr6:151807551-152103271|nan|nan
611	BRAF	D594G	7	140453154	140453154	T	C	43.5	7	140753354	140753354	SNV	chr7:140753354-140753354|T|C
618	BRAF	KIAA1549-BRAF	7	138545885	138666064			105.5	7	138861139	138981318	Fusion	chr7:138861139-138981318|nan|nan
621	MET	Overexpression	7	116312459	116436396			64	7	116672405	116796342	Oexp	chr7:116672405-116796342|nan|nan
624	MKI67	EXPRESSION	10	129894923	129924649			35	10	128096659	128126385		chr10:128096659-128126385|nan|nan
629	FGFR2	Amplification	10	123239371	123357917			25	10	121479857	121598403	Amp	chr10:121479857-121598403|nan|nan
644	PRDM1	MUTATION	6	106534195	106557813			20	6	106086320	106109938		chr6:106086320-106109938|nan|nan
645	IDH1	Mutation	2	209101803	209116275			83	2	208237079	208251551		chr2:208237079-208251551|nan|nan
647	LRP1B	DELETION	2	140988992	142889270			20	2	140231423	142131701	Del	chr2:140231423-142131701|nan|nan
648	ATRX	Underexpression	X	76760356	77041702			19	X	77504878	77786216	Uexp	chrX:77504878-77786216|nan|nan
651	AXL	EXPRESSION	19	41725108	41767671			20	19	41219203	41261766		chr19:41219203-41261766|nan|nan
652	GAS6	EXPRESSION	13	114523524	114567046			23	13	113820551	113864073		chr13:113820551-113864073|nan|nan
658	BRAF	L505H	7	140477794	140477794	A	T	19	7	140777994	140777994	SNV	chr7:140777994-140777994|A|T
666	ERBB2	Mutation	17	37868196	37881332			37.5	17	39711943	39725079		chr17:39711943-39725079|nan|nan
669	STAG2	MUTATION	X	123176418	123217308			20	X	124042568	124083458		chrX:124042568-124083458|nan|nan
683	PAX8	Expression	2	113973574	114036527			40	2	113215997	113278950		chr2:113215997-113278950|nan|nan
693	SGK1	Overexpression	6	134490384	134639196			24	6	134169246	134318058	Oexp	chr6:134169246-134318058|nan|nan
706	EWSR1	EWSR1-FLI1	22	29664307	29688158			45	22	29268318	29292169	Fusion	chr22:29268318-29292169|nan|nan
711	KLLN	PROMOTER METHYLATION						30				Met	chrnan:nan-nan|nan|nan
715	STK11	Mutation	19	1205740	1223074			40	19	1205741	1223075		chr19:1205741-1223075|nan|nan
718	EGFR	G719	7	55241707	55241708			25	7	55174014	55174015		chr7:55174014-55174015|nan|nan
719	BRD4	BRD4-NUTM1						25.5				Fusion	chrnan:nan-nan|nan|nan
721	CYP2D6	LOSS-OF-FUNCTION	22	42522501	42526908			20	22	42126499	42130906		chr22:42126499-42130906|nan|nan
722	DDIT3	FUS-DDIT3						70				Fusion	chrnan:nan-nan|nan|nan
729	UGT1A1	UGT1A1*28	2	234668881	234668882		TATATATATATATA	50	2	233760235	233760236	SNV	chr2:233760235-233760236|nan|TATATATATATATA
732	UGT1A1	UGT1A1*60						20					chrnan:nan-nan|nan|nan
737	DPYD	DPYD*2A HOMOZYGOSITY	1	97915614	97915614	C	T	50	1	97450058	97450058	SNV	chr1:97450058-97450058|C|T
738	DPYD	DPYD*13 HOMOZYGOSITY	1	97981343	97981343	A	C	50	1	97515787	97515787	SNV	chr1:97515787-97515787|A|C
740	DPYD	RS67376798 HOMOZYGOSITY						50					chrnan:nan-nan|nan|nan
742	WWTR1	WWTR1-CAMTA1	3	149235022	149290787			20	3	149517235	149573000	Fusion	chr3:149517235-149573000|nan|nan
772	HOXB13	G84E	17	46805705	46805705	C	T	40	17	48728343	48728343	SNV	chr17:48728343-48728343|C|T
782	FGFR2	FGFR2-BICC1	10	123239371	123357917			38	10	121479857	121598403	Fusion	chr10:121479857-121598403|nan|nan
783	FGFR2	FGFR2-AHCYL1	10	123239371	123357917			23	10	121479857	121598403	Fusion	chr10:121479857-121598403|nan|nan
784	CDKN2B	METHYLATION	9	22009121	22009172			20	9	22009122	22009173	Met	chr9:22009122-22009173|nan|nan
798	MET	D1228V	7	116423408	116423408	A	T	20	7	116783354	116783354	SNV	chr7:116783354-116783354|A|T
800	NTRK1	SQSTM1-NTRK1						30				Fusion	chrnan:nan-nan|nan|nan
801	NTRK3	ETV6-NTRK3	12	11802788	12022903			107	12	11649854	11869969	Fusion	chr12:11649854-11869969|nan|nan
820	VHL	A149S (c.445G>T)	3	10188302	10188302	G	T	17.5	3	10146618	10146618	SNV	chr3:10146618-10146618|G|T
823	EPCAM	3' EXON DELETION	2	47612305	47614173			20	2	47385166	47387034		chr2:47385166-47387034|nan|nan
827	FGFR3	Mutation	4	1795039	1810599			70	4	1793312	1808872		chr4:1793312-1808872|nan|nan
830	FGFR3	FGFR3-TACC3	4	1795039	1808661			30	4	1793312	1806934	Fusion	chr4:1793312-1806934|nan|nan
839	ALK	Alternative Transcript (ATI)						20					chrnan:nan-nan|nan|nan
843	VHL	EXON 1-3 DELETION	3	10183532	10191649			17.5	3	10141848	10149965		chr3:10141848-10149965|nan|nan
844	VHL	EXON 1 DELETION	3	10183532	10183871			20	3	10141848	10142187		chr3:10141848-10142187|nan|nan
860	NTRK1	Overexpression	1	156830686	156851434			20	1	156860894	156881642	Oexp	chr1:156860894-156881642|nan|nan
875	ERBB2	Overexpression						77.5				Oexp	chrnan:nan-nan|nan|nan
877	GNAS	c.393T>C	20	57428713	57428713	T	C	165	20	58853658	58853658	SNV	chr20:58853658-58853658|T|C
892	ABL1	BCR-ABL F359V	9	133748414	133748414	T	G	54	9	130873027	130873027	SNV	chr9:130873027-130873027|T|G
906	KRAS	A146T	12	25378562	25378562	C	T	21	12	25225628	25225628	SNV	chr12:25225628-25225628|C|T
913	KRAS	G12S	12	25398285	25398285	C	T	38	12	25245351	25245351	SNV	chr12:25245351-25245351|C|T
922	TP53	Y220C	17	7578190	7578190	T	C	15.5	17	7674872	7674872	SNV	chr17:7674872-7674872|T|C
1002	EGFR	E746_A750del	7	55242465	55242479	GGAATTAAGAGAAGC		17.5	7	55174772	55174786	SNV	chr7:55174772-55174786|GGAATTAAGAGAAGC|nan
1021	ABL1	BCR-ABL M244V	9	133738330	133738330	A	G	60	9	130862943	130862943	SNV	chr9:130862943-130862943|A|G
1022	ABL1	BCR-ABL L248V	9	133738342	133738342	C	G	33	9	130862955	130862955	SNV	chr9:130862955-130862955|C|G
1023	ABL1	BCR-ABL G250E	9	133738349	133738349	G	A	62	9	130862962	130862962	SNV	chr9:130862962-130862962|G|A
1024	ABL1	BCR-ABL Q252H	9	133738356	133738356	G	C	28	9	130862969	130862969	SNV	chr9:130862969-130862969|G|C
1025	ABL1	BCR-ABL Y253H	9	133738357	133738357	T	C	74.5	9	130862970	130862970	SNV	chr9:130862970-130862970|T|C
1027	ABL1	BCR-ABL D276G	9	133747520	133747520	A	G	18	9	130872133	130872133	SNV	chr9:130872133-130872133|A|G
1029	ABL1	BCR-ABL M351T	9	133748391	133748391	T	C	60.5	9	130873004	130873004	SNV	chr9:130873004-130873004|T|C
1030	ABL1	BCR-ABL H396R	9	133750356	133750356	A	G	36	9	130874969	130874969	SNV	chr9:130874969-130874969|A|G
1152	ABL1	BCR-ABL F486S	9	133755488	133755488	T	C	25	9	130880101	130880101	SNV	chr9:130880101-130880101|T|C
1173	ABL1	BCR-ABL E255V	9	133738364	133738364	A	T	47	9	130862977	130862977	SNV	chr9:130862977-130862977|A|T
1184	ABL1	BCR-ABL F359C	9	133748415	133748415	T	G	41.5	9	130873028	130873028	SNV	chr9:130873028-130873028|T|G
1231	ABL1	BCR-ABL V299L	9	133747588	133747588	G	C	22	9	130872201	130872201	SNV	chr9:130872201-130872201|G|C
1255	MGMT	Underexpression	10	131265448	131566271			65	10	129467184	129768007	Uexp	chr10:129467184-129768007|nan|nan
1257	RRM1	Underexpression	11	4116039	4160106			85	11	4094809	4138876	Uexp	chr11:4094809-4138876|nan|nan
1260	RET	C609Y	10	43609070	43609070	G	A	20	10	43113622	43113622	SNV	chr10:43113622-43113622|G|A
1263	KIT	N822K	4	55599340	55599340	T	A	24.5	4	54733174	54733174	SNV	chr4:54733174-54733174|T|A
1267	KIT	T670I	4	55595519	55595519	C	T	21.5	4	54729353	54729353	SNV	chr4:54729353-54729353|C|T
1269	BRAF	Amplification	7	140434279	140624564			17.5	7	140734479	140924764	Amp	chr7:140734479-140924764|nan|nan
1277	NTRK3	Fusion						35					chrnan:nan-nan|nan|nan
1278	NTRK1	LMNA-NTRK1	1	156084498	156108548			20	1	156114707	156138757	Fusion	chr1:156114707-156138757|nan|nan
1285	CTNNB1	T41A	3	41266124	41266124	A	G	55	3	41224633	41224633	SNV	chr3:41224633-41224633|A|G
1286	CTNNB1	S45F	3	41266137	41266137	C	T	60	3	41224646	41224646	SNV	chr3:41224646-41224646|C|T
1287	CTNNB1	S45P	3	41266136	41266136	T	C	35	3	41224645	41224645	SNV	chr3:41224645-41224645|T|C
1302	FLT3	D835V	13	28592641	28592641	T	A	19	13	28018504	28018504	SNV	chr13:28018504-28018504|T|A
1306	TP53	Overexpression	17	7571720	7590856			65	17	7668402	7687538	Oexp	chr17:7668402-7687538|nan|nan
1307	TP53	ALTERATION	17	7571720	7590856			40	17	7668402	7687538		chr17:7668402-7687538|nan|nan
1487	ABL1	BCR-ABL E355G	9	133748403	133748403	A	G	34.5	9	130873016	130873016	SNV	chr9:130873016-130873016|A|G
1523	ABL1	BCR-ABL F359I	9	133748414	133748414	T	A	29.5	9	130873027	130873027	SNV	chr9:130873027-130873027|T|A
1686	ACVR1	G328V	2	158622516	158622516	C	A	30	2	157766004	157766004	SNV	chr2:157766004-157766004|C|A
1687	RET	Fusion						92.5				Fusion	chrnan:nan-nan|nan|nan
1738	VHL	L158P (c.473T>C)	3	10191480	10191480	T	C	22.5	3	10149796	10149796	SNV	chr3:10149796-10149796|T|C
1739	VHL	R167Q (c.500G>A)	3	10191507	10191507	G	A	95	3	10149823	10149823	SNV	chr3:10149823-10149823|G|A
1741	VHL	Y98H (c.292T>C)	3	10183823	10183823	T	C	67.5	3	10142139	10142139	SNV	chr3:10142139-10142139|T|C
1743	VHL	F119L (c.357C>G)	3	10188214	10188214	C	G	22.5	3	10146530	10146530	SNV	chr3:10146530-10146530|C|G
1745	VHL	T157I (c.470C>T)	3	10191477	10191477	C	T	32.5	3	10149793	10149793	SNV	chr3:10149793-10149793|C|T
1746	VHL	R161Q (c.482G>A)	3	10191489	10191489	G	A	65	3	10149805	10149805	SNV	chr3:10149805-10149805|G|A
1747	VHL	R167W (c.499C>T)	3	10191506	10191506	C	T	97.5	3	10149822	10149822	SNV	chr3:10149822-10149822|C|T
1748	VHL	L178P (c.533T>C)	3	10191540	10191540	T	C	42.5	3	10149856	10149856	SNV	chr3:10149856-10149856|T|C
1752	VHL	Q73* (c.217C>T)	3	10183748	10183748	C	T	27.5	3	10142064	10142064	SNV	chr3:10142064-10142064|C|T
1754	VHL	N78H (c.232A>C)	3	10183763	10183763	A	C	32.5	3	10142079	10142079	SNV	chr3:10142079-10142079|A|C
1755	VHL	N78S (c.233A>G)	3	10183764	10183764	A	G	65	3	10142080	10142080	SNV	chr3:10142080-10142080|A|G
1760	VHL	P86L (c.257C>T)	3	10183788	10183788	C	T	27.5	3	10142104	10142104	SNV	chr3:10142104-10142104|C|T
1765	EGFR	Gain-of-function						20					chrnan:nan-nan|nan|nan
1767	VHL	W117C (c.351G>T)	3	10188208	10188208	G	T	25	3	10146524	10146524	SNV	chr3:10146524-10146524|G|T
1772	VHL	C162R (c.484T>C)	3	10191491	10191491	T	C	22.5	3	10149807	10149807	SNV	chr3:10149807-10149807|T|C
1773	VHL	C162F (c.485G>T)	3	10191492	10191492	G	T	22.5	3	10149808	10149808	SNV	chr3:10149808-10149808|G|T
1774	VHL	C162W (c.486C>G)	3	10191493	10191493	C	G	32.5	3	10149809	10149809	SNV	chr3:10149809-10149809|C|G
1776	VHL	L184P (c.551T>C)	3	10191558	10191558	T	C	32.5	3	10149874	10149874	SNV	chr3:10149874-10149874|T|C
1782	VHL	P154L (c.461C>T)	3	10188318	10188318	C	T	30	3	10146634	10146634	SNV	chr3:10146634-10146634|C|T
1787	VHL	S65W (c.194C>G)	3	10183725	10183725	C	G	105	3	10142041	10142041	SNV	chr3:10142041-10142041|C|G
1788	VHL	S65L (c.194C>T)	3	10183725	10183725	C	T	77.5	3	10142041	10142041	SNV	chr3:10142041-10142041|C|T
1793	VHL	L89P (c.266T>C)	3	10183797	10183797	T	C	32.5	3	10142113	10142113	SNV	chr3:10142113-10142113|T|C
1794	VHL	E94* (c.280G>T)	3	10183811	10183811	G	T	42.5	3	10142127	10142127	SNV	chr3:10142127-10142127|G|T
1796	VHL	R113* (c.337C>T)	3	10183868	10183868	C	T	37.5	3	10142184	10142184	SNV	chr3:10142184-10142184|C|T
1798	VHL	L118P (c.353T>C)	3	10188210	10188210	T	C	42.5	3	10146526	10146526	SNV	chr3:10146526-10146526|T|C
1801	VHL	F136S (c.407T>C)	3	10188264	10188264	T	C	47.5	3	10146580	10146580	SNV	chr3:10146580-10146580|T|C
1802	VHL	L153fs (c.457delC)	3	10188317	10188317	C		17.5	3	10146633	10146633	SNV	chr3:10146633-10146633|C|nan
1803	VHL	L158V (c.472C>G)	3	10191479	10191479	C	G	22.5	3	10149795	10149795	SNV	chr3:10149795-10149795|C|G
1804	VHL	R161* (c.481C>T)	3	10191488	10191488	C	T	67.5	3	10149804	10149804	SNV	chr3:10149804-10149804|C|T
1810	VHL	Q195* (c.583C>T)	3	10191590	10191590	C	T	60	3	10149906	10149906	SNV	chr3:10149906-10149906|C|T
1824	VHL	C162Y (c.485G>A)	3	10191492	10191492	G	A	20	3	10149808	10149808	SNV	chr3:10149808-10149808|G|A
1826	VHL	V170D (c.509T>A)	3	10191516	10191516	T	A	40	3	10149832	10149832	SNV	chr3:10149832-10149832|T|A
1834	VHL	E70* (c.208G>T)	3	10183739	10183739	G	T	27.5	3	10142055	10142055	SNV	chr3:10142055-10142055|G|T
1845	VHL	Q164* (c.490C>T)	3	10191497	10191497	C	T	30	3	10149813	10149813	SNV	chr3:10149813-10149813|C|T
1848	VHL	Q96* (c.286C>T)	3	10183817	10183817	C	T	22.5	3	10142133	10142133	SNV	chr3:10142133-10142133|C|T
1849	VHL	P86R (c.257C>G)	3	10183788	10183788	C	G	17.5	3	10142104	10142104	SNV	chr3:10142104-10142104|C|G
1854	EGFR	Ex19 del L858R						50					chrnan:nan-nan|nan|nan
1859	VHL	G93S (c.277G>A)	3	10183808	10183808	G	A	22.5	3	10142124	10142124	SNV	chr3:10142124-10142124|G|A
1863	EGFR	RARE Exon 18-21 Mutation						30					chrnan:nan-nan|nan|nan
1871	VHL	I151T (c.452T>C)	3	10188309	10188309	T	C	17.5	3	10146625	10146625	SNV	chr3:10146625-10146625|T|C
1874	VHL	S80N (c.239G>A)	3	10183770	10183770	G	A	25	3	10142086	10142086	SNV	chr3:10142086-10142086|G|A
1887	VHL	L169P (c.506T>C)	3	10191513	10191513	T	C	17.5	3	10149829	10149829	SNV	chr3:10149829-10149829|T|C
1902	VHL	P86S (c.256C>T)	3	10183787	10183787	C	T	42.5	3	10142103	10142103	SNV	chr3:10142103-10142103|C|T
1907	VHL	R177fs (c.528del)	3	10191535	10191535	G		17.5	3	10149851	10149851	SNV	chr3:10149851-10149851|G|nan
1914	VHL	R120G (c.358A>G)	3	10188215	10188215	A	G	22.5	3	10146531	10146531	SNV	chr3:10146531-10146531|A|G
1939	VHL	Exon 3 Deletion	3	10191471	10193904			25	3	10149787	10152220		chr3:10149787-10152220|nan|nan
1946	VHL	Y156C (c.467A>G)	3	10191474	10191474	A	G	27.5	3	10149790	10149790	SNV	chr3:10149790-10149790|A|G
1956	VHL	E70K (c.208G>A)	3	10183739	10183739	G	A	45	3	10142055	10142055	SNV	chr3:10142055-10142055|G|A
1963	VHL	S80R (c.238A>C)	3	10183769	10183769	A	C	22.5	3	10142085	10142085	SNV	chr3:10142085-10142085|A|C
2050	DICER1	E1705K	14	95560476	95560476	C	T	20	14	95094139	95094139	SNV	chr14:95094139-95094139|C|T
2051	DICER1	D1709N						40					chrnan:nan-nan|nan|nan
2052	DICER1	E1813Q	14	95557630	95557630	C	G	25	14	95091293	95091293	SNV	chr14:95091293-95091293|C|G
2078	VHL	Splice Site (c.464-2A>G)	3	10191469	10191469	A	G	20	3	10149785	10149785	SNV	chr3:10149785-10149785|A|G
2088	VHL	F76del (c.224_226delTCT)	3	10183755	10183757	TCT		120	3	10142071	10142073	SNV	chr3:10142071-10142073|TCT|nan
2089	VHL	R82_V84del (c.243_251del)	3	10183774	10183782	GCGCGTCGT		17.5	3	10142090	10142098	SNV	chr3:10142090-10142098|GCGCGTCGT|nan
2091	VHL	T152fs (c.455insA)						17.5					chrnan:nan-nan|nan|nan
2108	ARID1A	Underexpression	1	27022524	27108595			34	1	26696033	26782104	Uexp	chr1:26696033-26782104|nan|nan
2114	VHL	Splice Site (c.340+1G>A)	3	10183872	10183872	G	A	50	3	10142188	10142188	SNV	chr3:10142188-10142188|G|A
2125	VHL	Q132P (c.395A>C)	3	10188252	10188252	A	C	17.5	3	10146568	10146568	SNV	chr3:10146568-10146568|A|C
2133	VHL	Splice Site (c.341-2A>C)	3	10188196	10188196	A	C	17.5	3	10146512	10146512	SNV	chr3:10146512-10146512|A|C
2169	BTK	MUTATION						20					chrnan:nan-nan|nan|nan
2170	PLCG2	MUTATION						25					chrnan:nan-nan|nan|nan
2174	EGFR	Wildtype	7	55086794	55279321			20	7	55019101	55211628		chr7:55019101-55211628|nan|nan
2202	FGFR2	Fusion						20				Fusion	chrnan:nan-nan|nan|nan
2225	BRAF	intron 9 rearrangement						20					chrnan:nan-nan|nan|nan
2226	BRAF	intron 10 rearrangement						20					chrnan:nan-nan|nan|nan
2370	ABL1	BCR-ABL E459K	9	133753906	133753906	G	A	20	9	130878519	130878519	SNV	chr9:130878519-130878519|G|A
2371	ABL1	TKD MUTATION						60					chrnan:nan-nan|nan|nan
2375	ABL1	P-Loop Mutation						25					chrnan:nan-nan|nan|nan
2376	ABL1	Non-P-Loop Mutation						30					chrnan:nan-nan|nan|nan
2388	CALR	Mutation						50					chrnan:nan-nan|nan|nan
2398	BRAF	D594K						30					chrnan:nan-nan|nan|nan
2408	BRAF	Non-V600						25					chrnan:nan-nan|nan|nan
2416	H3-3A	K27M						50					chrnan:nan-nan|nan|nan
2420	H3-3B	K36M						20					chrnan:nan-nan|nan|nan
2421	H3-3A	G34W						20					chrnan:nan-nan|nan|nan
2581	NCOA2	HEY1-NCOA2	8	80	80			70				Fusion	chrnan:nan-nan|nan|nan
2582	FOXO1	PAX3-FOXO1						35				Fusion	chrnan:nan-nan|nan|nan
2583	FOXO1	PAX7-FOXO1						35				Fusion	chrnan:nan-nan|nan|nan
2652	H3-3A	MUTATION						20					chrnan:nan-nan|nan|nan
2654	CDKN2A	Deletion						20				Del	chrnan:nan-nan|nan|nan
2655	MYB	AMPLIFICATION						20				Amp	chrnan:nan-nan|nan|nan
2660	ABL1	NUP214-ABL1						20				Fusion	chrnan:nan-nan|nan|nan
2661	JAK2	SSBP2-JAK2						25				Fusion	chrnan:nan-nan|nan|nan
2663	CRLF2	IGH-CRLF2						20				Fusion	chrnan:nan-nan|nan|nan
2678	ABL1	SNX2-ABL1						23				Fusion	chrnan:nan-nan|nan|nan
2681	ABL1	RCSD1-ABL1						18				Fusion	chrnan:nan-nan|nan|nan
2704	CDKN2A	Mutation	9	21968055	21974865			40	9	21968056	21974866	SNV	chr9:21968056-21974866|nan|nan
2859	JAK2	ETV6-JAK2						25				Fusion	chrnan:nan-nan|nan|nan
2860	JAK2	BCR-JAK2						35				Fusion	chrnan:nan-nan|nan|nan
2861	JAK2	PAX5-JAK2						30				Fusion	chrnan:nan-nan|nan|nan
2892	CTNNB1	Exon 3 Mutation	3	41266017	41266244			55	3	41224526	41224753	SNV	chr3:41224526-41224753|nan|nan
2898	NT5C2	Mutation						20					chrnan:nan-nan|nan|nan
2916	PRPS1	PRPS1 MUTATION						20					chrnan:nan-nan|nan|nan
2929	PRPS1	A190T						23					chrnan:nan-nan|nan|nan
2992	NTRK1	TPM3-NTRK1						17.5				Fusion	chrnan:nan-nan|nan|nan
3032	MYOD1	L122R	11	17741694	17741694	T	G	45	11	17720147	17720147	SNV	chr11:17720147-17720147|T|G
3202	SMARCB1	LOSS						20				Del	chrnan:nan-nan|nan|nan

## Sheet: Martelotto et al.
Type	Gene	Transcript ID	Protein ID	Amino acid change	Number of nucleotide changes	Chromosome	Position	Reference allele	Alternate allele	SNVs used in analysis	Source of mutation	Source of functional impact classification	COSMIC v68	Chromosome_38	Start_38	End_38	Mut_loc
Oncogene	BRAF	ENST00000288602	ENSP00000288602	F247L	1	7	140501331	A	C	SNV	TCGAPanCancer	Literature	COSM259660	7	140801531	140801531	chr7:140801531-140801531|A|C
Oncogene	BRAF	ENST00000288602	ENSP00000288602	F595L	1	7	140453150	A	T	SNV	Literature	Literature	COSM53198	7	140753350	140753350	chr7:140753350-140753350|A|T
Oncogene	BRAF	ENST00000288602	ENSP00000288602	L537S	1	7	140476796	A	G	SNV	TCGAPanCancer	Literature	COSM452457	7	140776996	140776996	chr7:140776996-140776996|A|G
Oncogene	BRAF	ENST00000288602	ENSP00000288602	L597Q	1	7	140453145	A	T	SNV	Literature	Literature	COSM1125	7	140753345	140753345	chr7:140753345-140753345|A|T
Oncogene	BRAF	ENST00000288602	ENSP00000288602	L597R	1	7	140453145	A	C	SNV	Literature	Literature	COSM471	7	140753345	140753345	chr7:140753345-140753345|A|C
Oncogene	BRAF	ENST00000288602	ENSP00000288602	S428T	1	7	140482853	A	T	SNV	TCGAPanCancer	Literature	COSM1086266	7	140783053	140783053	chr7:140783053-140783053|A|T
Oncogene	BRAF	ENST00000288602	ENSP00000288602	V600E	1	7	140453136	A	T	SNV	TCGAPanCancer, Literature	Literature	COSM476	7	140753336	140753336	chr7:140753336-140753336|A|T
Oncogene	BRAF	ENST00000288602	ENSP00000288602	D380H	1	7	140494110	C	G	SNV	TCGAPanCancer	Literature	COSM745346	7	140794310	140794310	chr7:140794310-140794310|C|G
Oncogene	BRAF	ENST00000288602	ENSP00000288602	D594H	1	7	140453155	C	G	SNV	TCGAPanCancer	Literature	COSM144576	7	140753355	140753355	chr7:140753355-140753355|C|G
Oncogene	BRAF	ENST00000288602	ENSP00000288602	D594N	1	7	140453155	C	T	SNV	TCGAPanCancer	Literature	COSM27639	7	140753355	140753355	chr7:140753355-140753355|C|T
Oncogene	BRAF	ENST00000288602	ENSP00000288602	E648Q	1	7	140449137	C	G	SNV	TCGAPanCancer	Literature		7	140749337	140749337	chr7:140749337-140749337|C|G
Oncogene	BRAF	ENST00000288602	ENSP00000288602	G421V	1	7	140482873	C	A	SNV	TCGAPanCancer	Literature	COSM48261	7	140783073	140783073	chr7:140783073-140783073|C|A
Oncogene	BRAF	ENST00000288602	ENSP00000288602	G464V	1	7	140481417	C	A	SNV	TCGAPanCancer, Literature	Literature	COSM450	7	140781617	140781617	chr7:140781617-140781617|C|A
Oncogene	BRAF	ENST00000288602	ENSP00000288602	G466A	1	7	140481411	C	G	SNV	Literature	Literature	COSM452	7	140781611	140781611	chr7:140781611-140781611|C|G
Oncogene	BRAF	ENST00000288602	ENSP00000288602	G466E	1	7	140481411	C	T	SNV	Literature	Literature	COSM453	7	140781611	140781611	chr7:140781611-140781611|C|T
Oncogene	BRAF	ENST00000288602	ENSP00000288602	G466R	1	7	140481412	C	T	SNV	Literature	Literature	COSM253328	7	140781612	140781612	chr7:140781612-140781612|C|T
Oncogene	BRAF	ENST00000288602	ENSP00000288602	G466V	1	7	140481411	C	A	SNV	TCGAPanCancer, Literature	Literature	COSM451	7	140781611	140781611	chr7:140781611-140781611|C|A
Oncogene	BRAF	ENST00000288602	ENSP00000288602	G469A	1	7	140481402	C	G	SNV	Literature	Literature	COSM460	7	140781602	140781602	chr7:140781602-140781602|C|G
Oncogene	BRAF	ENST00000288602	ENSP00000288602	G469E	1	7	140481402	C	T	SNV	Literature	Literature	COSM461	7	140781602	140781602	chr7:140781602-140781602|C|T
Oncogene	BRAF	ENST00000288602	ENSP00000288602	G469R	1	7	140481403	C	T	SNV	TCGAPanCancer	Literature	COSM457	7	140781603	140781603	chr7:140781603-140781603|C|T
Oncogene	BRAF	ENST00000288602	ENSP00000288602	G469V	1	7	140481402	C	A	SNV	Literature	Literature	COSM459	7	140781602	140781602	chr7:140781602-140781602|C|A
Oncogene	BRAF	ENST00000288602	ENSP00000288602	G474R	1	7	140481388	C	T	SNV	Literature	Literature		7	140781588	140781588	chr7:140781588-140781588|C|T
Oncogene	BRAF	ENST00000288602	ENSP00000288602	G596D	1	7	140453148	C	T	SNV	TCGAPanCancer	Literature	COSM26506	7	140753348	140753348	chr7:140753348-140753348|C|T
Oncogene	BRAF	ENST00000288602	ENSP00000288602	G596R	1	7	140453149	C	G	SNV	Literature	Literature	COSM469	7	140753349	140753349	chr7:140753349-140753349|C|G
Oncogene	BRAF	ENST00000288602	ENSP00000288602	L613F	1	7	140453096	C	A	SNV	TCGAPanCancer	Literature		7	140753296	140753296	chr7:140753296-140753296|C|A
Oncogene	BRAF	ENST00000288602	ENSP00000288602	Q609H	1	7	140453108	C	A	SNV	TCGAPanCancer, Literature	Literature	COSM745347	7	140753308	140753308	chr7:140753308-140753308|C|A
Oncogene	BRAF	ENST00000288602	ENSP00000288602	R271H	1	7	140501260	C	T	SNV	TCGAPanCancer	Literature	COSM1086269	7	140801460	140801460	chr7:140801460-140801460|C|T
Oncogene	BRAF	ENST00000288602	ENSP00000288602	R462K	1	7	140481423	C	T	SNV	TCGAPanCancer	Literature	COSM1086264	7	140781623	140781623	chr7:140781623-140781623|C|T
Oncogene	BRAF	ENST00000288602	ENSP00000288602	R95T	1	7	140534629	C	G	SNV	TCGAPanCancer	Literature	COSM745343	7	140834829	140834829	chr7:140834829-140834829|C|G
Oncogene	BRAF	ENST00000288602	ENSP00000288602	S113I	1	7	140534575	C	A	SNV	TCGAPanCancer	Literature	COSM599331	7	140834775	140834775	chr7:140834775-140834775|C|A
Oncogene	BRAF	ENST00000288602	ENSP00000288602	V639I	1	7	140449164	C	T	SNV	TCGAPanCancer	Literature	COSM745349	7	140749364	140749364	chr7:140749364-140749364|C|T
Oncogene	BRAF	ENST00000288602	ENSP00000288602	A598V	1	7	140453142	G	A	SNV	Literature	Literature	COSM21549	7	140753342	140753342	chr7:140753342-140753342|G|A
Oncogene	BRAF	ENST00000288602	ENSP00000288602	A762E	1	7	140434413	G	T	SNV	TCGAPanCancer	Literature	COSM599337	7	140734613	140734613	chr7:140734613-140734613|G|T
Oncogene	BRAF	ENST00000288602	ENSP00000288602	F259L	1	7	140501295	G	C	SNV	TCGAPanCancer	Literature		7	140801495	140801495	chr7:140801495-140801495|G|C
Oncogene	BRAF	ENST00000288602	ENSP00000288602	F294L	1	7	140500260	G	T	SNV	TCGAPanCancer	Literature	COSM1086268	7	140800460	140800460	chr7:140800460-140800460|G|T
Oncogene	BRAF	ENST00000288602	ENSP00000288602	L597V	1	7	140453146	G	C	SNV	Literature	Literature	COSM470	7	140753346	140753346	chr7:140753346-140753346|G|C
Oncogene	BRAF	ENST00000288602	ENSP00000288602	L64I	1	7	140549961	G	T	SNV	TCGAPanCancer	Literature	COSM1086272	7	140850161	140850161	chr7:140850161-140850161|G|T
Oncogene	BRAF	ENST00000288602	ENSP00000288602	L678I	1	7	140439707	G	T	SNV	TCGAPanCancer	Literature	COSM1086262	7	140739907	140739907	chr7:140739907-140739907|G|T
Oncogene	BRAF	ENST00000288602	ENSP00000288602	P751A	1	7	140434447	G	C	SNV	TCGAPanCancer	Literature		7	140734647	140734647	chr7:140734647-140734647|G|C
Oncogene	BRAF	ENST00000288602	ENSP00000288602	Q609E	1	7	140453110	G	C	SNV	TCGAPanCancer	Literature		7	140753310	140753310	chr7:140753310-140753310|G|C
Oncogene	BRAF	ENST00000288602	ENSP00000288602	S129L	1	7	140534527	G	A	SNV	TCGAPanCancer	Literature	COSM1312758	7	140834727	140834727	chr7:140834727-140834727|G|A
Oncogene	BRAF	ENST00000288602	ENSP00000288602	S364L	1	7	140494157	G	A	SNV	TCGAPanCancer	Literature	COSM1312757	7	140794357	140794357	chr7:140794357-140794357|G|A
Oncogene	BRAF	ENST00000288602	ENSP00000288602	S419Y	1	7	140482879	G	T	SNV	TCGAPanCancer	Literature	COSM1086267	7	140783079	140783079	chr7:140783079-140783079|G|T
Oncogene	BRAF	ENST00000288602	ENSP00000288602	D594A	1	7	140453154	T	G	SNV	Literature	Literature	COSM1583010	7	140753354	140753354	chr7:140753354-140753354|T|G
Oncogene	BRAF	ENST00000288602	ENSP00000288602	D594G	1	7	140453154	T	C	SNV	Literature	Literature	COSM467	7	140753354	140753354	chr7:140753354-140753354|T|C
Oncogene	BRAF	ENST00000288602	ENSP00000288602	D594V	1	7	140453154	T	A	SNV	Literature	Literature	COSM466	7	140753354	140753354	chr7:140753354-140753354|T|A
Oncogene	BRAF	ENST00000288602	ENSP00000288602	E228V	1	7	140507788	T	A	SNV	TCGAPanCancer	Literature		7	140807988	140807988	chr7:140807988-140807988|T|A
Oncogene	BRAF	ENST00000288602	ENSP00000288602	I300V	1	7	140500244	T	C	SNV	TCGAPanCancer	Literature	COSM238980	7	140800444	140800444	chr7:140800444-140800444|T|C
Oncogene	BRAF	ENST00000288602	ENSP00000288602	K205Q	1	7	140507858	T	G	SNV	TCGAPanCancer	Literature	COSM268758	7	140808058	140808058	chr7:140808058-140808058|T|G
Oncogene	BRAF	ENST00000288602	ENSP00000288602	K601E	1	7	140453134	T	C	SNV	TCGAPanCancer, Literature	Literature	COSM478	7	140753334	140753334	chr7:140753334-140753334|T|C
Oncogene	BRAF	ENST00000288602	ENSP00000288602	K698R	1	7	140439646	T	C	SNV	TCGAPanCancer	Literature	COSM452456	7	140739846	140739846	chr7:140739846-140739846|T|C
Oncogene	BRAF	ENST00000288602	ENSP00000288602	N49I	1	7	140550005	T	A	SNV	TCGAPanCancer	Literature		7	140850205	140850205	chr7:140850205-140850205|T|A
Oncogene	BRAF	ENST00000288602	ENSP00000288602	N581S	1	7	140453193	T	C	SNV	TCGAPanCancer, Literature	Literature	COSM462	7	140753393	140753393	chr7:140753393-140753393|T|C
Oncogene	BRAF	ENST00000288602	ENSP00000288602	Y472C	1	7	140481393	T	C	SNV	Literature	Literature	COSM1133046	7	140781593	140781593	chr7:140781593-140781593|T|C
Oncogene	BRAF	ENST00000288602	ENSP00000288602	V600K	2	7	140453136	AC	TT		Literature	Literature	COSM473	7	140753336	140753337	chr7:140753336-140753337|AC|TT
Oncogene	BRAF	ENST00000288602	ENSP00000288602	V600R	2	7	140453136	AC	CT		Literature	Literature	COSM1583011	7	140753336	140753337	chr7:140753336-140753337|AC|CT
Oncogene	BRAF	ENST00000288602	ENSP00000288602	L597S	2	7	140453145	AG	GA		Literature	Literature	COSM1126	7	140753345	140753346	chr7:140753345-140753346|AG|GA
Oncogene	BRAF	ENST00000288602	ENSP00000288602	V600D	2	7	140453135	CA	AT		Literature	Literature	COSM477	7	140753335	140753336	chr7:140753335-140753336|CA|AT
Tumor suppressor	BRCA1	ENST00000357654	ENSP00000350283	C1697R	1	17	41215954	A	G	SNV	http://www.umd.be/BRCA1/	http://www.umd.be/BRCA1/		17	43063937	43063937	chr17:43063937-43063937|A|G
Tumor suppressor	BRCA1	ENST00000357654	ENSP00000350283	C1787G	1	17	41201185	A	C	SNV	http://www.umd.be/BRCA1/	http://www.umd.be/BRCA1/		17	43049168	43049168	chr17:43049168-43049168|A|C
Tumor suppressor	BRCA1	ENST00000357654	ENSP00000350283	C24R	1	17	41276044	A	G	SNV	http://www.umd.be/BRCA1/	http://www.umd.be/BRCA1/		17	43124027	43124027	chr17:43124027-43124027|A|G
Tumor suppressor	BRCA1	ENST00000357654	ENSP00000350283	C39R	1	17	41267762	A	G	SNV	http://www.umd.be/BRCA1/	http://www.umd.be/BRCA1/		17	43115745	43115745	chr17:43115745-43115745|A|G
Tumor suppressor	BRCA1	ENST00000357654	ENSP00000350283	C39W	1	17	41267760	A	C	SNV	http://www.umd.be/BRCA1/	http://www.umd.be/BRCA1/		17	43115743	43115743	chr17:43115743-43115743|A|C
Tumor suppressor	BRCA1	ENST00000357654	ENSP00000350283	C61G	1	17	41258504	A	C	SNV	http://www.umd.be/BRCA1/	http://www.umd.be/BRCA1/		17	43106487	43106487	chr17:43106487-43106487|A|C
Tumor suppressor	BRCA1	ENST00000357654	ENSP00000350283	C644W	1	17	41245616	A	C	SNV	TCGAPanCancer	Literature	COSM979741	17	43093599	43093599	chr17:43093599-43093599|A|C
Tumor suppressor	BRCA1	ENST00000357654	ENSP00000350283	C64R	1	17	41258495	A	G	SNV	http://www.umd.be/BRCA1/	http://www.umd.be/BRCA1/		17	43106478	43106478	chr17:43106478-43106478|A|G
Tumor suppressor	BRCA1	ENST00000357654	ENSP00000350283	C64W	1	17	41258493	A	C	SNV	http://www.umd.be/BRCA1/	http://www.umd.be/BRCA1/		17	43106476	43106476	chr17:43106476-43106476|A|C
Tumor suppressor	BRCA1	ENST00000357654	ENSP00000350283	D369E	1	17	41246441	A	T	SNV	http://www.umd.be/BRCA1/	http://www.umd.be/BRCA1/		17	43094424	43094424	chr17:43094424-43094424|A|T
Tumor suppressor	BRCA1	ENST00000357654	ENSP00000350283	D400E	1	17	41246348	A	T	SNV	http://www.umd.be/BRCA1/	http://www.umd.be/BRCA1/		17	43094331	43094331	chr17:43094331-43094331|A|T
Tumor suppressor	BRCA1	ENST00000357654	ENSP00000350283	F1231L	1	17	41243855	A	T	SNV	http://www.umd.be/BRCA1/	http://www.umd.be/BRCA1/		17	43091838	43091838	chr17:43091838-43091838|A|T
Tumor suppressor	BRCA1	ENST00000357654	ENSP00000350283	F1695L	1	17	41215958	A	T	SNV	http://www.umd.be/BRCA1/	http://www.umd.be/BRCA1/		17	43063941	43063941	chr17:43063941-43063941|A|T
Tumor suppressor	BRCA1	ENST00000357654	ENSP00000350283	F1717Y	1	17	41215893	A	T	SNV	http://www.umd.be/BRCA1/	http://www.umd.be/BRCA1/		17	43063876	43063876	chr17:43063876-43063876|A|T
Tumor suppressor	BRCA1	ENST00000357654	ENSP00000350283	F1761S	1	17	41203130	A	G	SNV	http://www.umd.be/BRCA1/	http://www.umd.be/BRCA1/		17	43051113	43051113	chr17:43051113-43051113|A|G
Tumor suppressor	BRCA1	ENST00000357654	ENSP00000350283	F461C	1	17	41246166	A	C	SNV	TCGAPanCancer	Literature	COSM979747	17	43094149	43094149	chr17:43094149-43094149|A|C
Tumor suppressor	BRCA1	ENST00000357654	ENSP00000350283	F461L	1	17	41246165	A	T	SNV	http://www.umd.be/BRCA1/	http://www.umd.be/BRCA1/		17	43094148	43094148	chr17:43094148-43094148|A|T
Tumor suppressor	BRCA1	ENST00000357654	ENSP00000350283	F486L	1	17	41246090	A	T	SNV	http://www.umd.be/BRCA1/	http://www.umd.be/BRCA1/		17	43094073	43094073	chr17:43094073-43094073|A|T
Tumor suppressor	BRCA1	ENST00000357654	ENSP00000350283	F721S	1	17	41245386	A	G	SNV	http://www.umd.be/BRCA1/	http://www.umd.be/BRCA1/		17	43093369	43093369	chr17:43093369-43093369|A|G
Tumor suppressor	BRCA1	ENST00000357654	ENSP00000350283	I31N	1	17	41267785	A	T	SNV	http://www.umd.be/BRCA1/	http://www.umd.be/BRCA1/		17	43115768	43115768	chr17:43115768-43115768|A|T
Tumor suppressor	BRCA1	ENST00000357654	ENSP00000350283	I379M	1	17	41246411	A	C	SNV	http://www.umd.be/BRCA1/	http://www.umd.be/BRCA1/		17	43094394	43094394	chr17:43094394-43094394|A|C
Tumor suppressor	BRCA1	ENST00000357654	ENSP00000350283	I571T	1	17	41245836	A	G	SNV	http://www.umd.be/BRCA1/	http://www.umd.be/BRCA1/		17	43093819	43093819	chr17:43093819-43093819|A|G
Tumor suppressor	BRCA1	ENST00000357654	ENSP00000350283	I600T	1	17	41245749	A	G	SNV	http://www.umd.be/BRCA1/	http://www.umd.be/BRCA1/		17	43093732	43093732	chr17:43093732-43093732|A|G
Tumor suppressor	BRCA1	ENST00000357654	ENSP00000350283	L1084P	1	17	41244297	A	G	SNV	http://www.umd.be/BRCA1/	http://www.umd.be/BRCA1/		17	43092280	43092280	chr17:43092280-43092280|A|G
Tumor suppressor	BRCA1	ENST00000357654	ENSP00000350283	L1385P	1	17	41242992	A	G	SNV	http://www.umd.be/BRCA1/	http://www.umd.be/BRCA1/		17	43090975	43090975	chr17:43090975-43090975|A|G
Tumor suppressor	BRCA1	ENST00000357654	ENSP00000350283	L1404R	1	17	41234567	A	C	SNV	http://www.umd.be/BRCA1/	http://www.umd.be/BRCA1/		17	43082550	43082550	chr17:43082550-43082550|A|C
Tumor suppressor	BRCA1	ENST00000357654	ENSP00000350283	L152P	1	17	41251884	A	G	SNV	http://www.umd.be/BRCA1/	http://www.umd.be/BRCA1/		17	43099867	43099867	chr17:43099867-43099867|A|G
Tumor suppressor	BRCA1	ENST00000357654	ENSP00000350283	L1564P	1	17	41223240	A	G	SNV	http://www.umd.be/BRCA1/	http://www.umd.be/BRCA1/		17	43071223	43071223	chr17:43071223-43071223|A|G
Tumor suppressor	BRCA1	ENST00000357654	ENSP00000350283	L1605W	1	17	41223117	A	C	SNV	http://www.umd.be/BRCA1/	http://www.umd.be/BRCA1/		17	43071100	43071100	chr17:43071100-43071100|A|C
Tumor suppressor	BRCA1	ENST00000357654	ENSP00000350283	L1664P	1	17	41219708	A	G	SNV	http://www.umd.be/BRCA1/	http://www.umd.be/BRCA1/		17	43067691	43067691	chr17:43067691-43067691|A|G
Tumor suppressor	BRCA1	ENST00000357654	ENSP00000350283	L1764P	1	17	41203121	A	G	SNV	http://www.umd.be/BRCA1/	http://www.umd.be/BRCA1/		17	43051104	43051104	chr17:43051104-43051104|A|G
Tumor suppressor	BRCA1	ENST00000357654	ENSP00000350283	L1844P	1	17	41197756	A	G	SNV	http://www.umd.be/BRCA1/	http://www.umd.be/BRCA1/		17	43045739	43045739	chr17:43045739-43045739|A|G
Tumor suppressor	BRCA1	ENST00000357654	ENSP00000350283	L246V	1	17	41246812	A	C	SNV	http://www.umd.be/BRCA1/	http://www.umd.be/BRCA1/		17	43094795	43094795	chr17:43094795-43094795|A|C
Tumor suppressor	BRCA1	ENST00000357654	ENSP00000350283	L598V	1	17	41245756	A	C	SNV	http://www.umd.be/BRCA1/	http://www.umd.be/BRCA1/		17	43093739	43093739	chr17:43093739-43093739|A|C
Tumor suppressor	BRCA1	ENST00000357654	ENSP00000350283	L611P	1	17	41245716	A	G	SNV	http://www.umd.be/BRCA1/	http://www.umd.be/BRCA1/		17	43093699	43093699	chr17:43093699-43093699|A|G
Tumor suppressor	BRCA1	ENST00000357654	ENSP00000350283	L666P	1	17	41245551	A	G	SNV	http://www.umd.be/BRCA1/	http://www.umd.be/BRCA1/		17	43093534	43093534	chr17:43093534-43093534|A|G
Tumor suppressor	BRCA1	ENST00000357654	ENSP00000350283	L752S	1	17	41245293	A	G	SNV	http://www.umd.be/BRCA1/	http://www.umd.be/BRCA1/		17	43093276	43093276	chr17:43093276-43093276|A|G
Tumor suppressor	BRCA1	ENST00000357654	ENSP00000350283	L771S	1	17	41245236	A	G	SNV	http://www.umd.be/BRCA1/	http://www.umd.be/BRCA1/		17	43093219	43093219	chr17:43093219-43093219|A|G
Tumor suppressor	BRCA1	ENST00000357654	ENSP00000350283	L833W	1	17	41245050	A	C	SNV	http://www.umd.be/BRCA1/	http://www.umd.be/BRCA1/		17	43093033	43093033	chr17:43093033-43093033|A|C
Tumor suppressor	BRCA1	ENST00000357654	ENSP00000350283	M1628T	1	17	41223048	A	G	SNV	http://www.umd.be/BRCA1/	http://www.umd.be/BRCA1/		17	43071031	43071031	chr17:43071031-43071031|A|G
Tumor suppressor	BRCA1	ENST00000357654	ENSP00000350283	M1650T	1	17	41222982	A	G	SNV	http://www.umd.be/BRCA1/	http://www.umd.be/BRCA1/		17	43070965	43070965	chr17:43070965-43070965|A|G
Tumor suppressor	BRCA1	ENST00000357654	ENSP00000350283	M1652T	1	17	41222976	A	G	SNV	http://www.umd.be/BRCA1/	http://www.umd.be/BRCA1/		17	43070959	43070959	chr17:43070959-43070959|A|G
Tumor suppressor	BRCA1	ENST00000357654	ENSP00000350283	M1783T	1	17	41201196	A	G	SNV	http://www.umd.be/BRCA1/	http://www.umd.be/BRCA1/		17	43049179	43049179	chr17:43049179-43049179|A|G
Tumor suppressor	BRCA1	ENST00000357654	ENSP00000350283	M18T	1	17	41276061	A	G	SNV	http://www.umd.be/BRCA1/	http://www.umd.be/BRCA1/		17	43124044	43124044	chr17:43124044-43124044|A|G
Tumor suppressor	BRCA1	ENST00000357654	ENSP00000350283	M594T	1	17	41245767	A	G	SNV	http://www.umd.be/BRCA1/	http://www.umd.be/BRCA1/		17	43093750	43093750	chr17:43093750-43093750|A|G
Tumor suppressor	BRCA1	ENST00000357654	ENSP00000350283	N1236K	1	17	41243840	A	T	SNV	http://www.umd.be/BRCA1/	http://www.umd.be/BRCA1/		17	43091823	43091823	chr17:43091823-43091823|A|T
Tumor suppressor	BRCA1	ENST00000357654	ENSP00000350283	N417K	1	17	41246297	A	T	SNV	http://www.umd.be/BRCA1/	http://www.umd.be/BRCA1/		17	43094280	43094280	chr17:43094280-43094280|A|T
Tumor suppressor	BRCA1	ENST00000357654	ENSP00000350283	N799K	1	17	41245151	A	T	SNV	http://www.umd.be/BRCA1/	http://www.umd.be/BRCA1/		17	43093134	43093134	chr17:43093134-43093134|A|T
Tumor suppressor	BRCA1	ENST00000357654	ENSP00000350283	N969K	1	17	41244641	A	T	SNV	http://www.umd.be/BRCA1/	http://www.umd.be/BRCA1/		17	43092624	43092624	chr17:43092624-43092624|A|T
Tumor suppressor	BRCA1	ENST00000357654	ENSP00000350283	S1217P	1	17	41243899	A	G	SNV	http://www.umd.be/BRCA1/	http://www.umd.be/BRCA1/		17	43091882	43091882	chr17:43091882-43091882|A|G
Tumor suppressor	BRCA1	ENST00000357654	ENSP00000350283	S1301R	1	17	41243645	A	T	SNV	http://www.umd.be/BRCA1/	http://www.umd.be/BRCA1/		17	43091628	43091628	chr17:43091628-43091628|A|T
Tumor suppressor	BRCA1	ENST00000357654	ENSP00000350283	S1473P	1	17	41228572	A	G	SNV	http://www.umd.be/BRCA1/	http://www.umd.be/BRCA1/		17	43076555	43076555	chr17:43076555-43076555|A|G
Tumor suppressor	BRCA1	ENST00000357654	ENSP00000350283	S1486R	1	17	41228531	A	T	SNV	http://www.umd.be/BRCA1/	http://www.umd.be/BRCA1/		17	43076514	43076514	chr17:43076514-43076514|A|T
Tumor suppressor	BRCA1	ENST00000357654	ENSP00000350283	S1655A	1	17	41222968	A	C	SNV	http://www.umd.be/BRCA1/	http://www.umd.be/BRCA1/		17	43070951	43070951	chr17:43070951-43070951|A|C
Tumor suppressor	BRCA1	ENST00000357654	ENSP00000350283	S387T	1	17	41246389	A	T	SNV	http://www.umd.be/BRCA1/	http://www.umd.be/BRCA1/		17	43094372	43094372	chr17:43094372-43094372|A|T
Tumor suppressor	BRCA1	ENST00000357654	ENSP00000350283	S573P	1	17	41245831	A	G	SNV	http://www.umd.be/BRCA1/	http://www.umd.be/BRCA1/		17	43093814	43093814	chr17:43093814-43093814|A|G
Tumor suppressor	BRCA1	ENST00000357654	ENSP00000350283	S628R	1	17	41245664	A	T	SNV	http://www.umd.be/BRCA1/	http://www.umd.be/BRCA1/		17	43093647	43093647	chr17:43093647-43093647|A|T
Tumor suppressor	BRCA1	ENST00000357654	ENSP00000350283	V1035A	1	17	41244444	A	G	SNV	http://www.umd.be/BRCA1/	http://www.umd.be/BRCA1/		17	43092427	43092427	chr17:43092427-43092427|A|G
Tumor suppressor	BRCA1	ENST00000357654	ENSP00000350283	V1120D	1	17	41244189	A	T	SNV	http://www.umd.be/BRCA1/	http://www.umd.be/BRCA1/		17	43092172	43092172	chr17:43092172-43092172|A|T
Tumor suppressor	BRCA1	ENST00000357654	ENSP00000350283	V1665E	1	17	41219705	A	T	SNV	http://www.umd.be/BRCA1/	http://www.umd.be/BRCA1/		17	43067688	43067688	chr17:43067688-43067688|A|T
Tumor suppressor	BRCA1	ENST00000357654	ENSP00000350283	V1687D	1	17	41219639	A	T	SNV	http://www.umd.be/BRCA1/	http://www.umd.be/BRCA1/		17	43067622	43067622	chr17:43067622-43067622|A|T
Tumor suppressor	BRCA1	ENST00000357654	ENSP00000350283	V1713A	1	17	41215905	A	G	SNV	http://www.umd.be/BRCA1/	http://www.umd.be/BRCA1/		17	43063888	43063888	chr17:43063888-43063888|A|G
Tumor suppressor	BRCA1	ENST00000357654	ENSP00000350283	V1713G	1	17	41215905	A	C	SNV	http://www.umd.be/BRCA1/	http://www.umd.be/BRCA1/		17	43063888	43063888	chr17:43063888-43063888|A|C
Tumor suppressor	BRCA1	ENST00000357654	ENSP00000350283	V1804D	1	17	41199716	A	T	SNV	http://www.umd.be/BRCA1/	http://www.umd.be/BRCA1/		17	43047699	43047699	chr17:43047699-43047699|A|T
Tumor suppressor	BRCA1	ENST00000357654	ENSP00000350283	V1809G	1	17	41199701	A	C	SNV	http://www.umd.be/BRCA1/	http://www.umd.be/BRCA1/		17	43047684	43047684	chr17:43047684-43047684|A|C
Tumor suppressor	BRCA1	ENST00000357654	ENSP00000350283	V1810G	1	17	41199698	A	C	SNV	http://www.umd.be/BRCA1/	http://www.umd.be/BRCA1/		17	43047681	43047681	chr17:43047681-43047681|A|C
Tumor suppressor	BRCA1	ENST00000357654	ENSP00000350283	V1833G	1	17	41197789	A	C	SNV	http://www.umd.be/BRCA1/	http://www.umd.be/BRCA1/		17	43045772	43045772	chr17:43045772-43045772|A|C
Tumor suppressor	BRCA1	ENST00000357654	ENSP00000350283	V199G	1	17	41247937	A	C	SNV	http://www.umd.be/BRCA1/	http://www.umd.be/BRCA1/		17	43095920	43095920	chr17:43095920-43095920|A|C
Tumor suppressor	BRCA1	ENST00000357654	ENSP00000350283	V415A	1	17	41246304	A	G	SNV	http://www.umd.be/BRCA1/	http://www.umd.be/BRCA1/		17	43094287	43094287	chr17:43094287-43094287|A|G
Tumor suppressor	BRCA1	ENST00000357654	ENSP00000350283	V525A	1	17	41245974	A	G	SNV	TCGAPanCancer	Literature	COSM706223	17	43093957	43093957	chr17:43093957-43093957|A|G
Tumor suppressor	BRCA1	ENST00000357654	ENSP00000350283	V626G	1	17	41245671	A	C	SNV	http://www.umd.be/BRCA1/	http://www.umd.be/BRCA1/		17	43093654	43093654	chr17:43093654-43093654|A|C
Tumor suppressor	BRCA1	ENST00000357654	ENSP00000350283	V660D	1	17	41245569	A	T	SNV	http://www.umd.be/BRCA1/	http://www.umd.be/BRCA1/		17	43093552	43093552	chr17:43093552-43093552|A|T
Tumor suppressor	BRCA1	ENST00000357654	ENSP00000350283	V772A	1	17	41245233	A	G	SNV	http://www.umd.be/BRCA1/	http://www.umd.be/BRCA1/		17	43093216	43093216	chr17:43093216-43093216|A|G
Tumor suppressor	BRCA1	ENST00000357654	ENSP00000350283	V837A	1	17	41245038	A	G	SNV	http://www.umd.be/BRCA1/	http://www.umd.be/BRCA1/		17	43093021	43093021	chr17:43093021-43093021|A|G
Tumor suppressor	BRCA1	ENST00000357654	ENSP00000350283	V920A	1	17	41244789	A	G	SNV	http://www.umd.be/BRCA1/	http://www.umd.be/BRCA1/		17	43092772	43092772	chr17:43092772-43092772|A|G
Tumor suppressor	BRCA1	ENST00000357654	ENSP00000350283	W1782R	1	17	41201200	A	T	SNV	http://www.umd.be/BRCA1/	http://www.umd.be/BRCA1/		17	43049183	43049183	chr17:43049183-43049183|A|T
Tumor suppressor	BRCA1	ENST00000357654	ENSP00000350283	W1837G	1	17	41197778	A	C	SNV	http://www.umd.be/BRCA1/	http://www.umd.be/BRCA1/		17	43045761	43045761	chr17:43045761-43045761|A|C
Tumor suppressor	BRCA1	ENST00000357654	ENSP00000350283	W1837R	1	17	41197778	A	T	SNV	http://www.umd.be/BRCA1/	http://www.umd.be/BRCA1/		17	43045761	43045761	chr17:43045761-43045761|A|T
Tumor suppressor	BRCA1	ENST00000357654	ENSP00000350283	Y1552H	1	17	41226369	A	G	SNV	http://www.umd.be/BRCA1/	http://www.umd.be/BRCA1/		17	43074352	43074352	chr17:43074352-43074352|A|G
Tumor suppressor	BRCA1	ENST00000357654	ENSP00000350283	Y856H	1	17	41244982	A	G	SNV	http://www.umd.be/BRCA1/	http://www.umd.be/BRCA1/		17	43092965	43092965	chr17:43092965-43092965|A|G
Tumor suppressor	BRCA1	ENST00000357654	ENSP00000350283	A1142P	1	17	41244124	C	G	SNV	http://www.umd.be/BRCA1/	http://www.umd.be/BRCA1/		17	43092107	43092107	chr17:43092107-43092107|C|G
Tumor suppressor	BRCA1	ENST00000357654	ENSP00000350283	A1206S	1	17	41243932	C	A	SNV	http://www.umd.be/BRCA1/	http://www.umd.be/BRCA1/		17	43091915	43091915	chr17:43091915-43091915|C|A
Tumor suppressor	BRCA1	ENST00000357654	ENSP00000350283	A1279T	1	17	41243713	C	T	SNV	http://www.umd.be/BRCA1/	http://www.umd.be/BRCA1/		17	43091696	43091696	chr17:43091696-43091696|C|T
Tumor suppressor	BRCA1	ENST00000357654	ENSP00000350283	A1615T	1	17	41223088	C	T	SNV	http://www.umd.be/BRCA1/	http://www.umd.be/BRCA1/		17	43071071	43071071	chr17:43071071-43071071|C|T
Tumor suppressor	BRCA1	ENST00000357654	ENSP00000350283	A1669S	1	17	41219694	C	A	SNV	http://www.umd.be/BRCA1/	http://www.umd.be/BRCA1/		17	43067677	43067677	chr17:43067677-43067677|C|A
Tumor suppressor	BRCA1	ENST00000357654	ENSP00000350283	A1752P	1	17	41209092	C	G	SNV	http://www.umd.be/BRCA1/	http://www.umd.be/BRCA1/		17	43057075	43057075	chr17:43057075-43057075|C|G
Tumor suppressor	BRCA1	ENST00000357654	ENSP00000350283	A1752T	1	17	41209092	C	T	SNV	http://www.umd.be/BRCA1/	http://www.umd.be/BRCA1/		17	43057075	43057075	chr17:43057075-43057075|C|T
Tumor suppressor	BRCA1	ENST00000357654	ENSP00000350283	A1789S	1	17	41201179	C	A	SNV	http://www.umd.be/BRCA1/	http://www.umd.be/BRCA1/		17	43049162	43049162	chr17:43049162-43049162|C|A
Tumor suppressor	BRCA1	ENST00000357654	ENSP00000350283	A322T	1	17	41246584	C	T	SNV	http://www.umd.be/BRCA1/	http://www.umd.be/BRCA1/		17	43094567	43094567	chr17:43094567-43094567|C|T
Tumor suppressor	BRCA1	ENST00000357654	ENSP00000350283	A521T	1	17	41245987	C	T	SNV	http://www.umd.be/BRCA1/	http://www.umd.be/BRCA1/		17	43093970	43093970	chr17:43093970-43093970|C|T
Tumor suppressor	BRCA1	ENST00000357654	ENSP00000350283	C1372Y	1	17	41243031	C	T	SNV	http://www.umd.be/BRCA1/	http://www.umd.be/BRCA1/		17	43091014	43091014	chr17:43091014-43091014|C|T
Tumor suppressor	BRCA1	ENST00000357654	ENSP00000350283	C44F	1	17	41267746	C	A	SNV	http://www.umd.be/BRCA1/	http://www.umd.be/BRCA1/		17	43115729	43115729	chr17:43115729-43115729|C|A
Tumor suppressor	BRCA1	ENST00000357654	ENSP00000350283	C44S	1	17	41267746	C	G	SNV	http://www.umd.be/BRCA1/	http://www.umd.be/BRCA1/		17	43115729	43115729	chr17:43115729-43115729|C|G
Tumor suppressor	BRCA1	ENST00000357654	ENSP00000350283	C44Y	1	17	41267746	C	T	SNV	http://www.umd.be/BRCA1/	http://www.umd.be/BRCA1/		17	43115729	43115729	chr17:43115729-43115729|C|T
Tumor suppressor	BRCA1	ENST00000357654	ENSP00000350283	C47F	1	17	41258545	C	A	SNV	http://www.umd.be/BRCA1/	http://www.umd.be/BRCA1/		17	43106528	43106528	chr17:43106528-43106528|C|A
Tumor suppressor	BRCA1	ENST00000357654	ENSP00000350283	C47S	1	17	41258545	C	G	SNV	http://www.umd.be/BRCA1/	http://www.umd.be/BRCA1/		17	43106528	43106528	chr17:43106528-43106528|C|G
Tumor suppressor	BRCA1	ENST00000357654	ENSP00000350283	C47Y	1	17	41258545	C	T	SNV	http://www.umd.be/BRCA1/	http://www.umd.be/BRCA1/		17	43106528	43106528	chr17:43106528-43106528|C|T
Tumor suppressor	BRCA1	ENST00000357654	ENSP00000350283	C64Y	1	17	41258494	C	T	SNV	http://www.umd.be/BRCA1/	http://www.umd.be/BRCA1/		17	43106477	43106477	chr17:43106477-43106477|C|T
Tumor suppressor	BRCA1	ENST00000357654	ENSP00000350283	C903S	1	17	41244840	C	G	SNV	TCGAPanCancer	Literature	COSM417505	17	43092823	43092823	chr17:43092823-43092823|C|G
Tumor suppressor	BRCA1	ENST00000357654	ENSP00000350283	C944Y	1	17	41244717	C	T	SNV	http://www.umd.be/BRCA1/	http://www.umd.be/BRCA1/		17	43092700	43092700	chr17:43092700-43092700|C|T
Tumor suppressor	BRCA1	ENST00000357654	ENSP00000350283	D1065N	1	17	41244355	C	T	SNV	http://www.umd.be/BRCA1/	http://www.umd.be/BRCA1/		17	43092338	43092338	chr17:43092338-43092338|C|T
Tumor suppressor	BRCA1	ENST00000357654	ENSP00000350283	D1152N	1	17	41244094	C	T	SNV	http://www.umd.be/BRCA1/	http://www.umd.be/BRCA1/		17	43092077	43092077	chr17:43092077-43092077|C|T
Tumor suppressor	BRCA1	ENST00000357654	ENSP00000350283	D1155H	1	17	41244085	C	G	SNV	http://www.umd.be/BRCA1/	http://www.umd.be/BRCA1/		17	43092068	43092068	chr17:43092068-43092068|C|G
Tumor suppressor	BRCA1	ENST00000357654	ENSP00000350283	D1220H	1	17	41243890	C	G	SNV	http://www.umd.be/BRCA1/	http://www.umd.be/BRCA1/		17	43091873	43091873	chr17:43091873-43091873|C|G
Tumor suppressor	BRCA1	ENST00000357654	ENSP00000350283	D1343H	1	17	41243521	C	G	SNV	http://www.umd.be/BRCA1/	http://www.umd.be/BRCA1/		17	43091504	43091504	chr17:43091504-43091504|C|G
Tumor suppressor	BRCA1	ENST00000357654	ENSP00000350283	D1344H	1	17	41243518	C	G	SNV	TCGAPanCancer	Literature	COSM436665	17	43091501	43091501	chr17:43091501-43091501|C|G
Tumor suppressor	BRCA1	ENST00000357654	ENSP00000350283	D1344N	1	17	41243518	C	T	SNV	TCGAPanCancer	Literature	COSM706228	17	43091501	43091501	chr17:43091501-43091501|C|T
Tumor suppressor	BRCA1	ENST00000357654	ENSP00000350283	D1362N	1	17	41243464	C	T	SNV	http://www.umd.be/BRCA1/	http://www.umd.be/BRCA1/		17	43091447	43091447	chr17:43091447-43091447|C|T
Tumor suppressor	BRCA1	ENST00000357654	ENSP00000350283	D1505N	1	17	41226510	C	T	SNV	TCGAPanCancer	Literature		17	43074493	43074493	chr17:43074493-43074493|C|T
Tumor suppressor	BRCA1	ENST00000357654	ENSP00000350283	D1533Y	1	17	41226426	C	A	SNV	http://www.umd.be/BRCA1/	http://www.umd.be/BRCA1/		17	43074409	43074409	chr17:43074409-43074409|C|A
Tumor suppressor	BRCA1	ENST00000357654	ENSP00000350283	D1546N	1	17	41226387	C	T	SNV	http://www.umd.be/BRCA1/	http://www.umd.be/BRCA1/		17	43074370	43074370	chr17:43074370-43074370|C|T
Tumor suppressor	BRCA1	ENST00000357654	ENSP00000350283	D1546Y	1	17	41226387	C	A	SNV	http://www.umd.be/BRCA1/	http://www.umd.be/BRCA1/		17	43074370	43074370	chr17:43074370-43074370|C|A
Tumor suppressor	BRCA1	ENST00000357654	ENSP00000350283	D1813H	1	17	41199690	C	G	SNV	TCGAPanCancer	Literature		17	43047673	43047673	chr17:43047673-43047673|C|G
Tumor suppressor	BRCA1	ENST00000357654	ENSP00000350283	D232N	1	17	41246854	C	T	SNV	http://www.umd.be/BRCA1/	http://www.umd.be/BRCA1/		17	43094837	43094837	chr17:43094837-43094837|C|T
Tumor suppressor	BRCA1	ENST00000357654	ENSP00000350283	D341N	1	17	41246527	C	T	SNV	http://www.umd.be/BRCA1/	http://www.umd.be/BRCA1/		17	43094510	43094510	chr17:43094510-43094510|C|T
Tumor suppressor	BRCA1	ENST00000357654	ENSP00000350283	D435N	1	17	41246245	C	T	SNV	http://www.umd.be/BRCA1/	http://www.umd.be/BRCA1/		17	43094228	43094228	chr17:43094228-43094228|C|T
Tumor suppressor	BRCA1	ENST00000357654	ENSP00000350283	D67Y	1	17	41258486	C	A	SNV	http://www.umd.be/BRCA1/	http://www.umd.be/BRCA1/		17	43106469	43106469	chr17:43106469-43106469|C|A
Tumor suppressor	BRCA1	ENST00000357654	ENSP00000350283	D693N	1	17	41245471	C	T	SNV	http://www.umd.be/BRCA1/	http://www.umd.be/BRCA1/		17	43093454	43093454	chr17:43093454-43093454|C|T
Tumor suppressor	BRCA1	ENST00000357654	ENSP00000350283	D695Y	1	17	41245465	C	A	SNV	http://www.umd.be/BRCA1/	http://www.umd.be/BRCA1/		17	43093448	43093448	chr17:43093448-43093448|C|A
Tumor suppressor	BRCA1	ENST00000357654	ENSP00000350283	D821Y	1	17	41245087	C	A	SNV	TCGAPanCancer	Literature	COSM279194	17	43093070	43093070	chr17:43093070-43093070|C|A
Tumor suppressor	BRCA1	ENST00000357654	ENSP00000350283	D853N	1	17	41244991	C	T	SNV	TCGAPanCancer	Literature		17	43092974	43092974	chr17:43092974-43092974|C|T
Tumor suppressor	BRCA1	ENST00000357654	ENSP00000350283	D853Y	1	17	41244991	C	A	SNV	http://www.umd.be/BRCA1/	http://www.umd.be/BRCA1/		17	43092974	43092974	chr17:43092974-43092974|C|A
Tumor suppressor	BRCA1	ENST00000357654	ENSP00000350283	E1000Q	1	17	41244550	C	G	SNV	TCGAPanCancer	Literature		17	43092533	43092533	chr17:43092533-43092533|C|G
Tumor suppressor	BRCA1	ENST00000357654	ENSP00000350283	E1033K	1	17	41244451	C	T	SNV	TCGAPanCancer	Literature	COSM979735	17	43092434	43092434	chr17:43092434-43092434|C|T
Tumor suppressor	BRCA1	ENST00000357654	ENSP00000350283	E1046K	1	17	41244412	C	T	SNV	http://www.umd.be/BRCA1/	http://www.umd.be/BRCA1/		17	43092395	43092395	chr17:43092395-43092395|C|T
Tumor suppressor	BRCA1	ENST00000357654	ENSP00000350283	E1071K	1	17	41244337	C	T	SNV	http://www.umd.be/BRCA1/	http://www.umd.be/BRCA1/		17	43092320	43092320	chr17:43092320-43092320|C|T
Tumor suppressor	BRCA1	ENST00000357654	ENSP00000350283	E10K	1	17	41276086	C	T	SNV	http://www.umd.be/BRCA1/	http://www.umd.be/BRCA1/		17	43124069	43124069	chr17:43124069-43124069|C|T
Tumor suppressor	BRCA1	ENST00000357654	ENSP00000350283	E1115Q	1	17	41244205	C	G	SNV	TCGAPanCancer	Literature	COSM706226	17	43092188	43092188	chr17:43092188-43092188|C|G
Tumor suppressor	BRCA1	ENST00000357654	ENSP00000350283	E1213K	1	17	41243911	C	T	SNV	http://www.umd.be/BRCA1/	http://www.umd.be/BRCA1/		17	43091894	43091894	chr17:43091894-43091894|C|T
Tumor suppressor	BRCA1	ENST00000357654	ENSP00000350283	E1214K	1	17	41243908	C	T	SNV	http://www.umd.be/BRCA1/	http://www.umd.be/BRCA1/		17	43091891	43091891	chr17:43091891-43091891|C|T
Tumor suppressor	BRCA1	ENST00000357654	ENSP00000350283	E1219D	1	17	41243891	C	A	SNV	http://www.umd.be/BRCA1/	http://www.umd.be/BRCA1/		17	43091874	43091874	chr17:43091874-43091874|C|A
Tumor suppressor	BRCA1	ENST00000357654	ENSP00000350283	E1250K	1	17	41243800	C	T	SNV	http://www.umd.be/BRCA1/	http://www.umd.be/BRCA1/		17	43091783	43091783	chr17:43091783-43091783|C|T
Tumor suppressor	BRCA1	ENST00000357654	ENSP00000350283	E1258D	1	17	41243774	C	A	SNV	TCGAPanCancer	Literature	COSM979733	17	43091757	43091757	chr17:43091757-43091757|C|A
Tumor suppressor	BRCA1	ENST00000357654	ENSP00000350283	E1346K	1	17	41243512	C	T	SNV	http://www.umd.be/BRCA1/	http://www.umd.be/BRCA1/		17	43091495	43091495	chr17:43091495-43091495|C|T
Tumor suppressor	BRCA1	ENST00000357654	ENSP00000350283	E1419Q	1	17	41234523	C	G	SNV	http://www.umd.be/BRCA1/	http://www.umd.be/BRCA1/		17	43082506	43082506	chr17:43082506-43082506|C|G
Tumor suppressor	BRCA1	ENST00000357654	ENSP00000350283	E143K	1	17	41256153	C	T	SNV	http://www.umd.be/BRCA1/	http://www.umd.be/BRCA1/		17	43104136	43104136	chr17:43104136-43104136|C|T
Tumor suppressor	BRCA1	ENST00000357654	ENSP00000350283	E143Q	1	17	41256153	C	G	SNV	TCGAPanCancer	Literature	COSM337031	17	43104136	43104136	chr17:43104136-43104136|C|G
Tumor suppressor	BRCA1	ENST00000357654	ENSP00000350283	E1586D	1	17	41223173	C	A	SNV	http://www.umd.be/BRCA1/	http://www.umd.be/BRCA1/		17	43071156	43071156	chr17:43071156-43071156|C|A
Tumor suppressor	BRCA1	ENST00000357654	ENSP00000350283	E1635K	1	17	41223028	C	T	SNV	http://www.umd.be/BRCA1/	http://www.umd.be/BRCA1/		17	43071011	43071011	chr17:43071011-43071011|C|T
Tumor suppressor	BRCA1	ENST00000357654	ENSP00000350283	E1735K	1	17	41209143	C	T	SNV	http://www.umd.be/BRCA1/	http://www.umd.be/BRCA1/		17	43057126	43057126	chr17:43057126-43057126|C|T
Tumor suppressor	BRCA1	ENST00000357654	ENSP00000350283	E1836K	1	17	41197781	C	T	SNV	http://www.umd.be/BRCA1/	http://www.umd.be/BRCA1/		17	43045764	43045764	chr17:43045764-43045764|C|T
Tumor suppressor	BRCA1	ENST00000357654	ENSP00000350283	E203K	1	17	41247926	C	T	SNV	http://www.umd.be/BRCA1/	http://www.umd.be/BRCA1/		17	43095909	43095909	chr17:43095909-43095909|C|T
Tumor suppressor	BRCA1	ENST00000357654	ENSP00000350283	E227K	1	17	41246869	C	T	SNV	http://www.umd.be/BRCA1/	http://www.umd.be/BRCA1/		17	43094852	43094852	chr17:43094852-43094852|C|T
Tumor suppressor	BRCA1	ENST00000357654	ENSP00000350283	E230Q	1	17	41246860	C	G	SNV	TCGAPanCancer	Literature		17	43094843	43094843	chr17:43094843-43094843|C|G
Tumor suppressor	BRCA1	ENST00000357654	ENSP00000350283	E445Q	1	17	41246215	C	G	SNV	http://www.umd.be/BRCA1/	http://www.umd.be/BRCA1/		17	43094198	43094198	chr17:43094198-43094198|C|G
Tumor suppressor	BRCA1	ENST00000357654	ENSP00000350283	E453D	1	17	41246189	C	A	SNV	TCGAPanCancer	Literature	COSM174297	17	43094172	43094172	chr17:43094172-43094172|C|A
Tumor suppressor	BRCA1	ENST00000357654	ENSP00000350283	E457K	1	17	41246179	C	T	SNV	http://www.umd.be/BRCA1/	http://www.umd.be/BRCA1/		17	43094162	43094162	chr17:43094162-43094162|C|T
Tumor suppressor	BRCA1	ENST00000357654	ENSP00000350283	E572K	1	17	41245834	C	T	SNV	TCGAPanCancer	Literature	COSM1302866	17	43093817	43093817	chr17:43093817-43093817|C|T
Tumor suppressor	BRCA1	ENST00000357654	ENSP00000350283	E575K	1	17	41245825	C	T	SNV	http://www.umd.be/BRCA1/	http://www.umd.be/BRCA1/		17	43093808	43093808	chr17:43093808-43093808|C|T
Tumor suppressor	BRCA1	ENST00000357654	ENSP00000350283	E761Q	1	17	41245267	C	G	SNV	http://www.umd.be/BRCA1/	http://www.umd.be/BRCA1/		17	43093250	43093250	chr17:43093250-43093250|C|G
Tumor suppressor	BRCA1	ENST00000357654	ENSP00000350283	E797K	1	17	41245159	C	T	SNV	http://www.umd.be/BRCA1/	http://www.umd.be/BRCA1/		17	43093142	43093142	chr17:43093142-43093142|C|T
Tumor suppressor	BRCA1	ENST00000357654	ENSP00000350283	E849K	1	17	41245003	C	T	SNV	http://www.umd.be/BRCA1/	http://www.umd.be/BRCA1/		17	43092986	43092986	chr17:43092986-43092986|C|T
Tumor suppressor	BRCA1	ENST00000357654	ENSP00000350283	E902Q	1	17	41244844	C	G	SNV	TCGAPanCancer	Literature	COSM706225	17	43092827	43092827	chr17:43092827-43092827|C|G
Tumor suppressor	BRCA1	ENST00000357654	ENSP00000350283	E907K	1	17	41244829	C	T	SNV	TCGAPanCancer	Literature	COSM187269	17	43092812	43092812	chr17:43092812-43092812|C|T
Tumor suppressor	BRCA1	ENST00000357654	ENSP00000350283	E962K	1	17	41244664	C	T	SNV	http://www.umd.be/BRCA1/	http://www.umd.be/BRCA1/		17	43092647	43092647	chr17:43092647-43092647|C|T
Tumor suppressor	BRCA1	ENST00000357654	ENSP00000350283	E9Q	1	17	41276089	C	G	SNV	TCGAPanCancer	Literature	COSM1479616	17	43124072	43124072	chr17:43124072-43124072|C|G
Tumor suppressor	BRCA1	ENST00000357654	ENSP00000350283	G1048D	1	17	41244405	C	T	SNV	http://www.umd.be/BRCA1/	http://www.umd.be/BRCA1/		17	43092388	43092388	chr17:43092388-43092388|C|T
Tumor suppressor	BRCA1	ENST00000357654	ENSP00000350283	G1048V	1	17	41244405	C	A	SNV	http://www.umd.be/BRCA1/	http://www.umd.be/BRCA1/		17	43092388	43092388	chr17:43092388-43092388|C|A
Tumor suppressor	BRCA1	ENST00000357654	ENSP00000350283	G1055C	1	17	41244385	C	A	SNV	http://www.umd.be/BRCA1/	http://www.umd.be/BRCA1/		17	43092368	43092368	chr17:43092368-43092368|C|A
Tumor suppressor	BRCA1	ENST00000357654	ENSP00000350283	G1201S	1	17	41243947	C	T	SNV	http://www.umd.be/BRCA1/	http://www.umd.be/BRCA1/		17	43091930	43091930	chr17:43091930-43091930|C|T
Tumor suppressor	BRCA1	ENST00000357654	ENSP00000350283	G1205R	1	17	41243935	C	T	SNV	http://www.umd.be/BRCA1/	http://www.umd.be/BRCA1/		17	43091918	43091918	chr17:43091918-43091918|C|T
Tumor suppressor	BRCA1	ENST00000357654	ENSP00000350283	G129D	1	17	41256194	C	T	SNV	http://www.umd.be/BRCA1/	http://www.umd.be/BRCA1/		17	43104177	43104177	chr17:43104177-43104177|C|T
Tumor suppressor	BRCA1	ENST00000357654	ENSP00000350283	G129V	1	17	41256194	C	A	SNV	http://www.umd.be/BRCA1/	http://www.umd.be/BRCA1/		17	43104177	43104177	chr17:43104177-43104177|C|A
Tumor suppressor	BRCA1	ENST00000357654	ENSP00000350283	G1319S	1	17	41243593	C	T	SNV	http://www.umd.be/BRCA1/	http://www.umd.be/BRCA1/		17	43091576	43091576	chr17:43091576-43091576|C|T
Tumor suppressor	BRCA1	ENST00000357654	ENSP00000350283	G1350A	1	17	41243499	C	G	SNV	TCGAPanCancer	Literature	COSM561086	17	43091482	43091482	chr17:43091482-43091482|C|G
Tumor suppressor	BRCA1	ENST00000357654	ENSP00000350283	G1366D	1	17	41243049	C	T	SNV	http://www.umd.be/BRCA1/	http://www.umd.be/BRCA1/		17	43091032	43091032	chr17:43091032-43091032|C|T
Tumor suppressor	BRCA1	ENST00000357654	ENSP00000350283	G1371E	1	17	41243034	C	T	SNV	http://www.umd.be/BRCA1/	http://www.umd.be/BRCA1/		17	43091017	43091017	chr17:43091017-43091017|C|T
Tumor suppressor	BRCA1	ENST00000357654	ENSP00000350283	G1492R	1	17	41228515	C	T	SNV	TCGAPanCancer	Literature		17	43076498	43076498	chr17:43076498-43076498|C|T
Tumor suppressor	BRCA1	ENST00000357654	ENSP00000350283	G1706A	1	17	41215926	C	G	SNV	http://www.umd.be/BRCA1/	http://www.umd.be/BRCA1/		17	43063909	43063909	chr17:43063909-43063909|C|G
Tumor suppressor	BRCA1	ENST00000357654	ENSP00000350283	G1706E	1	17	41215926	C	T	SNV	http://www.umd.be/BRCA1/	http://www.umd.be/BRCA1/		17	43063909	43063909	chr17:43063909-43063909|C|T
Tumor suppressor	BRCA1	ENST00000357654	ENSP00000350283	G1706R	1	17	41215927	C	T	SNV	http://www.umd.be/BRCA1/	http://www.umd.be/BRCA1/		17	43063910	43063910	chr17:43063910-43063910|C|T
Tumor suppressor	BRCA1	ENST00000357654	ENSP00000350283	G1710E	1	17	41215914	C	T	SNV	http://www.umd.be/BRCA1/	http://www.umd.be/BRCA1/		17	43063897	43063897	chr17:43063897-43063897|C|T
Tumor suppressor	BRCA1	ENST00000357654	ENSP00000350283	G1738E	1	17	41209133	C	T	SNV	http://www.umd.be/BRCA1/	http://www.umd.be/BRCA1/		17	43057116	43057116	chr17:43057116-43057116|C|T
Tumor suppressor	BRCA1	ENST00000357654	ENSP00000350283	G1738V	1	17	41209133	C	A	SNV	http://www.umd.be/BRCA1/	http://www.umd.be/BRCA1/		17	43057116	43057116	chr17:43057116-43057116|C|A
Tumor suppressor	BRCA1	ENST00000357654	ENSP00000350283	G1770V	1	17	41203103	C	A	SNV	http://www.umd.be/BRCA1/	http://www.umd.be/BRCA1/		17	43051086	43051086	chr17:43051086-43051086|C|A
Tumor suppressor	BRCA1	ENST00000357654	ENSP00000350283	G1788V	1	17	41201181	C	A	SNV	TCGAPanCancer	Literature	COSM436662	17	43049164	43049164	chr17:43049164-43049164|C|A
Tumor suppressor	BRCA1	ENST00000357654	ENSP00000350283	G1820S	1	17	41199669	C	T	SNV	http://www.umd.be/BRCA1/	http://www.umd.be/BRCA1/		17	43047652	43047652	chr17:43047652-43047652|C|T
Tumor suppressor	BRCA1	ENST00000357654	ENSP00000350283	G1825E	1	17	41197813	C	T	SNV	http://www.umd.be/BRCA1/	http://www.umd.be/BRCA1/		17	43045796	43045796	chr17:43045796-43045796|C|T
Tumor suppressor	BRCA1	ENST00000357654	ENSP00000350283	G275S	1	17	41246725	C	T	SNV	http://www.umd.be/BRCA1/	http://www.umd.be/BRCA1/		17	43094708	43094708	chr17:43094708-43094708|C|T
Tumor suppressor	BRCA1	ENST00000357654	ENSP00000350283	G462R	1	17	41246164	C	T	SNV	http://www.umd.be/BRCA1/	http://www.umd.be/BRCA1/		17	43094147	43094147	chr17:43094147-43094147|C|T
Tumor suppressor	BRCA1	ENST00000357654	ENSP00000350283	G543C	1	17	41245921	C	A	SNV	TCGAPanCancer	Literature	COSM979746	17	43093904	43093904	chr17:43093904-43093904|C|A
Tumor suppressor	BRCA1	ENST00000357654	ENSP00000350283	G778D	1	17	41245215	C	T	SNV	TCGAPanCancer	Literature	COSM706224	17	43093198	43093198	chr17:43093198-43093198|C|T
Tumor suppressor	BRCA1	ENST00000357654	ENSP00000350283	G928D	1	17	41244765	C	T	SNV	http://www.umd.be/BRCA1/	http://www.umd.be/BRCA1/		17	43092748	43092748	chr17:43092748-43092748|C|T
Tumor suppressor	BRCA1	ENST00000357654	ENSP00000350283	G933D	1	17	41244750	C	T	SNV	http://www.umd.be/BRCA1/	http://www.umd.be/BRCA1/		17	43092733	43092733	chr17:43092733-43092733|C|T
Tumor suppressor	BRCA1	ENST00000357654	ENSP00000350283	G964A	1	17	41244657	C	G	SNV	http://www.umd.be/BRCA1/	http://www.umd.be/BRCA1/		17	43092640	43092640	chr17:43092640-43092640|C|G
Tumor suppressor	BRCA1	ENST00000357654	ENSP00000350283	K1207N	1	17	41243927	C	A	SNV	TCGAPanCancer	Literature	COSM979734	17	43091910	43091910	chr17:43091910-43091910|C|A
Tumor suppressor	BRCA1	ENST00000357654	ENSP00000350283	K175N	1	17	41251814	C	A	SNV	TCGAPanCancer	Literature	COSM561082	17	43099797	43099797	chr17:43099797-43099797|C|A
Tumor suppressor	BRCA1	ENST00000357654	ENSP00000350283	K918N	1	17	41244794	C	A	SNV	http://www.umd.be/BRCA1/	http://www.umd.be/BRCA1/		17	43092777	43092777	chr17:43092777-43092777|C|A
Tumor suppressor	BRCA1	ENST00000357654	ENSP00000350283	L1600F	1	17	41223131	C	A	SNV	http://www.umd.be/BRCA1/	http://www.umd.be/BRCA1/		17	43071114	43071114	chr17:43071114-43071114|C|A
Tumor suppressor	BRCA1	ENST00000357654	ENSP00000350283	L204F	1	17	41247921	C	A	SNV	http://www.umd.be/BRCA1/	http://www.umd.be/BRCA1/		17	43095904	43095904	chr17:43095904-43095904|C|A
Tumor suppressor	BRCA1	ENST00000357654	ENSP00000350283	L30F	1	17	41267787	C	A	SNV	TCGAPanCancer	Literature	COSM13841	17	43115770	43115770	chr17:43115770-43115770|C|A
Tumor suppressor	BRCA1	ENST00000357654	ENSP00000350283	M1008I	1	17	41244524	C	A	SNV	http://www.umd.be/BRCA1/	http://www.umd.be/BRCA1/		17	43092507	43092507	chr17:43092507-43092507|C|A
Tumor suppressor	BRCA1	ENST00000357654	ENSP00000350283	M1652I	1	17	41222975	C	A	SNV	http://www.umd.be/BRCA1/	http://www.umd.be/BRCA1/		17	43070958	43070958	chr17:43070958-43070958|C|A
Tumor suppressor	BRCA1	ENST00000357654	ENSP00000350283	Q1118H	1	17	41244194	C	A	SNV	http://www.umd.be/BRCA1/	http://www.umd.be/BRCA1/		17	43092177	43092177	chr17:43092177-43092177|C|A
Tumor suppressor	BRCA1	ENST00000357654	ENSP00000350283	Q1200H	1	17	41243948	C	A	SNV	http://www.umd.be/BRCA1/	http://www.umd.be/BRCA1/		17	43091931	43091931	chr17:43091931-43091931|C|A
Tumor suppressor	BRCA1	ENST00000357654	ENSP00000350283	Q1395H	1	17	41242961	C	A	SNV	http://www.umd.be/BRCA1/	http://www.umd.be/BRCA1/		17	43090944	43090944	chr17:43090944-43090944|C|A
Tumor suppressor	BRCA1	ENST00000357654	ENSP00000350283	Q1785H	1	17	41201189	C	A	SNV	http://www.umd.be/BRCA1/	http://www.umd.be/BRCA1/		17	43049172	43049172	chr17:43049172-43049172|C|A
Tumor suppressor	BRCA1	ENST00000357654	ENSP00000350283	Q804H	1	17	41245136	C	A	SNV	http://www.umd.be/BRCA1/	http://www.umd.be/BRCA1/		17	43093119	43093119	chr17:43093119-43093119|C|A
Tumor suppressor	BRCA1	ENST00000357654	ENSP00000350283	R1203Q	1	17	41243940	C	T	SNV	TCGAPanCancer, http://www.umd.be/BRCA1/	http://www.umd.be/BRCA1/		17	43091923	43091923	chr17:43091923-43091923|C|T
Tumor suppressor	BRCA1	ENST00000357654	ENSP00000350283	R133H	1	17	41256182	C	T	SNV	http://www.umd.be/BRCA1/	http://www.umd.be/BRCA1/		17	43104165	43104165	chr17:43104165-43104165|C|T
Tumor suppressor	BRCA1	ENST00000357654	ENSP00000350283	R136K	1	17	41256173	C	T	SNV	http://www.umd.be/BRCA1/	http://www.umd.be/BRCA1/		17	43104156	43104156	chr17:43104156-43104156|C|T
Tumor suppressor	BRCA1	ENST00000357654	ENSP00000350283	R1443Q	1	17	41234450	C	T	SNV	http://www.umd.be/BRCA1/	http://www.umd.be/BRCA1/		17	43082433	43082433	chr17:43082433-43082433|C|T
Tumor suppressor	BRCA1	ENST00000357654	ENSP00000350283	R1507S	1	17	41226502	C	A	SNV	http://www.umd.be/BRCA1/	http://www.umd.be/BRCA1/		17	43074485	43074485	chr17:43074485-43074485|C|A
Tumor suppressor	BRCA1	ENST00000357654	ENSP00000350283	R1507T	1	17	41226503	C	G	SNV	http://www.umd.be/BRCA1/	http://www.umd.be/BRCA1/		17	43074486	43074486	chr17:43074486-43074486|C|G
Tumor suppressor	BRCA1	ENST00000357654	ENSP00000350283	R1589H	1	17	41223165	C	T	SNV	http://www.umd.be/BRCA1/	http://www.umd.be/BRCA1/		17	43071148	43071148	chr17:43071148-43071148|C|T
Tumor suppressor	BRCA1	ENST00000357654	ENSP00000350283	R1645M	1	17	41222997	C	A	SNV	TCGAPanCancer	Literature		17	43070980	43070980	chr17:43070980-43070980|C|A
Tumor suppressor	BRCA1	ENST00000357654	ENSP00000350283	R1699L	1	17	41215947	C	A	SNV	TCGAPanCancer	Literature		17	43063930	43063930	chr17:43063930-43063930|C|A
Tumor suppressor	BRCA1	ENST00000357654	ENSP00000350283	R1699Q	1	17	41215947	C	T	SNV	http://www.umd.be/BRCA1/	http://www.umd.be/BRCA1/		17	43063930	43063930	chr17:43063930-43063930|C|T
Tumor suppressor	BRCA1	ENST00000357654	ENSP00000350283	R170Q	1	17	41251830	C	T	SNV	TCGAPanCancer, http://www.umd.be/BRCA1/	http://www.umd.be/BRCA1/	COSM187271	17	43099813	43099813	chr17:43099813-43099813|C|T
Tumor suppressor	BRCA1	ENST00000357654	ENSP00000350283	R1726I	1	17	41215366	C	A	SNV	http://www.umd.be/BRCA1/	http://www.umd.be/BRCA1/		17	43063349	43063349	chr17:43063349-43063349|C|A
Tumor suppressor	BRCA1	ENST00000357654	ENSP00000350283	R1751Q	1	17	41209094	C	T	SNV	http://www.umd.be/BRCA1/	http://www.umd.be/BRCA1/		17	43057077	43057077	chr17:43057077-43057077|C|T
Tumor suppressor	BRCA1	ENST00000357654	ENSP00000350283	R252H	1	17	41246793	C	T	SNV	http://www.umd.be/BRCA1/	http://www.umd.be/BRCA1/		17	43094776	43094776	chr17:43094776-43094776|C|T
Tumor suppressor	BRCA1	ENST00000357654	ENSP00000350283	R252L	1	17	41246793	C	A	SNV	http://www.umd.be/BRCA1/	http://www.umd.be/BRCA1/		17	43094776	43094776	chr17:43094776-43094776|C|A
Tumor suppressor	BRCA1	ENST00000357654	ENSP00000350283	R320T	1	17	41246589	C	G	SNV	TCGAPanCancer	Literature	COSM706219	17	43094572	43094572	chr17:43094572-43094572|C|G
Tumor suppressor	BRCA1	ENST00000357654	ENSP00000350283	R332Q	1	17	41246553	C	T	SNV	http://www.umd.be/BRCA1/	http://www.umd.be/BRCA1/		17	43094536	43094536	chr17:43094536-43094536|C|T
Tumor suppressor	BRCA1	ENST00000357654	ENSP00000350283	R446T	1	17	41246211	C	G	SNV	TCGAPanCancer, http://www.umd.be/BRCA1/	http://www.umd.be/BRCA1/	COSM1302867	17	43094194	43094194	chr17:43094194-43094194|C|G
Tumor suppressor	BRCA1	ENST00000357654	ENSP00000350283	R466Q	1	17	41246151	C	T	SNV	http://www.umd.be/BRCA1/	http://www.umd.be/BRCA1/		17	43094134	43094134	chr17:43094134-43094134|C|T
Tumor suppressor	BRCA1	ENST00000357654	ENSP00000350283	R496H	1	17	41246061	C	T	SNV	http://www.umd.be/BRCA1/	http://www.umd.be/BRCA1/		17	43094044	43094044	chr17:43094044-43094044|C|T
Tumor suppressor	BRCA1	ENST00000357654	ENSP00000350283	R504H	1	17	41246037	C	T	SNV	http://www.umd.be/BRCA1/	http://www.umd.be/BRCA1/		17	43094020	43094020	chr17:43094020-43094020|C|T
Tumor suppressor	BRCA1	ENST00000357654	ENSP00000350283	R71K	1	17	41258473	C	T	SNV	http://www.umd.be/BRCA1/	http://www.umd.be/BRCA1/		17	43106456	43106456	chr17:43106456-43106456|C|T
Tumor suppressor	BRCA1	ENST00000357654	ENSP00000350283	R728K	1	17	41245365	C	T	SNV	http://www.umd.be/BRCA1/	http://www.umd.be/BRCA1/		17	43093348	43093348	chr17:43093348-43093348|C|T
Tumor suppressor	BRCA1	ENST00000357654	ENSP00000350283	R756K	1	17	41245281	C	T	SNV	http://www.umd.be/BRCA1/	http://www.umd.be/BRCA1/		17	43093264	43093264	chr17:43093264-43093264|C|T
Tumor suppressor	BRCA1	ENST00000357654	ENSP00000350283	R823I	1	17	41245080	C	A	SNV	http://www.umd.be/BRCA1/	http://www.umd.be/BRCA1/		17	43093063	43093063	chr17:43093063-43093063|C|A
Tumor suppressor	BRCA1	ENST00000357654	ENSP00000350283	R841L	1	17	41245026	C	A	SNV	http://www.umd.be/BRCA1/	http://www.umd.be/BRCA1/		17	43093009	43093009	chr17:43093009-43093009|C|A
Tumor suppressor	BRCA1	ENST00000357654	ENSP00000350283	R841Q	1	17	41245026	C	T	SNV	http://www.umd.be/BRCA1/	http://www.umd.be/BRCA1/		17	43093009	43093009	chr17:43093009-43093009|C|T
Tumor suppressor	BRCA1	ENST00000357654	ENSP00000350283	R866H	1	17	41244951	C	T	SNV	http://www.umd.be/BRCA1/	http://www.umd.be/BRCA1/		17	43092934	43092934	chr17:43092934-43092934|C|T
Tumor suppressor	BRCA1	ENST00000357654	ENSP00000350283	R979H	1	17	41244612	C	T	SNV	TCGAPanCancer, http://www.umd.be/BRCA1/	http://www.umd.be/BRCA1/		17	43092595	43092595	chr17:43092595-43092595|C|T
Tumor suppressor	BRCA1	ENST00000357654	ENSP00000350283	S1027I	1	17	41244468	C	A	SNV	TCGAPanCancer	Literature	COSM1479613	17	43092451	43092451	chr17:43092451-43092451|C|A
Tumor suppressor	BRCA1	ENST00000357654	ENSP00000350283	S1040N	1	17	41244429	C	T	SNV	http://www.umd.be/BRCA1/	http://www.umd.be/BRCA1/	COSM1166811	17	43092412	43092412	chr17:43092412-43092412|C|T
Tumor suppressor	BRCA1	ENST00000357654	ENSP00000350283	S1057N	1	17	41244378	C	T	SNV	http://www.umd.be/BRCA1/	http://www.umd.be/BRCA1/		17	43092361	43092361	chr17:43092361-43092361|C|T
Tumor suppressor	BRCA1	ENST00000357654	ENSP00000350283	S1101N	1	17	41244246	C	T	SNV	http://www.umd.be/BRCA1/	http://www.umd.be/BRCA1/		17	43092229	43092229	chr17:43092229-43092229|C|T
Tumor suppressor	BRCA1	ENST00000357654	ENSP00000350283	S1301N	1	17	41243646	C	T	SNV	http://www.umd.be/BRCA1/	http://www.umd.be/BRCA1/		17	43091629	43091629	chr17:43091629-43091629|C|T
Tumor suppressor	BRCA1	ENST00000357654	ENSP00000350283	S1512I	1	17	41226488	C	A	SNV	http://www.umd.be/BRCA1/	http://www.umd.be/BRCA1/		17	43074471	43074471	chr17:43074471-43074471|C|A
Tumor suppressor	BRCA1	ENST00000357654	ENSP00000350283	S1715N	1	17	41215899	C	T	SNV	http://www.umd.be/BRCA1/	http://www.umd.be/BRCA1/		17	43063882	43063882	chr17:43063882-43063882|C|T
Tumor suppressor	BRCA1	ENST00000357654	ENSP00000350283	S1841N	1	17	41197765	C	T	SNV	http://www.umd.be/BRCA1/	http://www.umd.be/BRCA1/		17	43045748	43045748	chr17:43045748-43045748|C|T
Tumor suppressor	BRCA1	ENST00000357654	ENSP00000350283	S588T	1	17	41245785	C	G	SNV	http://www.umd.be/BRCA1/	http://www.umd.be/BRCA1/		17	43093768	43093768	chr17:43093768-43093768|C|G
Tumor suppressor	BRCA1	ENST00000357654	ENSP00000350283	S628I	1	17	41245665	C	A	SNV	http://www.umd.be/BRCA1/	http://www.umd.be/BRCA1/		17	43093648	43093648	chr17:43093648-43093648|C|A
Tumor suppressor	BRCA1	ENST00000357654	ENSP00000350283	S647N	1	17	41245608	C	T	SNV	http://www.umd.be/BRCA1/	http://www.umd.be/BRCA1/		17	43093591	43093591	chr17:43093591-43093591|C|T
Tumor suppressor	BRCA1	ENST00000357654	ENSP00000350283	S681N	1	17	41245506	C	T	SNV	http://www.umd.be/BRCA1/	http://www.umd.be/BRCA1/		17	43093489	43093489	chr17:43093489-43093489|C|T
Tumor suppressor	BRCA1	ENST00000357654	ENSP00000350283	V1120I	1	17	41244190	C	T	SNV	http://www.umd.be/BRCA1/	http://www.umd.be/BRCA1/		17	43092173	43092173	chr17:43092173-43092173|C|T
Tumor suppressor	BRCA1	ENST00000357654	ENSP00000350283	V1181I	1	17	41244007	C	T	SNV	http://www.umd.be/BRCA1/	http://www.umd.be/BRCA1/		17	43091990	43091990	chr17:43091990-43091990|C|T
Tumor suppressor	BRCA1	ENST00000357654	ENSP00000350283	V1378I	1	17	41243014	C	T	SNV	http://www.umd.be/BRCA1/	http://www.umd.be/BRCA1/		17	43090997	43090997	chr17:43090997-43090997|C|T
Tumor suppressor	BRCA1	ENST00000357654	ENSP00000350283	V1493L	1	17	41228512	C	A	SNV	http://www.umd.be/BRCA1/	http://www.umd.be/BRCA1/		17	43076495	43076495	chr17:43076495-43076495|C|A
Tumor suppressor	BRCA1	ENST00000357654	ENSP00000350283	V1534M	1	17	41226423	C	T	SNV	http://www.umd.be/BRCA1/	http://www.umd.be/BRCA1/		17	43074406	43074406	chr17:43074406-43074406|C|T
Tumor suppressor	BRCA1	ENST00000357654	ENSP00000350283	V154I	1	17	41251879	C	T	SNV	http://www.umd.be/BRCA1/	http://www.umd.be/BRCA1/		17	43099862	43099862	chr17:43099862-43099862|C|T
Tumor suppressor	BRCA1	ENST00000357654	ENSP00000350283	V1665L	1	17	41219706	C	A	SNV	TCGAPanCancer, http://www.umd.be/BRCA1/	http://www.umd.be/BRCA1/	COSM706229	17	43067689	43067689	chr17:43067689-43067689|C|A
Tumor suppressor	BRCA1	ENST00000357654	ENSP00000350283	V1665L	1	17	41219706	C	A	SNV	http://www.umd.be/BRCA1/	http://www.umd.be/BRCA1/	COSM706229	17	43067689	43067689	chr17:43067689-43067689|C|A
Tumor suppressor	BRCA1	ENST00000357654	ENSP00000350283	V1665M	1	17	41219706	C	T	SNV	http://www.umd.be/BRCA1/	http://www.umd.be/BRCA1/		17	43067689	43067689	chr17:43067689-43067689|C|T
Tumor suppressor	BRCA1	ENST00000357654	ENSP00000350283	V1688F	1	17	41219637	C	A	SNV	http://www.umd.be/BRCA1/	http://www.umd.be/BRCA1/		17	43067620	43067620	chr17:43067620-43067620|C|A
Tumor suppressor	BRCA1	ENST00000357654	ENSP00000350283	V1719L	1	17	41215388	C	A	SNV	http://www.umd.be/BRCA1/	http://www.umd.be/BRCA1/		17	43063371	43063371	chr17:43063371-43063371|C|A
Tumor suppressor	BRCA1	ENST00000357654	ENSP00000350283	V1791L	1	17	41201173	C	A	SNV	http://www.umd.be/BRCA1/	http://www.umd.be/BRCA1/		17	43049156	43049156	chr17:43049156-43049156|C|A
Tumor suppressor	BRCA1	ENST00000357654	ENSP00000350283	V1833M	1	17	41197790	C	T	SNV	http://www.umd.be/BRCA1/	http://www.umd.be/BRCA1/		17	43045773	43045773	chr17:43045773-43045773|C|T
Tumor suppressor	BRCA1	ENST00000357654	ENSP00000350283	V191I	1	17	41249283	C	T	SNV	http://www.umd.be/BRCA1/	http://www.umd.be/BRCA1/		17	43097266	43097266	chr17:43097266-43097266|C|T
Tumor suppressor	BRCA1	ENST00000357654	ENSP00000350283	V233I	1	17	41246851	C	T	SNV	http://www.umd.be/BRCA1/	http://www.umd.be/BRCA1/		17	43094834	43094834	chr17:43094834-43094834|C|T
Tumor suppressor	BRCA1	ENST00000357654	ENSP00000350283	V35L	1	17	41267774	C	G	SNV	http://www.umd.be/BRCA1/	http://www.umd.be/BRCA1/		17	43115757	43115757	chr17:43115757-43115757|C|G
Tumor suppressor	BRCA1	ENST00000357654	ENSP00000350283	V412L	1	17	41246314	C	A	SNV	TCGAPanCancer	Literature		17	43094297	43094297	chr17:43094297-43094297|C|A
Tumor suppressor	BRCA1	ENST00000357654	ENSP00000350283	V415I	1	17	41246305	C	T	SNV	http://www.umd.be/BRCA1/	http://www.umd.be/BRCA1/		17	43094288	43094288	chr17:43094288-43094288|C|T
Tumor suppressor	BRCA1	ENST00000357654	ENSP00000350283	V525I	1	17	41245975	C	T	SNV	http://www.umd.be/BRCA1/	http://www.umd.be/BRCA1/		17	43093958	43093958	chr17:43093958-43093958|C|T
Tumor suppressor	BRCA1	ENST00000357654	ENSP00000350283	V837I	1	17	41245039	C	T	SNV	http://www.umd.be/BRCA1/	http://www.umd.be/BRCA1/		17	43093022	43093022	chr17:43093022-43093022|C|T
Tumor suppressor	BRCA1	ENST00000357654	ENSP00000350283	V920I	1	17	41244790	C	T	SNV	http://www.umd.be/BRCA1/	http://www.umd.be/BRCA1/		17	43092773	43092773	chr17:43092773-43092773|C|T
Tumor suppressor	BRCA1	ENST00000357654	ENSP00000350283	W321C	1	17	41246585	C	A	SNV	TCGAPanCancer	Literature	COSM706220	17	43094568	43094568	chr17:43094568-43094568|C|A
Tumor suppressor	BRCA1	ENST00000357654	ENSP00000350283	A102G	1	17	41256275	G	C	SNV	http://www.umd.be/BRCA1/	http://www.umd.be/BRCA1/		17	43104258	43104258	chr17:43104258-43104258|G|C
Tumor suppressor	BRCA1	ENST00000357654	ENSP00000350283	A1293V	1	17	41243670	G	A	SNV	http://www.umd.be/BRCA1/	http://www.umd.be/BRCA1/		17	43091653	43091653	chr17:43091653-43091653|G|A
Tumor suppressor	BRCA1	ENST00000357654	ENSP00000350283	A1623G	1	17	41223063	G	C	SNV	http://www.umd.be/BRCA1/	http://www.umd.be/BRCA1/		17	43071046	43071046	chr17:43071046-43071046|G|C
Tumor suppressor	BRCA1	ENST00000357654	ENSP00000350283	A1708V	1	17	41215920	G	A	SNV	http://www.umd.be/BRCA1/	http://www.umd.be/BRCA1/		17	43063903	43063903	chr17:43063903-43063903|G|A
Tumor suppressor	BRCA1	ENST00000357654	ENSP00000350283	A1752E	1	17	41209091	G	T	SNV	http://www.umd.be/BRCA1/	http://www.umd.be/BRCA1/		17	43057074	43057074	chr17:43057074-43057074|G|T
Tumor suppressor	BRCA1	ENST00000357654	ENSP00000350283	A521V	1	17	41245986	G	A	SNV	http://www.umd.be/BRCA1/	http://www.umd.be/BRCA1/		17	43093969	43093969	chr17:43093969-43093969|G|A
Tumor suppressor	BRCA1	ENST00000357654	ENSP00000350283	A524V	1	17	41245977	G	A	SNV	http://www.umd.be/BRCA1/	http://www.umd.be/BRCA1/		17	43093960	43093960	chr17:43093960-43093960|G|A
Tumor suppressor	BRCA1	ENST00000357654	ENSP00000350283	A622V	1	17	41245683	G	A	SNV	TCGAPanCancer, http://www.umd.be/BRCA1/	http://www.umd.be/BRCA1/	COSM979742	17	43093666	43093666	chr17:43093666-43093666|G|A
Tumor suppressor	BRCA1	ENST00000357654	ENSP00000350283	A942V	1	17	41244723	G	A	SNV	TCGAPanCancer	Literature	COSM979738	17	43092706	43092706	chr17:43092706-43092706|G|A
Tumor suppressor	BRCA1	ENST00000357654	ENSP00000350283	C47W	1	17	41258544	G	C	SNV	TCGAPanCancer	Literature	COSM73856	17	43106527	43106527	chr17:43106527-43106527|G|C
Tumor suppressor	BRCA1	ENST00000357654	ENSP00000350283	F1821L	1	17	41199664	G	T	SNV	http://www.umd.be/BRCA1/	http://www.umd.be/BRCA1/		17	43047647	43047647	chr17:43047647-43047647|G|T
Tumor suppressor	BRCA1	ENST00000357654	ENSP00000350283	H1746N	1	17	41209110	G	T	SNV	http://www.umd.be/BRCA1/	http://www.umd.be/BRCA1/		17	43057093	43057093	chr17:43057093-43057093|G|T
Tumor suppressor	BRCA1	ENST00000357654	ENSP00000350283	H41Y	1	17	41267756	G	A	SNV	http://www.umd.be/BRCA1/	http://www.umd.be/BRCA1/		17	43115739	43115739	chr17:43115739-43115739|G|A
Tumor suppressor	BRCA1	ENST00000357654	ENSP00000350283	H692Y	1	17	41245474	G	A	SNV	http://www.umd.be/BRCA1/	http://www.umd.be/BRCA1/		17	43093457	43093457	chr17:43093457-43093457|G|A
Tumor suppressor	BRCA1	ENST00000357654	ENSP00000350283	H816Y	1	17	41245102	G	A	SNV	TCGAPanCancer	Literature		17	43093085	43093085	chr17:43093085-43093085|G|A
Tumor suppressor	BRCA1	ENST00000357654	ENSP00000350283	H835Y	1	17	41245045	G	A	SNV	http://www.umd.be/BRCA1/	http://www.umd.be/BRCA1/		17	43093028	43093028	chr17:43093028-43093028|G|A
Tumor suppressor	BRCA1	ENST00000357654	ENSP00000350283	H888Y	1	17	41244886	G	A	SNV	http://www.umd.be/BRCA1/	http://www.umd.be/BRCA1/		17	43092869	43092869	chr17:43092869-43092869|G|A
Tumor suppressor	BRCA1	ENST00000357654	ENSP00000350283	L1186F	1	17	41243992	G	A	SNV	http://www.umd.be/BRCA1/	http://www.umd.be/BRCA1/		17	43091975	43091975	chr17:43091975-43091975|G|A
Tumor suppressor	BRCA1	ENST00000357654	ENSP00000350283	L1517F	1	17	41226474	G	A	SNV	http://www.umd.be/BRCA1/	http://www.umd.be/BRCA1/		17	43074457	43074457	chr17:43074457-43074457|G|A
Tumor suppressor	BRCA1	ENST00000357654	ENSP00000350283	L156I	1	17	41251873	G	T	SNV	http://www.umd.be/BRCA1/	http://www.umd.be/BRCA1/		17	43099856	43099856	chr17:43099856-43099856|G|T
Tumor suppressor	BRCA1	ENST00000357654	ENSP00000350283	L481V	1	17	41246107	G	C	SNV	http://www.umd.be/BRCA1/	http://www.umd.be/BRCA1/		17	43094090	43094090	chr17:43094090-43094090|G|C
Tumor suppressor	BRCA1	ENST00000357654	ENSP00000350283	L49M	1	17	41258540	G	T	SNV	TCGAPanCancer	Literature	COSM979749	17	43106523	43106523	chr17:43106523-43106523|G|T
Tumor suppressor	BRCA1	ENST00000357654	ENSP00000350283	L512F	1	17	41246014	G	A	SNV	http://www.umd.be/BRCA1/	http://www.umd.be/BRCA1/		17	43093997	43093997	chr17:43093997-43093997|G|A
Tumor suppressor	BRCA1	ENST00000357654	ENSP00000350283	L512V	1	17	41246014	G	C	SNV	http://www.umd.be/BRCA1/	http://www.umd.be/BRCA1/		17	43093997	43093997	chr17:43093997-43093997|G|C
Tumor suppressor	BRCA1	ENST00000357654	ENSP00000350283	L574I	1	17	41245828	G	T	SNV	TCGAPanCancer	Literature	COSM979744	17	43093811	43093811	chr17:43093811-43093811|G|T
Tumor suppressor	BRCA1	ENST00000357654	ENSP00000350283	L668F	1	17	41245546	G	A	SNV	http://www.umd.be/BRCA1/	http://www.umd.be/BRCA1/		17	43093529	43093529	chr17:43093529-43093529|G|A
Tumor suppressor	BRCA1	ENST00000357654	ENSP00000350283	N1311K	1	17	41243615	G	T	SNV	http://www.umd.be/BRCA1/	http://www.umd.be/BRCA1/		17	43091598	43091598	chr17:43091598-43091598|G|T
Tumor suppressor	BRCA1	ENST00000357654	ENSP00000350283	N132K	1	17	41256184	G	T	SNV	http://www.umd.be/BRCA1/	http://www.umd.be/BRCA1/		17	43104167	43104167	chr17:43104167-43104167|G|T
Tumor suppressor	BRCA1	ENST00000357654	ENSP00000350283	P1099L	1	17	41244252	G	A	SNV	http://www.umd.be/BRCA1/	http://www.umd.be/BRCA1/		17	43092235	43092235	chr17:43092235-43092235|G|A
Tumor suppressor	BRCA1	ENST00000357654	ENSP00000350283	P1106L	1	17	41244231	G	A	SNV	http://www.umd.be/BRCA1/	http://www.umd.be/BRCA1/		17	43092214	43092214	chr17:43092214-43092214|G|A
Tumor suppressor	BRCA1	ENST00000357654	ENSP00000350283	P1238L	1	17	41243835	G	A	SNV	http://www.umd.be/BRCA1/	http://www.umd.be/BRCA1/		17	43091818	43091818	chr17:43091818-43091818|G|A
Tumor suppressor	BRCA1	ENST00000357654	ENSP00000350283	P142H	1	17	41256155	G	T	SNV	http://www.umd.be/BRCA1/	http://www.umd.be/BRCA1/		17	43104138	43104138	chr17:43104138-43104138|G|T
Tumor suppressor	BRCA1	ENST00000357654	ENSP00000350283	P1575H	1	17	41223207	G	T	SNV	http://www.umd.be/BRCA1/	http://www.umd.be/BRCA1/		17	43071190	43071190	chr17:43071190-43071190|G|T
Tumor suppressor	BRCA1	ENST00000357654	ENSP00000350283	P1603A	1	17	41223124	G	C	SNV	http://www.umd.be/BRCA1/	http://www.umd.be/BRCA1/		17	43071107	43071107	chr17:43071107-43071107|G|C
Tumor suppressor	BRCA1	ENST00000357654	ENSP00000350283	P1614L	1	17	41223090	G	A	SNV	http://www.umd.be/BRCA1/	http://www.umd.be/BRCA1/		17	43071073	43071073	chr17:43071073-43071073|G|A
Tumor suppressor	BRCA1	ENST00000357654	ENSP00000350283	P1614S	1	17	41223091	G	A	SNV	http://www.umd.be/BRCA1/	http://www.umd.be/BRCA1/		17	43071074	43071074	chr17:43071074-43071074|G|A
Tumor suppressor	BRCA1	ENST00000357654	ENSP00000350283	P1637L	1	17	41223021	G	A	SNV	http://www.umd.be/BRCA1/	http://www.umd.be/BRCA1/		17	43071004	43071004	chr17:43071004-43071004|G|A
Tumor suppressor	BRCA1	ENST00000357654	ENSP00000350283	P1831L	1	17	41197795	G	A	SNV	TCGAPanCancer	Literature	COSM472849	17	43045778	43045778	chr17:43045778-43045778|G|A
Tumor suppressor	BRCA1	ENST00000357654	ENSP00000350283	P1856S	1	17	41197721	G	A	SNV	http://www.umd.be/BRCA1/	http://www.umd.be/BRCA1/		17	43045704	43045704	chr17:43045704-43045704|G|A
Tumor suppressor	BRCA1	ENST00000357654	ENSP00000350283	P258S	1	17	41246776	G	A	SNV	http://www.umd.be/BRCA1/	http://www.umd.be/BRCA1/		17	43094759	43094759	chr17:43094759-43094759|G|A
Tumor suppressor	BRCA1	ENST00000357654	ENSP00000350283	P311R	1	17	41246616	G	C	SNV	http://www.umd.be/BRCA1/	http://www.umd.be/BRCA1/		17	43094599	43094599	chr17:43094599-43094599|G|C
Tumor suppressor	BRCA1	ENST00000357654	ENSP00000350283	P334L	1	17	41246547	G	A	SNV	http://www.umd.be/BRCA1/	http://www.umd.be/BRCA1/		17	43094530	43094530	chr17:43094530-43094530|G|A
Tumor suppressor	BRCA1	ENST00000357654	ENSP00000350283	P346L	1	17	41246511	G	A	SNV	http://www.umd.be/BRCA1/	http://www.umd.be/BRCA1/		17	43094494	43094494	chr17:43094494-43094494|G|A
Tumor suppressor	BRCA1	ENST00000357654	ENSP00000350283	P514R	1	17	41246007	G	C	SNV	http://www.umd.be/BRCA1/	http://www.umd.be/BRCA1/		17	43093990	43093990	chr17:43093990-43093990|G|C
Tumor suppressor	BRCA1	ENST00000357654	ENSP00000350283	P568L	1	17	41245845	G	A	SNV	http://www.umd.be/BRCA1/	http://www.umd.be/BRCA1/		17	43093828	43093828	chr17:43093828-43093828|G|A
Tumor suppressor	BRCA1	ENST00000357654	ENSP00000350283	P58A	1	17	41258513	G	C	SNV	http://www.umd.be/BRCA1/	http://www.umd.be/BRCA1/		17	43106496	43106496	chr17:43106496-43106496|G|C
Tumor suppressor	BRCA1	ENST00000357654	ENSP00000350283	P674S	1	17	41245528	G	A	SNV	http://www.umd.be/BRCA1/	http://www.umd.be/BRCA1/		17	43093511	43093511	chr17:43093511-43093511|G|A
Tumor suppressor	BRCA1	ENST00000357654	ENSP00000350283	P871L	1	17	41244936	G	A	SNV	http://www.umd.be/BRCA1/	http://www.umd.be/BRCA1/	COSM148278	17	43092919	43092919	chr17:43092919-43092919|G|A
Tumor suppressor	BRCA1	ENST00000357654	ENSP00000350283	P981L	1	17	41244606	G	A	SNV	http://www.umd.be/BRCA1/	http://www.umd.be/BRCA1/		17	43092589	43092589	chr17:43092589-43092589|G|A
Tumor suppressor	BRCA1	ENST00000357654	ENSP00000350283	P982L	1	17	41244603	G	A	SNV	TCGAPanCancer	Literature		17	43092586	43092586	chr17:43092586-43092586|G|A
Tumor suppressor	BRCA1	ENST00000357654	ENSP00000350283	Q155E	1	17	41251876	G	C	SNV	http://www.umd.be/BRCA1/	http://www.umd.be/BRCA1/		17	43099859	43099859	chr17:43099859-43099859|G|C
Tumor suppressor	BRCA1	ENST00000357654	ENSP00000350283	R1028C	1	17	41244466	G	A	SNV	http://www.umd.be/BRCA1/	http://www.umd.be/BRCA1/		17	43092449	43092449	chr17:43092449-43092449|G|A
Tumor suppressor	BRCA1	ENST00000357654	ENSP00000350283	R1443G	1	17	41234451	G	C	SNV	http://www.umd.be/BRCA1/	http://www.umd.be/BRCA1/		17	43082434	43082434	chr17:43082434-43082434|G|C
Tumor suppressor	BRCA1	ENST00000357654	ENSP00000350283	R466W	1	17	41246152	G	A	SNV	http://www.umd.be/BRCA1/	http://www.umd.be/BRCA1/		17	43094135	43094135	chr17:43094135-43094135|G|A
Tumor suppressor	BRCA1	ENST00000357654	ENSP00000350283	R496C	1	17	41246062	G	A	SNV	http://www.umd.be/BRCA1/	http://www.umd.be/BRCA1/		17	43094045	43094045	chr17:43094045-43094045|G|A
Tumor suppressor	BRCA1	ENST00000357654	ENSP00000350283	R7C	1	17	41276095	G	A	SNV	http://www.umd.be/BRCA1/	http://www.umd.be/BRCA1/		17	43124078	43124078	chr17:43124078-43124078|G|A
Tumor suppressor	BRCA1	ENST00000357654	ENSP00000350283	R841W	1	17	41245027	G	A	SNV	http://www.umd.be/BRCA1/	http://www.umd.be/BRCA1/	COSM1246204	17	43093010	43093010	chr17:43093010-43093010|G|A
Tumor suppressor	BRCA1	ENST00000357654	ENSP00000350283	R866C	1	17	41244952	G	A	SNV	http://www.umd.be/BRCA1/	http://www.umd.be/BRCA1/		17	43092935	43092935	chr17:43092935-43092935|G|A
Tumor suppressor	BRCA1	ENST00000357654	ENSP00000350283	R979C	1	17	41244613	G	A	SNV	http://www.umd.be/BRCA1/	http://www.umd.be/BRCA1/		17	43092596	43092596	chr17:43092596-43092596|G|A
Tumor suppressor	BRCA1	ENST00000357654	ENSP00000350283	S104R	1	17	41256268	G	T	SNV	http://www.umd.be/BRCA1/	http://www.umd.be/BRCA1/		17	43104251	43104251	chr17:43104251-43104251|G|T
Tumor suppressor	BRCA1	ENST00000357654	ENSP00000350283	S1241F	1	17	41243826	G	A	SNV	TCGAPanCancer	Literature		17	43091809	43091809	chr17:43091809-43091809|G|A
Tumor suppressor	BRCA1	ENST00000357654	ENSP00000350283	S1297F	1	17	41243658	G	A	SNV	http://www.umd.be/BRCA1/	http://www.umd.be/BRCA1/		17	43091641	43091641	chr17:43091641-43091641|G|A
Tumor suppressor	BRCA1	ENST00000357654	ENSP00000350283	S1473C	1	17	41228571	G	C	SNV	http://www.umd.be/BRCA1/	http://www.umd.be/BRCA1/		17	43076554	43076554	chr17:43076554-43076554|G|C
Tumor suppressor	BRCA1	ENST00000357654	ENSP00000350283	S1542C	1	17	41226398	G	C	SNV	http://www.umd.be/BRCA1/	http://www.umd.be/BRCA1/		17	43074381	43074381	chr17:43074381-43074381|G|C
Tumor suppressor	BRCA1	ENST00000357654	ENSP00000350283	S1577Y	1	17	41223201	G	T	SNV	http://www.umd.be/BRCA1/	http://www.umd.be/BRCA1/		17	43071184	43071184	chr17:43071184-43071184|G|T
Tumor suppressor	BRCA1	ENST00000357654	ENSP00000350283	S1580Y	1	17	41223192	G	T	SNV	http://www.umd.be/BRCA1/	http://www.umd.be/BRCA1/		17	43071175	43071175	chr17:43071175-43071175|G|T
Tumor suppressor	BRCA1	ENST00000357654	ENSP00000350283	S1722Y	1	17	41215378	G	T	SNV	http://www.umd.be/BRCA1/	http://www.umd.be/BRCA1/		17	43063361	43063361	chr17:43063361-43063361|G|T
Tumor suppressor	BRCA1	ENST00000357654	ENSP00000350283	S186Y	1	17	41249297	G	T	SNV	http://www.umd.be/BRCA1/	http://www.umd.be/BRCA1/		17	43097280	43097280	chr17:43097280-43097280|G|T
Tumor suppressor	BRCA1	ENST00000357654	ENSP00000350283	S316R	1	17	41246600	G	T	SNV	http://www.umd.be/BRCA1/	http://www.umd.be/BRCA1/		17	43094583	43094583	chr17:43094583-43094583|G|T
Tumor suppressor	BRCA1	ENST00000357654	ENSP00000350283	S4F	1	17	41276103	G	A	SNV	http://www.umd.be/BRCA1/	http://www.umd.be/BRCA1/		17	43124086	43124086	chr17:43124086-43124086|G|A
Tumor suppressor	BRCA1	ENST00000357654	ENSP00000350283	S561Y	1	17	41245866	G	T	SNV	TCGAPanCancer	Literature	COSM979745	17	43093849	43093849	chr17:43093849-43093849|G|T
Tumor suppressor	BRCA1	ENST00000357654	ENSP00000350283	S615F	1	17	41245704	G	A	SNV	http://www.umd.be/BRCA1/	http://www.umd.be/BRCA1/		17	43093687	43093687	chr17:43093687-43093687|G|A
Tumor suppressor	BRCA1	ENST00000357654	ENSP00000350283	S645C	1	17	41245614	G	C	SNV	http://www.umd.be/BRCA1/	http://www.umd.be/BRCA1/		17	43093597	43093597	chr17:43093597-43093597|G|C
Tumor suppressor	BRCA1	ENST00000357654	ENSP00000350283	S645F	1	17	41245614	G	A	SNV	http://www.umd.be/BRCA1/	http://www.umd.be/BRCA1/		17	43093597	43093597	chr17:43093597-43093597|G|A
Tumor suppressor	BRCA1	ENST00000357654	ENSP00000350283	S645Y	1	17	41245614	G	T	SNV	http://www.umd.be/BRCA1/	http://www.umd.be/BRCA1/		17	43093597	43093597	chr17:43093597-43093597|G|T
Tumor suppressor	BRCA1	ENST00000357654	ENSP00000350283	S708C	1	17	41245425	G	C	SNV	http://www.umd.be/BRCA1/	http://www.umd.be/BRCA1/		17	43093408	43093408	chr17:43093408-43093408|G|C
Tumor suppressor	BRCA1	ENST00000357654	ENSP00000350283	S708Y	1	17	41245425	G	T	SNV	http://www.umd.be/BRCA1/	http://www.umd.be/BRCA1/		17	43093408	43093408	chr17:43093408-43093408|G|T
Tumor suppressor	BRCA1	ENST00000357654	ENSP00000350283	S741C	1	17	41245326	G	C	SNV	http://www.umd.be/BRCA1/	http://www.umd.be/BRCA1/		17	43093309	43093309	chr17:43093309-43093309|G|C
Tumor suppressor	BRCA1	ENST00000357654	ENSP00000350283	S741F	1	17	41245326	G	A	SNV	http://www.umd.be/BRCA1/	http://www.umd.be/BRCA1/		17	43093309	43093309	chr17:43093309-43093309|G|A
Tumor suppressor	BRCA1	ENST00000357654	ENSP00000350283	S784L	1	17	41245197	G	A	SNV	http://www.umd.be/BRCA1/	http://www.umd.be/BRCA1/		17	43093180	43093180	chr17:43093180-43093180|G|A
Tumor suppressor	BRCA1	ENST00000357654	ENSP00000350283	S988L	1	17	41244585	G	A	SNV	http://www.umd.be/BRCA1/	http://www.umd.be/BRCA1/		17	43092568	43092568	chr17:43092568-43092568|G|A
Tumor suppressor	BRCA1	ENST00000357654	ENSP00000350283	T1310K	1	17	41243619	G	T	SNV	http://www.umd.be/BRCA1/	http://www.umd.be/BRCA1/		17	43091602	43091602	chr17:43091602-43091602|G|T
Tumor suppressor	BRCA1	ENST00000357654	ENSP00000350283	T1349M	1	17	41243502	G	A	SNV	http://www.umd.be/BRCA1/	http://www.umd.be/BRCA1/		17	43091485	43091485	chr17:43091485-43091485|G|A
Tumor suppressor	BRCA1	ENST00000357654	ENSP00000350283	T1349R	1	17	41243502	G	C	SNV	http://www.umd.be/BRCA1/	http://www.umd.be/BRCA1/		17	43091485	43091485	chr17:43091485-43091485|G|C
Tumor suppressor	BRCA1	ENST00000357654	ENSP00000350283	T1394I	1	17	41242965	G	A	SNV	http://www.umd.be/BRCA1/	http://www.umd.be/BRCA1/		17	43090948	43090948	chr17:43090948-43090948|G|A
Tumor suppressor	BRCA1	ENST00000357654	ENSP00000350283	T1399S	1	17	41234582	G	C	SNV	TCGAPanCancer	Literature		17	43082565	43082565	chr17:43082565-43082565|G|C
Tumor suppressor	BRCA1	ENST00000357654	ENSP00000350283	T1485I	1	17	41228535	G	A	SNV	http://www.umd.be/BRCA1/	http://www.umd.be/BRCA1/		17	43076518	43076518	chr17:43076518-43076518|G|A
Tumor suppressor	BRCA1	ENST00000357654	ENSP00000350283	T1561I	1	17	41223249	G	A	SNV	http://www.umd.be/BRCA1/	http://www.umd.be/BRCA1/		17	43071232	43071232	chr17:43071232-43071232|G|A
Tumor suppressor	BRCA1	ENST00000357654	ENSP00000350283	T1561N	1	17	41223249	G	T	SNV	http://www.umd.be/BRCA1/	http://www.umd.be/BRCA1/		17	43071232	43071232	chr17:43071232-43071232|G|T
Tumor suppressor	BRCA1	ENST00000357654	ENSP00000350283	T1691I	1	17	41219627	G	A	SNV	http://www.umd.be/BRCA1/	http://www.umd.be/BRCA1/		17	43067610	43067610	chr17:43067610-43067610|G|A
Tumor suppressor	BRCA1	ENST00000357654	ENSP00000350283	T1691K	1	17	41219627	G	T	SNV	http://www.umd.be/BRCA1/	http://www.umd.be/BRCA1/		17	43067610	43067610	chr17:43067610-43067610|G|T
Tumor suppressor	BRCA1	ENST00000357654	ENSP00000350283	T1691R	1	17	41219627	G	C	SNV	http://www.umd.be/BRCA1/	http://www.umd.be/BRCA1/		17	43067610	43067610	chr17:43067610-43067610|G|C
Tumor suppressor	BRCA1	ENST00000357654	ENSP00000350283	T1700I	1	17	41215944	G	A	SNV	http://www.umd.be/BRCA1/	http://www.umd.be/BRCA1/		17	43063927	43063927	chr17:43063927-43063927|G|A
Tumor suppressor	BRCA1	ENST00000357654	ENSP00000350283	T176R	1	17	41251812	G	C	SNV	http://www.umd.be/BRCA1/	http://www.umd.be/BRCA1/		17	43099795	43099795	chr17:43099795-43099795|G|C
Tumor suppressor	BRCA1	ENST00000357654	ENSP00000350283	T37R	1	17	41267767	G	C	SNV	http://www.umd.be/BRCA1/	http://www.umd.be/BRCA1/		17	43115750	43115750	chr17:43115750-43115750|G|C
Tumor suppressor	BRCA1	ENST00000357654	ENSP00000350283	T539M	1	17	41245932	G	A	SNV	http://www.umd.be/BRCA1/	http://www.umd.be/BRCA1/	COSM1168835	17	43093915	43093915	chr17:43093915-43093915|G|A
Tumor suppressor	BRCA1	ENST00000357654	ENSP00000350283	T582M	1	17	41245803	G	A	SNV	http://www.umd.be/BRCA1/	http://www.umd.be/BRCA1/		17	43093786	43093786	chr17:43093786-43093786|G|A
Tumor suppressor	BRCA1	ENST00000357654	ENSP00000350283	T617I	1	17	41245698	G	A	SNV	http://www.umd.be/BRCA1/	http://www.umd.be/BRCA1/		17	43093681	43093681	chr17:43093681-43093681|G|A
Tumor suppressor	BRCA1	ENST00000357654	ENSP00000350283	T69I	1	17	41258479	G	A	SNV	http://www.umd.be/BRCA1/	http://www.umd.be/BRCA1/		17	43106462	43106462	chr17:43106462-43106462|G|A
Tumor suppressor	BRCA1	ENST00000357654	ENSP00000350283	T710S	1	17	41245419	G	C	SNV	http://www.umd.be/BRCA1/	http://www.umd.be/BRCA1/		17	43093402	43093402	chr17:43093402-43093402|G|C
Tumor suppressor	BRCA1	ENST00000357654	ENSP00000350283	T826K	1	17	41245071	G	T	SNV	http://www.umd.be/BRCA1/	http://www.umd.be/BRCA1/		17	43093054	43093054	chr17:43093054-43093054|G|T
Tumor suppressor	BRCA1	ENST00000357654	ENSP00000350283	D1156G	1	17	41244081	T	C	SNV	http://www.umd.be/BRCA1/	http://www.umd.be/BRCA1/		17	43092064	43092064	chr17:43092064-43092064|T|C
Tumor suppressor	BRCA1	ENST00000357654	ENSP00000350283	D1482G	1	17	41228544	T	C	SNV	http://www.umd.be/BRCA1/	http://www.umd.be/BRCA1/		17	43076527	43076527	chr17:43076527-43076527|T|C
Tumor suppressor	BRCA1	ENST00000357654	ENSP00000350283	D1621G	1	17	41223069	T	C	SNV	http://www.umd.be/BRCA1/	http://www.umd.be/BRCA1/		17	43071052	43071052	chr17:43071052-43071052|T|C
Tumor suppressor	BRCA1	ENST00000357654	ENSP00000350283	D1739G	1	17	41209130	T	C	SNV	http://www.umd.be/BRCA1/	http://www.umd.be/BRCA1/		17	43057113	43057113	chr17:43057113-43057113|T|C
Tumor suppressor	BRCA1	ENST00000357654	ENSP00000350283	D1739V	1	17	41209130	T	A	SNV	http://www.umd.be/BRCA1/	http://www.umd.be/BRCA1/		17	43057113	43057113	chr17:43057113-43057113|T|A
Tumor suppressor	BRCA1	ENST00000357654	ENSP00000350283	D1778G	1	17	41201211	T	C	SNV	http://www.umd.be/BRCA1/	http://www.umd.be/BRCA1/		17	43049194	43049194	chr17:43049194-43049194|T|C
Tumor suppressor	BRCA1	ENST00000357654	ENSP00000350283	D214G	1	17	41247892	T	C	SNV	http://www.umd.be/BRCA1/	http://www.umd.be/BRCA1/		17	43095875	43095875	chr17:43095875-43095875|T|C
Tumor suppressor	BRCA1	ENST00000357654	ENSP00000350283	D411V	1	17	41246316	T	A	SNV	http://www.umd.be/BRCA1/	http://www.umd.be/BRCA1/		17	43094299	43094299	chr17:43094299-43094299|T|A
Tumor suppressor	BRCA1	ENST00000357654	ENSP00000350283	D96A	1	17	41256899	T	G	SNV	http://www.umd.be/BRCA1/	http://www.umd.be/BRCA1/		17	43104882	43104882	chr17:43104882-43104882|T|G
Tumor suppressor	BRCA1	ENST00000357654	ENSP00000350283	E1038G	1	17	41244435	T	C	SNV	http://www.umd.be/BRCA1/	http://www.umd.be/BRCA1/		17	43092418	43092418	chr17:43092418-43092418|T|C
Tumor suppressor	BRCA1	ENST00000357654	ENSP00000350283	E1112A	1	17	41244213	T	G	SNV	http://www.umd.be/BRCA1/	http://www.umd.be/BRCA1/		17	43092196	43092196	chr17:43092196-43092196|T|G
Tumor suppressor	BRCA1	ENST00000357654	ENSP00000350283	E1172G	1	17	41244033	T	C	SNV	http://www.umd.be/BRCA1/	http://www.umd.be/BRCA1/		17	43092016	43092016	chr17:43092016-43092016|T|C
Tumor suppressor	BRCA1	ENST00000357654	ENSP00000350283	E1282V	1	17	41243703	T	A	SNV	http://www.umd.be/BRCA1/	http://www.umd.be/BRCA1/		17	43091686	43091686	chr17:43091686-43091686|T|A
Tumor suppressor	BRCA1	ENST00000357654	ENSP00000350283	E143D	1	17	41256151	T	A	SNV	http://www.umd.be/BRCA1/	http://www.umd.be/BRCA1/		17	43104134	43104134	chr17:43104134-43104134|T|A
Tumor suppressor	BRCA1	ENST00000357654	ENSP00000350283	E149A	1	17	41251893	T	G	SNV	http://www.umd.be/BRCA1/	http://www.umd.be/BRCA1/		17	43099876	43099876	chr17:43099876-43099876|T|G
Tumor suppressor	BRCA1	ENST00000357654	ENSP00000350283	E1576D	1	17	41223203	T	A	SNV	http://www.umd.be/BRCA1/	http://www.umd.be/BRCA1/		17	43071186	43071186	chr17:43071186-43071186|T|A
Tumor suppressor	BRCA1	ENST00000357654	ENSP00000350283	E1731G	1	17	41215351	T	C	SNV	http://www.umd.be/BRCA1/	http://www.umd.be/BRCA1/		17	43063334	43063334	chr17:43063334-43063334|T|C
Tumor suppressor	BRCA1	ENST00000357654	ENSP00000350283	E1731V	1	17	41215351	T	A	SNV	http://www.umd.be/BRCA1/	http://www.umd.be/BRCA1/		17	43063334	43063334	chr17:43063334-43063334|T|A
Tumor suppressor	BRCA1	ENST00000357654	ENSP00000350283	E33A	1	17	41267779	T	G	SNV	http://www.umd.be/BRCA1/	http://www.umd.be/BRCA1/		17	43115762	43115762	chr17:43115762-43115762|T|G
Tumor suppressor	BRCA1	ENST00000357654	ENSP00000350283	E418A	1	17	41246295	T	G	SNV	http://www.umd.be/BRCA1/	http://www.umd.be/BRCA1/		17	43094278	43094278	chr17:43094278-43094278|T|G
Tumor suppressor	BRCA1	ENST00000357654	ENSP00000350283	E421D	1	17	41246285	T	A	SNV	http://www.umd.be/BRCA1/	http://www.umd.be/BRCA1/		17	43094268	43094268	chr17:43094268-43094268|T|A
Tumor suppressor	BRCA1	ENST00000357654	ENSP00000350283	E489G	1	17	41246082	T	C	SNV	TCGAPanCancer	Literature	COSM268759	17	43094065	43094065	chr17:43094065-43094065|T|C
Tumor suppressor	BRCA1	ENST00000357654	ENSP00000350283	E515V	1	17	41246004	T	A	SNV	TCGAPanCancer	Literature	COSM706222	17	43093987	43093987	chr17:43093987-43093987|T|A
Tumor suppressor	BRCA1	ENST00000357654	ENSP00000350283	E575G	1	17	41245824	T	C	SNV	http://www.umd.be/BRCA1/	http://www.umd.be/BRCA1/		17	43093807	43093807	chr17:43093807-43093807|T|C
Tumor suppressor	BRCA1	ENST00000357654	ENSP00000350283	E842G	1	17	41245023	T	C	SNV	http://www.umd.be/BRCA1/	http://www.umd.be/BRCA1/		17	43093006	43093006	chr17:43093006-43093006|T|C
Tumor suppressor	BRCA1	ENST00000357654	ENSP00000350283	E962A	1	17	41244663	T	G	SNV	TCGAPanCancer	Literature	COSM979737	17	43092646	43092646	chr17:43092646-43092646|T|G
Tumor suppressor	BRCA1	ENST00000357654	ENSP00000350283	H1283R	1	17	41243700	T	C	SNV	http://www.umd.be/BRCA1/	http://www.umd.be/BRCA1/		17	43091683	43091683	chr17:43091683-43091683|T|C
Tumor suppressor	BRCA1	ENST00000357654	ENSP00000350283	H1421R	1	17	41234516	T	C	SNV	http://www.umd.be/BRCA1/	http://www.umd.be/BRCA1/		17	43082499	43082499	chr17:43082499-43082499|T|C
Tumor suppressor	BRCA1	ENST00000357654	ENSP00000350283	H1686R	1	17	41219642	T	C	SNV	http://www.umd.be/BRCA1/	http://www.umd.be/BRCA1/		17	43067625	43067625	chr17:43067625-43067625|T|C
Tumor suppressor	BRCA1	ENST00000357654	ENSP00000350283	H279P	1	17	41246712	T	G	SNV	http://www.umd.be/BRCA1/	http://www.umd.be/BRCA1/		17	43094695	43094695	chr17:43094695-43094695|T|G
Tumor suppressor	BRCA1	ENST00000357654	ENSP00000350283	H285R	1	17	41246694	T	C	SNV	http://www.umd.be/BRCA1/	http://www.umd.be/BRCA1/		17	43094677	43094677	chr17:43094677-43094677|T|C
Tumor suppressor	BRCA1	ENST00000357654	ENSP00000350283	H41R	1	17	41267755	T	C	SNV	http://www.umd.be/BRCA1/	http://www.umd.be/BRCA1/		17	43115738	43115738	chr17:43115738-43115738|T|C
Tumor suppressor	BRCA1	ENST00000357654	ENSP00000350283	H476R	1	17	41246121	T	C	SNV	http://www.umd.be/BRCA1/	http://www.umd.be/BRCA1/		17	43094104	43094104	chr17:43094104-43094104|T|C
Tumor suppressor	BRCA1	ENST00000357654	ENSP00000350283	H513P	1	17	41246010	T	G	SNV	http://www.umd.be/BRCA1/	http://www.umd.be/BRCA1/		17	43093993	43093993	chr17:43093993-43093993|T|G
Tumor suppressor	BRCA1	ENST00000357654	ENSP00000350283	H619R	1	17	41245692	T	C	SNV	http://www.umd.be/BRCA1/	http://www.umd.be/BRCA1/		17	43093675	43093675	chr17:43093675-43093675|T|C
Tumor suppressor	BRCA1	ENST00000357654	ENSP00000350283	I1044V	1	17	41244418	T	C	SNV	http://www.umd.be/BRCA1/	http://www.umd.be/BRCA1/		17	43092401	43092401	chr17:43092401-43092401|T|C
Tumor suppressor	BRCA1	ENST00000357654	ENSP00000350283	I1237M	1	17	41243837	T	C	SNV	http://www.umd.be/BRCA1/	http://www.umd.be/BRCA1/		17	43091820	43091820	chr17:43091820-43091820|T|C
Tumor suppressor	BRCA1	ENST00000357654	ENSP00000350283	I1275V	1	17	41243725	T	C	SNV	http://www.umd.be/BRCA1/	http://www.umd.be/BRCA1/		17	43091708	43091708	chr17:43091708-43091708|T|C
Tumor suppressor	BRCA1	ENST00000357654	ENSP00000350283	I1465L	1	17	41228596	T	A	SNV	http://www.umd.be/BRCA1/	http://www.umd.be/BRCA1/		17	43076579	43076579	chr17:43076579-43076579|T|A
Tumor suppressor	BRCA1	ENST00000357654	ENSP00000350283	I1465V	1	17	41228596	T	C	SNV	http://www.umd.be/BRCA1/	http://www.umd.be/BRCA1/		17	43076579	43076579	chr17:43076579-43076579|T|C
Tumor suppressor	BRCA1	ENST00000357654	ENSP00000350283	I1807V	1	17	41199708	T	C	SNV	http://www.umd.be/BRCA1/	http://www.umd.be/BRCA1/		17	43047691	43047691	chr17:43047691-43047691|T|C
Tumor suppressor	BRCA1	ENST00000357654	ENSP00000350283	I1858L	1	17	41197715	T	G	SNV	http://www.umd.be/BRCA1/	http://www.umd.be/BRCA1/		17	43045698	43045698	chr17:43045698-43045698|T|G
Tumor suppressor	BRCA1	ENST00000357654	ENSP00000350283	I493M	1	17	41246069	T	C	SNV	http://www.umd.be/BRCA1/	http://www.umd.be/BRCA1/		17	43094052	43094052	chr17:43094052-43094052|T|C
Tumor suppressor	BRCA1	ENST00000357654	ENSP00000350283	I591L	1	17	41245777	T	A	SNV	http://www.umd.be/BRCA1/	http://www.umd.be/BRCA1/		17	43093760	43093760	chr17:43093760-43093760|T|A
Tumor suppressor	BRCA1	ENST00000357654	ENSP00000350283	I925L	1	17	41244775	T	G	SNV	http://www.umd.be/BRCA1/	http://www.umd.be/BRCA1/		17	43092758	43092758	chr17:43092758-43092758|T|G
Tumor suppressor	BRCA1	ENST00000357654	ENSP00000350283	I986V	1	17	41244592	T	C	SNV	http://www.umd.be/BRCA1/	http://www.umd.be/BRCA1/		17	43092575	43092575	chr17:43092575-43092575|T|C
Tumor suppressor	BRCA1	ENST00000357654	ENSP00000350283	K109I	1	17	41256254	T	A	SNV	http://www.umd.be/BRCA1/	http://www.umd.be/BRCA1/		17	43104237	43104237	chr17:43104237-43104237|T|A
Tumor suppressor	BRCA1	ENST00000357654	ENSP00000350283	K1104R	1	17	41244237	T	C	SNV	http://www.umd.be/BRCA1/	http://www.umd.be/BRCA1/		17	43092220	43092220	chr17:43092220-43092220|T|C
Tumor suppressor	BRCA1	ENST00000357654	ENSP00000350283	K1183R	1	17	41244000	T	C	SNV	http://www.umd.be/BRCA1/	http://www.umd.be/BRCA1/	COSM148277	17	43091983	43091983	chr17:43091983-43091983|T|C
Tumor suppressor	BRCA1	ENST00000357654	ENSP00000350283	K1667E	1	17	41219700	T	C	SNV	http://www.umd.be/BRCA1/	http://www.umd.be/BRCA1/		17	43067683	43067683	chr17:43067683-43067683|T|C
Tumor suppressor	BRCA1	ENST00000357654	ENSP00000350283	K1690Q	1	17	41219631	T	G	SNV	http://www.umd.be/BRCA1/	http://www.umd.be/BRCA1/		17	43067614	43067614	chr17:43067614-43067614|T|G
Tumor suppressor	BRCA1	ENST00000357654	ENSP00000350283	K301R	1	17	41246646	T	C	SNV	http://www.umd.be/BRCA1/	http://www.umd.be/BRCA1/		17	43094629	43094629	chr17:43094629-43094629|T|C
Tumor suppressor	BRCA1	ENST00000357654	ENSP00000350283	K355E	1	17	41246485	T	C	SNV	http://www.umd.be/BRCA1/	http://www.umd.be/BRCA1/		17	43094468	43094468	chr17:43094468-43094468|T|C
Tumor suppressor	BRCA1	ENST00000357654	ENSP00000350283	K38T	1	17	41267764	T	G	SNV	http://www.umd.be/BRCA1/	http://www.umd.be/BRCA1/		17	43115747	43115747	chr17:43115747-43115747|T|G
Tumor suppressor	BRCA1	ENST00000357654	ENSP00000350283	K45E	1	17	41267744	T	C	SNV	http://www.umd.be/BRCA1/	http://www.umd.be/BRCA1/		17	43115727	43115727	chr17:43115727-43115727|T|C
Tumor suppressor	BRCA1	ENST00000357654	ENSP00000350283	K45Q	1	17	41267744	T	G	SNV	http://www.umd.be/BRCA1/	http://www.umd.be/BRCA1/		17	43115727	43115727	chr17:43115727-43115727|T|G
Tumor suppressor	BRCA1	ENST00000357654	ENSP00000350283	K519Q	1	17	41245993	T	G	SNV	http://www.umd.be/BRCA1/	http://www.umd.be/BRCA1/		17	43093976	43093976	chr17:43093976-43093976|T|G
Tumor suppressor	BRCA1	ENST00000357654	ENSP00000350283	K56R	1	17	41258518	T	C	SNV	http://www.umd.be/BRCA1/	http://www.umd.be/BRCA1/		17	43106501	43106501	chr17:43106501-43106501|T|C
Tumor suppressor	BRCA1	ENST00000357654	ENSP00000350283	K653N	1	17	41245589	T	A	SNV	http://www.umd.be/BRCA1/	http://www.umd.be/BRCA1/		17	43093572	43093572	chr17:43093572-43093572|T|A
Tumor suppressor	BRCA1	ENST00000357654	ENSP00000350283	K654Q	1	17	41245588	T	G	SNV	http://www.umd.be/BRCA1/	http://www.umd.be/BRCA1/		17	43093571	43093571	chr17:43093571-43093571|T|G
Tumor suppressor	BRCA1	ENST00000357654	ENSP00000350283	K690R	1	17	41245479	T	C	SNV	http://www.umd.be/BRCA1/	http://www.umd.be/BRCA1/	COSM1383517	17	43093462	43093462	chr17:43093462-43093462|T|C
Tumor suppressor	BRCA1	ENST00000357654	ENSP00000350283	K731E	1	17	41245357	T	C	SNV	http://www.umd.be/BRCA1/	http://www.umd.be/BRCA1/		17	43093340	43093340	chr17:43093340-43093340|T|C
Tumor suppressor	BRCA1	ENST00000357654	ENSP00000350283	K731R	1	17	41245356	T	C	SNV	http://www.umd.be/BRCA1/	http://www.umd.be/BRCA1/		17	43093339	43093339	chr17:43093339-43093339|T|C
Tumor suppressor	BRCA1	ENST00000357654	ENSP00000350283	K820E	1	17	41245090	T	C	SNV	http://www.umd.be/BRCA1/	http://www.umd.be/BRCA1/		17	43093073	43093073	chr17:43093073-43093073|T|C
Tumor suppressor	BRCA1	ENST00000357654	ENSP00000350283	K830E	1	17	41245060	T	C	SNV	http://www.umd.be/BRCA1/	http://www.umd.be/BRCA1/		17	43093043	43093043	chr17:43093043-43093043|T|C
Tumor suppressor	BRCA1	ENST00000357654	ENSP00000350283	K862E	1	17	41244964	T	C	SNV	http://www.umd.be/BRCA1/	http://www.umd.be/BRCA1/		17	43092947	43092947	chr17:43092947-43092947|T|C
Tumor suppressor	BRCA1	ENST00000357654	ENSP00000350283	K970N	1	17	41244638	T	A	SNV	http://www.umd.be/BRCA1/	http://www.umd.be/BRCA1/		17	43092621	43092621	chr17:43092621-43092621|T|A
Tumor suppressor	BRCA1	ENST00000357654	ENSP00000350283	K996E	1	17	41244562	T	C	SNV	http://www.umd.be/BRCA1/	http://www.umd.be/BRCA1/		17	43092545	43092545	chr17:43092545-43092545|T|C
Tumor suppressor	BRCA1	ENST00000357654	ENSP00000350283	K996Q	1	17	41244562	T	G	SNV	TCGAPanCancer	Literature	COSM979736	17	43092545	43092545	chr17:43092545-43092545|T|G
Tumor suppressor	BRCA1	ENST00000357654	ENSP00000350283	L290F	1	17	41246678	T	A	SNV	http://www.umd.be/BRCA1/	http://www.umd.be/BRCA1/		17	43094661	43094661	chr17:43094661-43094661|T|A
Tumor suppressor	BRCA1	ENST00000357654	ENSP00000350283	M1008V	1	17	41244526	T	C	SNV	http://www.umd.be/BRCA1/	http://www.umd.be/BRCA1/		17	43092509	43092509	chr17:43092509-43092509|T|C
Tumor suppressor	BRCA1	ENST00000357654	ENSP00000350283	M1137V	1	17	41244139	T	C	SNV	http://www.umd.be/BRCA1/	http://www.umd.be/BRCA1/		17	43092122	43092122	chr17:43092122-43092122|T|C
Tumor suppressor	BRCA1	ENST00000357654	ENSP00000350283	M1324V	1	17	41243578	T	C	SNV	http://www.umd.be/BRCA1/	http://www.umd.be/BRCA1/		17	43091561	43091561	chr17:43091561-43091561|T|C
Tumor suppressor	BRCA1	ENST00000357654	ENSP00000350283	M1628V	1	17	41223049	T	C	SNV	http://www.umd.be/BRCA1/	http://www.umd.be/BRCA1/		17	43071032	43071032	chr17:43071032-43071032|T|C
Tumor suppressor	BRCA1	ENST00000357654	ENSP00000350283	M1775V	1	17	41203089	T	C	SNV	http://www.umd.be/BRCA1/	http://www.umd.be/BRCA1/		17	43051072	43051072	chr17:43051072-43051072|T|C
Tumor suppressor	BRCA1	ENST00000357654	ENSP00000350283	N1002D	1	17	41244544	T	C	SNV	http://www.umd.be/BRCA1/	http://www.umd.be/BRCA1/		17	43092527	43092527	chr17:43092527-43092527|T|C
Tumor suppressor	BRCA1	ENST00000357654	ENSP00000350283	N1102S	1	17	41244243	T	C	SNV	http://www.umd.be/BRCA1/	http://www.umd.be/BRCA1/		17	43092226	43092226	chr17:43092226-43092226|T|C
Tumor suppressor	BRCA1	ENST00000357654	ENSP00000350283	N112D	1	17	41256246	T	C	SNV	http://www.umd.be/BRCA1/	http://www.umd.be/BRCA1/		17	43104229	43104229	chr17:43104229-43104229|T|C
Tumor suppressor	BRCA1	ENST00000357654	ENSP00000350283	N1309H	1	17	41243623	T	G	SNV	TCGAPanCancer	Literature	COSM472852	17	43091606	43091606	chr17:43091606-43091606|T|G
Tumor suppressor	BRCA1	ENST00000357654	ENSP00000350283	N1309I	1	17	41243622	T	A	SNV	TCGAPanCancer	Literature	COSM472850	17	43091605	43091605	chr17:43091605-43091605|T|A
Tumor suppressor	BRCA1	ENST00000357654	ENSP00000350283	N1354D	1	17	41243488	T	C	SNV	http://www.umd.be/BRCA1/	http://www.umd.be/BRCA1/		17	43091471	43091471	chr17:43091471-43091471|T|C
Tumor suppressor	BRCA1	ENST00000357654	ENSP00000350283	N1403S	1	17	41234570	T	C	SNV	TCGAPanCancer	Literature	COSM979731	17	43082553	43082553	chr17:43082553-43082553|T|C
Tumor suppressor	BRCA1	ENST00000357654	ENSP00000350283	N1468H	1	17	41228587	T	G	SNV	http://www.umd.be/BRCA1/	http://www.umd.be/BRCA1/		17	43076570	43076570	chr17:43076570-43076570|T|G
Tumor suppressor	BRCA1	ENST00000357654	ENSP00000350283	N1774S	1	17	41203091	T	C	SNV	http://www.umd.be/BRCA1/	http://www.umd.be/BRCA1/		17	43051074	43051074	chr17:43051074-43051074|T|C
Tumor suppressor	BRCA1	ENST00000357654	ENSP00000350283	N192S	1	17	41249279	T	C	SNV	http://www.umd.be/BRCA1/	http://www.umd.be/BRCA1/		17	43097262	43097262	chr17:43097262-43097262|T|C
Tumor suppressor	BRCA1	ENST00000357654	ENSP00000350283	N417S	1	17	41246298	T	C	SNV	http://www.umd.be/BRCA1/	http://www.umd.be/BRCA1/		17	43094281	43094281	chr17:43094281-43094281|T|C
Tumor suppressor	BRCA1	ENST00000357654	ENSP00000350283	N550H	1	17	41245900	T	G	SNV	http://www.umd.be/BRCA1/	http://www.umd.be/BRCA1/		17	43093883	43093883	chr17:43093883-43093883|T|G
Tumor suppressor	BRCA1	ENST00000357654	ENSP00000350283	N564H	1	17	41245858	T	G	SNV	http://www.umd.be/BRCA1/	http://www.umd.be/BRCA1/		17	43093841	43093841	chr17:43093841-43093841|T|G
Tumor suppressor	BRCA1	ENST00000357654	ENSP00000350283	N602H	1	17	41245744	T	G	SNV	http://www.umd.be/BRCA1/	http://www.umd.be/BRCA1/		17	43093727	43093727	chr17:43093727-43093727|T|G
Tumor suppressor	BRCA1	ENST00000357654	ENSP00000350283	N602S	1	17	41245743	T	C	SNV	http://www.umd.be/BRCA1/	http://www.umd.be/BRCA1/		17	43093726	43093726	chr17:43093726-43093726|T|C
Tumor suppressor	BRCA1	ENST00000357654	ENSP00000350283	N723D	1	17	41245381	T	C	SNV	http://www.umd.be/BRCA1/	http://www.umd.be/BRCA1/		17	43093364	43093364	chr17:43093364-43093364|T|C
Tumor suppressor	BRCA1	ENST00000357654	ENSP00000350283	N723T	1	17	41245380	T	G	SNV	http://www.umd.be/BRCA1/	http://www.umd.be/BRCA1/		17	43093363	43093363	chr17:43093363-43093363|T|G
Tumor suppressor	BRCA1	ENST00000357654	ENSP00000350283	N810Y	1	17	41245120	T	A	SNV	http://www.umd.be/BRCA1/	http://www.umd.be/BRCA1/		17	43093103	43093103	chr17:43093103-43093103|T|A
Tumor suppressor	BRCA1	ENST00000357654	ENSP00000350283	N874H	1	17	41244928	T	G	SNV	http://www.umd.be/BRCA1/	http://www.umd.be/BRCA1/		17	43092911	43092911	chr17:43092911-43092911|T|G
Tumor suppressor	BRCA1	ENST00000357654	ENSP00000350283	N877S	1	17	41244918	T	C	SNV	http://www.umd.be/BRCA1/	http://www.umd.be/BRCA1/		17	43092901	43092901	chr17:43092901-43092901|T|C
Tumor suppressor	BRCA1	ENST00000357654	ENSP00000350283	N909I	1	17	41244822	T	A	SNV	http://www.umd.be/BRCA1/	http://www.umd.be/BRCA1/		17	43092805	43092805	chr17:43092805-43092805|T|A
Tumor suppressor	BRCA1	ENST00000357654	ENSP00000350283	Q1111P	1	17	41244216	T	G	SNV	http://www.umd.be/BRCA1/	http://www.umd.be/BRCA1/		17	43092199	43092199	chr17:43092199-43092199|T|G
Tumor suppressor	BRCA1	ENST00000357654	ENSP00000350283	Q1227H	1	17	41243867	T	A	SNV	http://www.umd.be/BRCA1/	http://www.umd.be/BRCA1/		17	43091850	43091850	chr17:43091850-43091850|T|A
Tumor suppressor	BRCA1	ENST00000357654	ENSP00000350283	Q126P	1	17	41256203	T	G	SNV	http://www.umd.be/BRCA1/	http://www.umd.be/BRCA1/		17	43104186	43104186	chr17:43104186-43104186|T|G
Tumor suppressor	BRCA1	ENST00000357654	ENSP00000350283	Q1556R	1	17	41226356	T	C	SNV	http://www.umd.be/BRCA1/	http://www.umd.be/BRCA1/		17	43074339	43074339	chr17:43074339-43074339|T|C
Tumor suppressor	BRCA1	ENST00000357654	ENSP00000350283	Q155P	1	17	41251875	T	G	SNV	http://www.umd.be/BRCA1/	http://www.umd.be/BRCA1/		17	43099858	43099858	chr17:43099858-43099858|T|G
Tumor suppressor	BRCA1	ENST00000357654	ENSP00000350283	Q1811L	1	17	41199695	T	A	SNV	TCGAPanCancer	Literature	COSM436661	17	43047678	43047678	chr17:43047678-43047678|T|A
Tumor suppressor	BRCA1	ENST00000357654	ENSP00000350283	Q1811R	1	17	41199695	T	C	SNV	http://www.umd.be/BRCA1/	http://www.umd.be/BRCA1/		17	43047678	43047678	chr17:43047678-43047678|T|C
Tumor suppressor	BRCA1	ENST00000357654	ENSP00000350283	Q317R	1	17	41246598	T	C	SNV	http://www.umd.be/BRCA1/	http://www.umd.be/BRCA1/		17	43094581	43094581	chr17:43094581-43094581|T|C
Tumor suppressor	BRCA1	ENST00000357654	ENSP00000350283	Q356R	1	17	41246481	T	C	SNV	http://www.umd.be/BRCA1/	http://www.umd.be/BRCA1/		17	43094464	43094464	chr17:43094464-43094464|T|C
Tumor suppressor	BRCA1	ENST00000357654	ENSP00000350283	Q380R	1	17	41246409	T	C	SNV	http://www.umd.be/BRCA1/	http://www.umd.be/BRCA1/		17	43094392	43094392	chr17:43094392-43094392|T|C
Tumor suppressor	BRCA1	ENST00000357654	ENSP00000350283	Q534R	1	17	41245947	T	C	SNV	http://www.umd.be/BRCA1/	http://www.umd.be/BRCA1/		17	43093930	43093930	chr17:43093930-43093930|T|C
Tumor suppressor	BRCA1	ENST00000357654	ENSP00000350283	Q544P	1	17	41245917	T	G	SNV	http://www.umd.be/BRCA1/	http://www.umd.be/BRCA1/		17	43093900	43093900	chr17:43093900-43093900|T|G
Tumor suppressor	BRCA1	ENST00000357654	ENSP00000350283	Q544R	1	17	41245917	T	C	SNV	http://www.umd.be/BRCA1/	http://www.umd.be/BRCA1/		17	43093900	43093900	chr17:43093900-43093900|T|C
Tumor suppressor	BRCA1	ENST00000357654	ENSP00000350283	Q60R	1	17	41258506	T	C	SNV	http://www.umd.be/BRCA1/	http://www.umd.be/BRCA1/		17	43106489	43106489	chr17:43106489-43106489|T|C
Tumor suppressor	BRCA1	ENST00000357654	ENSP00000350283	Q759R	1	17	41245272	T	C	SNV	http://www.umd.be/BRCA1/	http://www.umd.be/BRCA1/		17	43093255	43093255	chr17:43093255-43093255|T|C
Tumor suppressor	BRCA1	ENST00000357654	ENSP00000350283	R1085G	1	17	41244295	T	C	SNV	http://www.umd.be/BRCA1/	http://www.umd.be/BRCA1/		17	43092278	43092278	chr17:43092278-43092278|T|C
Tumor suppressor	BRCA1	ENST00000357654	ENSP00000350283	R1347G	1	17	41243509	T	C	SNV	http://www.umd.be/BRCA1/	http://www.umd.be/BRCA1/		17	43091492	43091492	chr17:43091492-43091492|T|C
Tumor suppressor	BRCA1	ENST00000357654	ENSP00000350283	R1670G	1	17	41219691	T	C	SNV	http://www.umd.be/BRCA1/	http://www.umd.be/BRCA1/		17	43067674	43067674	chr17:43067674-43067674|T|C
Tumor suppressor	BRCA1	ENST00000357654	ENSP00000350283	R664G	1	17	41245558	T	C	SNV	TCGAPanCancer	Literature		17	43093541	43093541	chr17:43093541-43093541|T|C
Tumor suppressor	BRCA1	ENST00000357654	ENSP00000350283	R71G	1	17	41258474	T	C	SNV	http://www.umd.be/BRCA1/	http://www.umd.be/BRCA1/		17	43106457	43106457	chr17:43106457-43106457|T|C
Tumor suppressor	BRCA1	ENST00000357654	ENSP00000350283	S1027C	1	17	41244469	T	A	SNV	http://www.umd.be/BRCA1/	http://www.umd.be/BRCA1/		17	43092452	43092452	chr17:43092452-43092452|T|A
Tumor suppressor	BRCA1	ENST00000357654	ENSP00000350283	S1140G	1	17	41244130	T	C	SNV	http://www.umd.be/BRCA1/	http://www.umd.be/BRCA1/	COSM35894	17	43092113	43092113	chr17:43092113-43092113|T|C
Tumor suppressor	BRCA1	ENST00000357654	ENSP00000350283	S1178G	1	17	41244016	T	C	SNV	http://www.umd.be/BRCA1/	http://www.umd.be/BRCA1/		17	43091999	43091999	chr17:43091999-43091999|T|C
Tumor suppressor	BRCA1	ENST00000357654	ENSP00000350283	S1448G	1	17	41234436	T	C	SNV	http://www.umd.be/BRCA1/	http://www.umd.be/BRCA1/		17	43082419	43082419	chr17:43082419-43082419|T|C
Tumor suppressor	BRCA1	ENST00000357654	ENSP00000350283	S1613G	1	17	41223094	T	C	SNV	http://www.umd.be/BRCA1/	http://www.umd.be/BRCA1/		17	43071077	43071077	chr17:43071077-43071077|T|C
Tumor suppressor	BRCA1	ENST00000357654	ENSP00000350283	S288G	1	17	41246686	T	C	SNV	http://www.umd.be/BRCA1/	http://www.umd.be/BRCA1/		17	43094669	43094669	chr17:43094669-43094669|T|C
Tumor suppressor	BRCA1	ENST00000357654	ENSP00000350283	S316G	1	17	41246602	T	C	SNV	http://www.umd.be/BRCA1/	http://www.umd.be/BRCA1/		17	43094585	43094585	chr17:43094585-43094585|T|C
Tumor suppressor	BRCA1	ENST00000357654	ENSP00000350283	S643G	1	17	41245621	T	C	SNV	http://www.umd.be/BRCA1/	http://www.umd.be/BRCA1/		17	43093604	43093604	chr17:43093604-43093604|T|C
Tumor suppressor	BRCA1	ENST00000357654	ENSP00000350283	S725G	1	17	41245375	T	C	SNV	http://www.umd.be/BRCA1/	http://www.umd.be/BRCA1/		17	43093358	43093358	chr17:43093358-43093358|T|C
Tumor suppressor	BRCA1	ENST00000357654	ENSP00000350283	S840C	1	17	41245030	T	A	SNV	http://www.umd.be/BRCA1/	http://www.umd.be/BRCA1/		17	43093013	43093013	chr17:43093013-43093013|T|A
Tumor suppressor	BRCA1	ENST00000357654	ENSP00000350283	T1196S	1	17	41243962	T	A	SNV	http://www.umd.be/BRCA1/	http://www.umd.be/BRCA1/		17	43091945	43091945	chr17:43091945-43091945|T|A
Tumor suppressor	BRCA1	ENST00000357654	ENSP00000350283	T1242A	1	17	41243824	T	C	SNV	http://www.umd.be/BRCA1/	http://www.umd.be/BRCA1/		17	43091807	43091807	chr17:43091807-43091807|T|C
Tumor suppressor	BRCA1	ENST00000357654	ENSP00000350283	T1310S	1	17	41243620	T	A	SNV	http://www.umd.be/BRCA1/	http://www.umd.be/BRCA1/		17	43091603	43091603	chr17:43091603-43091603|T|A
Tumor suppressor	BRCA1	ENST00000357654	ENSP00000350283	T150A	1	17	41251891	T	C	SNV	http://www.umd.be/BRCA1/	http://www.umd.be/BRCA1/		17	43099874	43099874	chr17:43099874-43099874|T|C
Tumor suppressor	BRCA1	ENST00000357654	ENSP00000350283	T1550A	1	17	41226375	T	C	SNV	http://www.umd.be/BRCA1/	http://www.umd.be/BRCA1/		17	43074358	43074358	chr17:43074358-43074358|T|C
Tumor suppressor	BRCA1	ENST00000357654	ENSP00000350283	T1597A	1	17	41223142	T	C	SNV	http://www.umd.be/BRCA1/	http://www.umd.be/BRCA1/		17	43071125	43071125	chr17:43071125-43071125|T|C
Tumor suppressor	BRCA1	ENST00000357654	ENSP00000350283	T1620A	1	17	41223073	T	C	SNV	http://www.umd.be/BRCA1/	http://www.umd.be/BRCA1/		17	43071056	43071056	chr17:43071056-43071056|T|C
Tumor suppressor	BRCA1	ENST00000357654	ENSP00000350283	T1685A	1	17	41219646	T	C	SNV	http://www.umd.be/BRCA1/	http://www.umd.be/BRCA1/		17	43067629	43067629	chr17:43067629-43067629|T|C
Tumor suppressor	BRCA1	ENST00000357654	ENSP00000350283	T1691A	1	17	41219628	T	C	SNV	http://www.umd.be/BRCA1/	http://www.umd.be/BRCA1/		17	43067611	43067611	chr17:43067611-43067611|T|C
Tumor suppressor	BRCA1	ENST00000357654	ENSP00000350283	T1720A	1	17	41215385	T	C	SNV	http://www.umd.be/BRCA1/	http://www.umd.be/BRCA1/		17	43063368	43063368	chr17:43063368-43063368|T|C
Tumor suppressor	BRCA1	ENST00000357654	ENSP00000350283	T333A	1	17	41246551	T	C	SNV	http://www.umd.be/BRCA1/	http://www.umd.be/BRCA1/		17	43094534	43094534	chr17:43094534-43094534|T|C
Tumor suppressor	BRCA1	ENST00000357654	ENSP00000350283	T464A	1	17	41246158	T	C	SNV	http://www.umd.be/BRCA1/	http://www.umd.be/BRCA1/		17	43094141	43094141	chr17:43094141-43094141|T|C
Tumor suppressor	BRCA1	ENST00000357654	ENSP00000350283	T775P	1	17	41245225	T	G	SNV	http://www.umd.be/BRCA1/	http://www.umd.be/BRCA1/		17	43093208	43093208	chr17:43093208-43093208|T|G
Tumor suppressor	BRCA1	ENST00000357654	ENSP00000350283	T790A	1	17	41245180	T	C	SNV	http://www.umd.be/BRCA1/	http://www.umd.be/BRCA1/		17	43093163	43093163	chr17:43093163-43093163|T|C
Tumor suppressor	BRCA1	ENST00000357654	ENSP00000350283	Y105C	1	17	41256266	T	C	SNV	http://www.umd.be/BRCA1/	http://www.umd.be/BRCA1/		17	43104249	43104249	chr17:43104249-43104249|T|C
Tumor suppressor	BRCA1	ENST00000357654	ENSP00000350283	Y1202C	1	17	41243943	T	C	SNV	http://www.umd.be/BRCA1/	http://www.umd.be/BRCA1/		17	43091926	43091926	chr17:43091926-43091926|T|C
Tumor suppressor	BRCA1	ENST00000357654	ENSP00000350283	Y179C	1	17	41251803	T	C	SNV	http://www.umd.be/BRCA1/	http://www.umd.be/BRCA1/		17	43099786	43099786	chr17:43099786-43099786|T|C
Tumor suppressor	BRCA2	ENST00000380152	ENSP00000369497	D125G	1	13	32899270	A	G	SNV	TCGAPanCancer	Literature	COSM469350	13	32325133	32325133	chr13:32325133-32325133|A|G
Tumor suppressor	BRCA2	ENST00000380152	ENSP00000369497	D1280V	1	13	32912331	A	T	SNV	http://www.umd.be/BRCA2/	http://www.umd.be/BRCA2/		13	32338194	32338194	chr13:32338194-32338194|A|T
Tumor suppressor	BRCA2	ENST00000380152	ENSP00000369497	D1383G	1	13	32912640	A	G	SNV	http://www.umd.be/BRCA2/	http://www.umd.be/BRCA2/		13	32338503	32338503	chr13:32338503-32338503|A|G
Tumor suppressor	BRCA2	ENST00000380152	ENSP00000369497	D156G	1	13	32900279	A	G	SNV	http://www.umd.be/BRCA2/	http://www.umd.be/BRCA2/		13	32326142	32326142	chr13:32326142-32326142|A|G
Tumor suppressor	BRCA2	ENST00000380152	ENSP00000369497	D191G	1	13	32900691	A	G	SNV	http://www.umd.be/BRCA2/	http://www.umd.be/BRCA2/		13	32326554	32326554	chr13:32326554-32326554|A|G
Tumor suppressor	BRCA2	ENST00000380152	ENSP00000369497	D1923A	1	13	32914260	A	C	SNV	http://www.umd.be/BRCA2/	http://www.umd.be/BRCA2/		13	32340123	32340123	chr13:32340123-32340123|A|C
Tumor suppressor	BRCA2	ENST00000380152	ENSP00000369497	D2237G	1	13	32915202	A	G	SNV	http://www.umd.be/BRCA2/	http://www.umd.be/BRCA2/		13	32341065	32341065	chr13:32341065-32341065|A|G
Tumor suppressor	BRCA2	ENST00000380152	ENSP00000369497	D2242V	1	13	32915217	A	T	SNV	http://www.umd.be/BRCA2/	http://www.umd.be/BRCA2/		13	32341080	32341080	chr13:32341080-32341080|A|T
Tumor suppressor	BRCA2	ENST00000380152	ENSP00000369497	D224V	1	13	32903619	A	T	SNV	TCGAPanCancer	Literature		13	32329482	32329482	chr13:32329482-32329482|A|T
Tumor suppressor	BRCA2	ENST00000380152	ENSP00000369497	D2606G	1	13	32936671	A	G	SNV	http://www.umd.be/BRCA2/	http://www.umd.be/BRCA2/		13	32362534	32362534	chr13:32362534-32362534|A|G
Tumor suppressor	BRCA2	ENST00000380152	ENSP00000369497	D2611A	1	13	32936686	A	C	SNV	http://www.umd.be/BRCA2/	http://www.umd.be/BRCA2/		13	32362549	32362549	chr13:32362549-32362549|A|C
Tumor suppressor	BRCA2	ENST00000380152	ENSP00000369497	D2665G	1	13	32937333	A	G	SNV	http://www.umd.be/BRCA2/	http://www.umd.be/BRCA2/		13	32363196	32363196	chr13:32363196-32363196|A|G
Tumor suppressor	BRCA2	ENST00000380152	ENSP00000369497	D2723G	1	13	32937507	A	G	SNV	http://www.umd.be/BRCA2/	http://www.umd.be/BRCA2/		13	32363370	32363370	chr13:32363370-32363370|A|G
Tumor suppressor	BRCA2	ENST00000380152	ENSP00000369497	D2723V	1	13	32937507	A	T	SNV	http://www.umd.be/BRCA2/	http://www.umd.be/BRCA2/		13	32363370	32363370	chr13:32363370-32363370|A|T
Tumor suppressor	BRCA2	ENST00000380152	ENSP00000369497	D2811V	1	13	32944639	A	T	SNV	http://www.umd.be/BRCA2/	http://www.umd.be/BRCA2/		13	32370502	32370502	chr13:32370502-32370502|A|T
Tumor suppressor	BRCA2	ENST00000380152	ENSP00000369497	D3170G	1	13	32971042	A	G	SNV	http://www.umd.be/BRCA2/	http://www.umd.be/BRCA2/		13	32396905	32396905	chr13:32396905-32396905|A|G
Tumor suppressor	BRCA2	ENST00000380152	ENSP00000369497	D381G	1	13	32906757	A	G	SNV	http://www.umd.be/BRCA2/	http://www.umd.be/BRCA2/		13	32332620	32332620	chr13:32332620-32332620|A|G
Tumor suppressor	BRCA2	ENST00000380152	ENSP00000369497	D420G	1	13	32906874	A	G	SNV	http://www.umd.be/BRCA2/	http://www.umd.be/BRCA2/		13	32332737	32332737	chr13:32332737-32332737|A|G
Tumor suppressor	BRCA2	ENST00000380152	ENSP00000369497	D777G	1	13	32910822	A	G	SNV	http://www.umd.be/BRCA2/	http://www.umd.be/BRCA2/		13	32336685	32336685	chr13:32336685-32336685|A|G
Tumor suppressor	BRCA2	ENST00000380152	ENSP00000369497	E1143D	1	13	32911921	A	T	SNV	TCGAPanCancer	Literature	COSM77348	13	32337784	32337784	chr13:32337784-32337784|A|T
Tumor suppressor	BRCA2	ENST00000380152	ENSP00000369497	E1250G	1	13	32912241	A	G	SNV	http://www.umd.be/BRCA2/	http://www.umd.be/BRCA2/		13	32338104	32338104	chr13:32338104-32338104|A|G
Tumor suppressor	BRCA2	ENST00000380152	ENSP00000369497	E1382D	1	13	32912638	A	T	SNV	TCGAPanCancer	Literature	COSM946797	13	32338501	32338501	chr13:32338501-32338501|A|T
Tumor suppressor	BRCA2	ENST00000380152	ENSP00000369497	E1548A	1	13	32913135	A	C	SNV	http://www.umd.be/BRCA2/	http://www.umd.be/BRCA2/		13	32338998	32338998	chr13:32338998-32338998|A|C
Tumor suppressor	BRCA2	ENST00000380152	ENSP00000369497	E1665G	1	13	32913486	A	G	SNV	http://www.umd.be/BRCA2/	http://www.umd.be/BRCA2/		13	32339349	32339349	chr13:32339349-32339349|A|G
Tumor suppressor	BRCA2	ENST00000380152	ENSP00000369497	E2037D	1	13	32914603	A	T	SNV	http://www.umd.be/BRCA2/	http://www.umd.be/BRCA2/		13	32340466	32340466	chr13:32340466-32340466|A|T
Tumor suppressor	BRCA2	ENST00000380152	ENSP00000369497	E2115G	1	13	32914836	A	G	SNV	http://www.umd.be/BRCA2/	http://www.umd.be/BRCA2/		13	32340699	32340699	chr13:32340699-32340699|A|G
Tumor suppressor	BRCA2	ENST00000380152	ENSP00000369497	E2121G	1	13	32914854	A	G	SNV	http://www.umd.be/BRCA2/	http://www.umd.be/BRCA2/		13	32340717	32340717	chr13:32340717-32340717|A|G
Tumor suppressor	BRCA2	ENST00000380152	ENSP00000369497	E2220A	1	13	32915151	A	C	SNV	http://www.umd.be/BRCA2/	http://www.umd.be/BRCA2/		13	32341014	32341014	chr13:32341014-32341014|A|C
Tumor suppressor	BRCA2	ENST00000380152	ENSP00000369497	E2261D	1	13	32915275	A	T	SNV	http://www.umd.be/BRCA2/	http://www.umd.be/BRCA2/		13	32341138	32341138	chr13:32341138-32341138|A|T
Tumor suppressor	BRCA2	ENST00000380152	ENSP00000369497	E2328G	1	13	32921009	A	G	SNV	http://www.umd.be/BRCA2/	http://www.umd.be/BRCA2/		13	32346872	32346872	chr13:32346872-32346872|A|G
Tumor suppressor	BRCA2	ENST00000380152	ENSP00000369497	E2571G	1	13	32931973	A	G	SNV	http://www.umd.be/BRCA2/	http://www.umd.be/BRCA2/		13	32357836	32357836	chr13:32357836-32357836|A|G
Tumor suppressor	BRCA2	ENST00000380152	ENSP00000369497	E260G	1	13	32905153	A	G	SNV	http://www.umd.be/BRCA2/	http://www.umd.be/BRCA2/		13	32331016	32331016	chr13:32331016-32331016|A|G
Tumor suppressor	BRCA2	ENST00000380152	ENSP00000369497	E2848D	1	13	32945149	A	T	SNV	http://www.umd.be/BRCA2/	http://www.umd.be/BRCA2/		13	32371012	32371012	chr13:32371012-32371012|A|T
Tumor suppressor	BRCA2	ENST00000380152	ENSP00000369497	E2856A	1	13	32945172	A	C	SNV	http://www.umd.be/BRCA2/	http://www.umd.be/BRCA2/		13	32371035	32371035	chr13:32371035-32371035|A|C
Tumor suppressor	BRCA2	ENST00000380152	ENSP00000369497	E2981G	1	13	32953641	A	G	SNV	http://www.umd.be/BRCA2/	http://www.umd.be/BRCA2/		13	32379504	32379504	chr13:32379504-32379504|A|G
Tumor suppressor	BRCA2	ENST00000380152	ENSP00000369497	E394A	1	13	32906796	A	C	SNV	http://www.umd.be/BRCA2/	http://www.umd.be/BRCA2/		13	32332659	32332659	chr13:32332659-32332659|A|C
Tumor suppressor	BRCA2	ENST00000380152	ENSP00000369497	E462G	1	13	32907000	A	G	SNV	http://www.umd.be/BRCA2/	http://www.umd.be/BRCA2/		13	32332863	32332863	chr13:32332863-32332863|A|G
Tumor suppressor	BRCA2	ENST00000380152	ENSP00000369497	E48G	1	13	32893289	A	G	SNV	http://www.umd.be/BRCA2/	http://www.umd.be/BRCA2/		13	32319152	32319152	chr13:32319152-32319152|A|G
Tumor suppressor	BRCA2	ENST00000380152	ENSP00000369497	E826G	1	13	32910969	A	G	SNV	http://www.umd.be/BRCA2/	http://www.umd.be/BRCA2/		13	32336832	32336832	chr13:32336832-32336832|A|G
Tumor suppressor	BRCA2	ENST00000380152	ENSP00000369497	E832G	1	13	32910987	A	G	SNV	TCGAPanCancer	Literature	COSM268760	13	32336850	32336850	chr13:32336850-32336850|A|G
Tumor suppressor	BRCA2	ENST00000380152	ENSP00000369497	E887G	1	13	32911152	A	G	SNV	http://www.umd.be/BRCA2/	http://www.umd.be/BRCA2/		13	32337015	32337015	chr13:32337015-32337015|A|G
Tumor suppressor	BRCA2	ENST00000380152	ENSP00000369497	E897G	1	13	32911182	A	G	SNV	http://www.umd.be/BRCA2/	http://www.umd.be/BRCA2/		13	32337045	32337045	chr13:32337045-32337045|A|G
Tumor suppressor	BRCA2	ENST00000380152	ENSP00000369497	H1085R	1	13	32911746	A	G	SNV	http://www.umd.be/BRCA2/	http://www.umd.be/BRCA2/		13	32337609	32337609	chr13:32337609-32337609|A|G
Tumor suppressor	BRCA2	ENST00000380152	ENSP00000369497	H114R	1	13	32899237	A	G	SNV	http://www.umd.be/BRCA2/	http://www.umd.be/BRCA2/		13	32325100	32325100	chr13:32325100-32325100|A|G
Tumor suppressor	BRCA2	ENST00000380152	ENSP00000369497	H1256P	1	13	32912259	A	C	SNV	http://www.umd.be/BRCA2/	http://www.umd.be/BRCA2/		13	32338122	32338122	chr13:32338122-32338122|A|C
Tumor suppressor	BRCA2	ENST00000380152	ENSP00000369497	H1350P	1	13	32912541	A	C	SNV	http://www.umd.be/BRCA2/	http://www.umd.be/BRCA2/		13	32338404	32338404	chr13:32338404-32338404|A|C
Tumor suppressor	BRCA2	ENST00000380152	ENSP00000369497	H1400R	1	13	32912691	A	G	SNV	http://www.umd.be/BRCA2/	http://www.umd.be/BRCA2/		13	32338554	32338554	chr13:32338554-32338554|A|G
Tumor suppressor	BRCA2	ENST00000380152	ENSP00000369497	H1467R	1	13	32912892	A	G	SNV	http://www.umd.be/BRCA2/	http://www.umd.be/BRCA2/		13	32338755	32338755	chr13:32338755-32338755|A|G
Tumor suppressor	BRCA2	ENST00000380152	ENSP00000369497	H1905R	1	13	32914206	A	G	SNV	http://www.umd.be/BRCA2/	http://www.umd.be/BRCA2/		13	32340069	32340069	chr13:32340069-32340069|A|G
Tumor suppressor	BRCA2	ENST00000380152	ENSP00000369497	H1966R	1	13	32914389	A	G	SNV	TCGAPanCancer	Literature		13	32340252	32340252	chr13:32340252-32340252|A|G
Tumor suppressor	BRCA2	ENST00000380152	ENSP00000369497	H2116R	1	13	32914839	A	G	SNV	http://www.umd.be/BRCA2/	http://www.umd.be/BRCA2/		13	32340702	32340702	chr13:32340702-32340702|A|G
Tumor suppressor	BRCA2	ENST00000380152	ENSP00000369497	H2361R	1	13	32929072	A	G	SNV	http://www.umd.be/BRCA2/	http://www.umd.be/BRCA2/		13	32354935	32354935	chr13:32354935-32354935|A|G
Tumor suppressor	BRCA2	ENST00000380152	ENSP00000369497	H2440R	1	13	32929309	A	G	SNV	http://www.umd.be/BRCA2/	http://www.umd.be/BRCA2/		13	32355172	32355172	chr13:32355172-32355172|A|G
Tumor suppressor	BRCA2	ENST00000380152	ENSP00000369497	H2548R	1	13	32931904	A	G	SNV	http://www.umd.be/BRCA2/	http://www.umd.be/BRCA2/		13	32357767	32357767	chr13:32357767-32357767|A|G
Tumor suppressor	BRCA2	ENST00000380152	ENSP00000369497	H2623R	1	13	32936722	A	G	SNV	http://www.umd.be/BRCA2/	http://www.umd.be/BRCA2/		13	32362585	32362585	chr13:32362585-32362585|A|G
Tumor suppressor	BRCA2	ENST00000380152	ENSP00000369497	H2876P	1	13	32945232	A	C	SNV	http://www.umd.be/BRCA2/	http://www.umd.be/BRCA2/		13	32371095	32371095	chr13:32371095-32371095|A|C
Tumor suppressor	BRCA2	ENST00000380152	ENSP00000369497	H334R	1	13	32906616	A	G	SNV	http://www.umd.be/BRCA2/	http://www.umd.be/BRCA2/		13	32332479	32332479	chr13:32332479-32332479|A|G
Tumor suppressor	BRCA2	ENST00000380152	ENSP00000369497	H415R	1	13	32906859	A	G	SNV	http://www.umd.be/BRCA2/	http://www.umd.be/BRCA2/		13	32332722	32332722	chr13:32332722-32332722|A|G
Tumor suppressor	BRCA2	ENST00000380152	ENSP00000369497	I1136L	1	13	32911898	A	T	SNV	http://www.umd.be/BRCA2/	http://www.umd.be/BRCA2/		13	32337761	32337761	chr13:32337761-32337761|A|T
Tumor suppressor	BRCA2	ENST00000380152	ENSP00000369497	I1167V	1	13	32911991	A	G	SNV	http://www.umd.be/BRCA2/	http://www.umd.be/BRCA2/		13	32337854	32337854	chr13:32337854-32337854|A|G
Tumor suppressor	BRCA2	ENST00000380152	ENSP00000369497	I1364L	1	13	32912582	A	T	SNV	http://www.umd.be/BRCA2/	http://www.umd.be/BRCA2/		13	32338445	32338445	chr13:32338445-32338445|A|T
Tumor suppressor	BRCA2	ENST00000380152	ENSP00000369497	I1583F	1	13	32913239	A	T	SNV	http://www.umd.be/BRCA2/	http://www.umd.be/BRCA2/		13	32339102	32339102	chr13:32339102-32339102|A|T
Tumor suppressor	BRCA2	ENST00000380152	ENSP00000369497	I1583V	1	13	32913239	A	G	SNV	http://www.umd.be/BRCA2/	http://www.umd.be/BRCA2/		13	32339102	32339102	chr13:32339102-32339102|A|G
Tumor suppressor	BRCA2	ENST00000380152	ENSP00000369497	I1607V	1	13	32913311	A	G	SNV	http://www.umd.be/BRCA2/	http://www.umd.be/BRCA2/		13	32339174	32339174	chr13:32339174-32339174|A|G
Tumor suppressor	BRCA2	ENST00000380152	ENSP00000369497	I1697L	1	13	32913581	A	T	SNV	http://www.umd.be/BRCA2/	http://www.umd.be/BRCA2/		13	32339444	32339444	chr13:32339444-32339444|A|T
Tumor suppressor	BRCA2	ENST00000380152	ENSP00000369497	I1724V	1	13	32913662	A	G	SNV	http://www.umd.be/BRCA2/	http://www.umd.be/BRCA2/		13	32339525	32339525	chr13:32339525-32339525|A|G
Tumor suppressor	BRCA2	ENST00000380152	ENSP00000369497	I1791L	1	13	32913863	A	T	SNV	http://www.umd.be/BRCA2/	http://www.umd.be/BRCA2/		13	32339726	32339726	chr13:32339726-32339726|A|T
Tumor suppressor	BRCA2	ENST00000380152	ENSP00000369497	I1827V	1	13	32913971	A	G	SNV	http://www.umd.be/BRCA2/	http://www.umd.be/BRCA2/		13	32339834	32339834	chr13:32339834-32339834|A|G
Tumor suppressor	BRCA2	ENST00000380152	ENSP00000369497	I1874V	1	13	32914112	A	G	SNV	http://www.umd.be/BRCA2/	http://www.umd.be/BRCA2/		13	32339975	32339975	chr13:32339975-32339975|A|G
Tumor suppressor	BRCA2	ENST00000380152	ENSP00000369497	I1929V	1	13	32914277	A	G	SNV	http://www.umd.be/BRCA2/	http://www.umd.be/BRCA2/		13	32340140	32340140	chr13:32340140-32340140|A|G
Tumor suppressor	BRCA2	ENST00000380152	ENSP00000369497	I1962M	1	13	32914378	A	G	SNV	http://www.umd.be/BRCA2/	http://www.umd.be/BRCA2/		13	32340241	32340241	chr13:32340241-32340241|A|G
Tumor suppressor	BRCA2	ENST00000380152	ENSP00000369497	I2068V	1	13	32914694	A	G	SNV	http://www.umd.be/BRCA2/	http://www.umd.be/BRCA2/		13	32340557	32340557	chr13:32340557-32340557|A|G
Tumor suppressor	BRCA2	ENST00000380152	ENSP00000369497	I2105L	1	13	32914805	A	T	SNV	TCGAPanCancer	Literature		13	32340668	32340668	chr13:32340668-32340668|A|T
Tumor suppressor	BRCA2	ENST00000380152	ENSP00000369497	I2105V	1	13	32914805	A	G	SNV	TCGAPanCancer	Literature		13	32340668	32340668	chr13:32340668-32340668|A|G
Tumor suppressor	BRCA2	ENST00000380152	ENSP00000369497	I2177V	1	13	32915021	A	G	SNV	TCGAPanCancer	Literature	COSM1135489	13	32340884	32340884	chr13:32340884-32340884|A|G
Tumor suppressor	BRCA2	ENST00000380152	ENSP00000369497	I2285V	1	13	32918706	A	G	SNV	http://www.umd.be/BRCA2/	http://www.umd.be/BRCA2/		13	32344569	32344569	chr13:32344569-32344569|A|G
Tumor suppressor	BRCA2	ENST00000380152	ENSP00000369497	I2437V	1	13	32929299	A	G	SNV	http://www.umd.be/BRCA2/	http://www.umd.be/BRCA2/		13	32355162	32355162	chr13:32355162-32355162|A|G
Tumor suppressor	BRCA2	ENST00000380152	ENSP00000369497	I247V	1	13	32905113	A	G	SNV	http://www.umd.be/BRCA2/	http://www.umd.be/BRCA2/		13	32330976	32330976	chr13:32330976-32330976|A|G
Tumor suppressor	BRCA2	ENST00000380152	ENSP00000369497	I2550V	1	13	32931909	A	G	SNV	http://www.umd.be/BRCA2/	http://www.umd.be/BRCA2/		13	32357772	32357772	chr13:32357772-32357772|A|G
Tumor suppressor	BRCA2	ENST00000380152	ENSP00000369497	I2627F	1	13	32936733	A	T	SNV	http://www.umd.be/BRCA2/	http://www.umd.be/BRCA2/		13	32362596	32362596	chr13:32362596-32362596|A|T
Tumor suppressor	BRCA2	ENST00000380152	ENSP00000369497	I2675V	1	13	32937362	A	G	SNV	http://www.umd.be/BRCA2/	http://www.umd.be/BRCA2/		13	32363225	32363225	chr13:32363225-32363225|A|G
Tumor suppressor	BRCA2	ENST00000380152	ENSP00000369497	I2700V	1	13	32937437	A	G	SNV	http://www.umd.be/BRCA2/	http://www.umd.be/BRCA2/		13	32363300	32363300	chr13:32363300-32363300|A|G
Tumor suppressor	BRCA2	ENST00000380152	ENSP00000369497	I2718V	1	13	32937491	A	G	SNV	TCGAPanCancer	Literature	COSM551294	13	32363354	32363354	chr13:32363354-32363354|A|G
Tumor suppressor	BRCA2	ENST00000380152	ENSP00000369497	I27V	1	13	32893225	A	G	SNV	http://www.umd.be/BRCA2/	http://www.umd.be/BRCA2/		13	32319088	32319088	chr13:32319088-32319088|A|G
Tumor suppressor	BRCA2	ENST00000380152	ENSP00000369497	I283V	1	13	32906462	A	G	SNV	http://www.umd.be/BRCA2/	http://www.umd.be/BRCA2/		13	32332325	32332325	chr13:32332325-32332325|A|G
Tumor suppressor	BRCA2	ENST00000380152	ENSP00000369497	I3025V	1	13	32954006	A	G	SNV	http://www.umd.be/BRCA2/	http://www.umd.be/BRCA2/		13	32379869	32379869	chr13:32379869-32379869|A|G
Tumor suppressor	BRCA2	ENST00000380152	ENSP00000369497	I3107L	1	13	32968888	A	T	SNV	http://www.umd.be/BRCA2/	http://www.umd.be/BRCA2/		13	32394751	32394751	chr13:32394751-32394751|A|T
Tumor suppressor	BRCA2	ENST00000380152	ENSP00000369497	I3169F	1	13	32971038	A	T	SNV	http://www.umd.be/BRCA2/	http://www.umd.be/BRCA2/		13	32396901	32396901	chr13:32396901-32396901|A|T
Tumor suppressor	BRCA2	ENST00000380152	ENSP00000369497	I3412V	1	13	32972884	A	G	SNV	http://www.umd.be/BRCA2/	http://www.umd.be/BRCA2/		13	32398747	32398747	chr13:32398747-32398747|A|G
Tumor suppressor	BRCA2	ENST00000380152	ENSP00000369497	I3V	1	13	32890604	A	G	SNV	http://www.umd.be/BRCA2/	http://www.umd.be/BRCA2/		13	32316467	32316467	chr13:32316467-32316467|A|G
Tumor suppressor	BRCA2	ENST00000380152	ENSP00000369497	I416V	1	13	32906861	A	G	SNV	http://www.umd.be/BRCA2/	http://www.umd.be/BRCA2/		13	32332724	32332724	chr13:32332724-32332724|A|G
Tumor suppressor	BRCA2	ENST00000380152	ENSP00000369497	I481V	1	13	32907056	A	G	SNV	http://www.umd.be/BRCA2/	http://www.umd.be/BRCA2/		13	32332919	32332919	chr13:32332919-32332919|A|G
Tumor suppressor	BRCA2	ENST00000380152	ENSP00000369497	I501V	1	13	32907116	A	G	SNV	http://www.umd.be/BRCA2/	http://www.umd.be/BRCA2/		13	32332979	32332979	chr13:32332979-32332979|A|G
Tumor suppressor	BRCA2	ENST00000380152	ENSP00000369497	I594M	1	13	32907397	A	G	SNV	http://www.umd.be/BRCA2/	http://www.umd.be/BRCA2/		13	32333260	32333260	chr13:32333260-32333260|A|G
Tumor suppressor	BRCA2	ENST00000380152	ENSP00000369497	I605M	1	13	32907430	A	G	SNV	http://www.umd.be/BRCA2/	http://www.umd.be/BRCA2/		13	32333293	32333293	chr13:32333293-32333293|A|G
Tumor suppressor	BRCA2	ENST00000380152	ENSP00000369497	I729M	1	13	32910679	A	G	SNV	http://www.umd.be/BRCA2/	http://www.umd.be/BRCA2/		13	32336542	32336542	chr13:32336542-32336542|A|G
Tumor suppressor	BRCA2	ENST00000380152	ENSP00000369497	I80M	1	13	32893386	A	G	SNV	http://www.umd.be/BRCA2/	http://www.umd.be/BRCA2/		13	32319249	32319249	chr13:32319249-32319249|A|G
Tumor suppressor	BRCA2	ENST00000380152	ENSP00000369497	I982L	1	13	32911436	A	T	SNV	http://www.umd.be/BRCA2/	http://www.umd.be/BRCA2/		13	32337299	32337299	chr13:32337299-32337299|A|T
Tumor suppressor	BRCA2	ENST00000380152	ENSP00000369497	K1018R	1	13	32911545	A	G	SNV	http://www.umd.be/BRCA2/	http://www.umd.be/BRCA2/		13	32337408	32337408	chr13:32337408-32337408|A|G
Tumor suppressor	BRCA2	ENST00000380152	ENSP00000369497	K1025E	1	13	32911565	A	G	SNV	http://www.umd.be/BRCA2/	http://www.umd.be/BRCA2/		13	32337428	32337428	chr13:32337428-32337428|A|G
Tumor suppressor	BRCA2	ENST00000380152	ENSP00000369497	K1028T	1	13	32911575	A	C	SNV	http://www.umd.be/BRCA2/	http://www.umd.be/BRCA2/		13	32337438	32337438	chr13:32337438-32337438|A|C
Tumor suppressor	BRCA2	ENST00000380152	ENSP00000369497	K1057R	1	13	32911662	A	G	SNV	http://www.umd.be/BRCA2/	http://www.umd.be/BRCA2/		13	32337525	32337525	chr13:32337525-32337525|A|G
Tumor suppressor	BRCA2	ENST00000380152	ENSP00000369497	K1180R	1	13	32912031	A	G	SNV	http://www.umd.be/BRCA2/	http://www.umd.be/BRCA2/	COSM1607010	13	32337894	32337894	chr13:32337894-32337894|A|G
Tumor suppressor	BRCA2	ENST00000380152	ENSP00000369497	K1314R	1	13	32912433	A	G	SNV	http://www.umd.be/BRCA2/	http://www.umd.be/BRCA2/		13	32338296	32338296	chr13:32338296-32338296|A|G
Tumor suppressor	BRCA2	ENST00000380152	ENSP00000369497	K1440E	1	13	32912810	A	G	SNV	http://www.umd.be/BRCA2/	http://www.umd.be/BRCA2/		13	32338673	32338673	chr13:32338673-32338673|A|G
Tumor suppressor	BRCA2	ENST00000380152	ENSP00000369497	K1440R	1	13	32912811	A	G	SNV	http://www.umd.be/BRCA2/	http://www.umd.be/BRCA2/		13	32338674	32338674	chr13:32338674-32338674|A|G
Tumor suppressor	BRCA2	ENST00000380152	ENSP00000369497	K1445T	1	13	32912826	A	C	SNV	http://www.umd.be/BRCA2/	http://www.umd.be/BRCA2/		13	32338689	32338689	chr13:32338689-32338689|A|C
Tumor suppressor	BRCA2	ENST00000380152	ENSP00000369497	K1530R	1	13	32913081	A	G	SNV	http://www.umd.be/BRCA2/	http://www.umd.be/BRCA2/		13	32338944	32338944	chr13:32338944-32338944|A|G
Tumor suppressor	BRCA2	ENST00000380152	ENSP00000369497	K1638E	1	13	32913404	A	G	SNV	TCGAPanCancer	Literature	COSM73857	13	32339267	32339267	chr13:32339267-32339267|A|G
Tumor suppressor	BRCA2	ENST00000380152	ENSP00000369497	K1649E	1	13	32913437	A	G	SNV	TCGAPanCancer	Literature		13	32339300	32339300	chr13:32339300-32339300|A|G
Tumor suppressor	BRCA2	ENST00000380152	ENSP00000369497	K1690E	1	13	32913560	A	G	SNV	http://www.umd.be/BRCA2/	http://www.umd.be/BRCA2/		13	32339423	32339423	chr13:32339423-32339423|A|G
Tumor suppressor	BRCA2	ENST00000380152	ENSP00000369497	K1690N	1	13	32913562	A	T	SNV	TCGAPanCancer, http://www.umd.be/BRCA2/	http://www.umd.be/BRCA2/		13	32339425	32339425	chr13:32339425-32339425|A|T
Tumor suppressor	BRCA2	ENST00000380152	ENSP00000369497	K1789E	1	13	32913857	A	G	SNV	http://www.umd.be/BRCA2/	http://www.umd.be/BRCA2/		13	32339720	32339720	chr13:32339720-32339720|A|G
Tumor suppressor	BRCA2	ENST00000380152	ENSP00000369497	K178Q	1	13	32900651	A	C	SNV	http://www.umd.be/BRCA2/	http://www.umd.be/BRCA2/		13	32326514	32326514	chr13:32326514-32326514|A|C
Tumor suppressor	BRCA2	ENST00000380152	ENSP00000369497	K1919E	1	13	32914247	A	G	SNV	http://www.umd.be/BRCA2/	http://www.umd.be/BRCA2/		13	32340110	32340110	chr13:32340110-32340110|A|G
Tumor suppressor	BRCA2	ENST00000380152	ENSP00000369497	K1944E	1	13	32914322	A	G	SNV	http://www.umd.be/BRCA2/	http://www.umd.be/BRCA2/		13	32340185	32340185	chr13:32340185-32340185|A|G
Tumor suppressor	BRCA2	ENST00000380152	ENSP00000369497	K1967R	1	13	32914392	A	G	SNV	http://www.umd.be/BRCA2/	http://www.umd.be/BRCA2/		13	32340255	32340255	chr13:32340255-32340255|A|G
Tumor suppressor	BRCA2	ENST00000380152	ENSP00000369497	K2017I	1	13	32914542	A	T	SNV	http://www.umd.be/BRCA2/	http://www.umd.be/BRCA2/		13	32340405	32340405	chr13:32340405-32340405|A|T
Tumor suppressor	BRCA2	ENST00000380152	ENSP00000369497	K2017T	1	13	32914542	A	C	SNV	TCGAPanCancer	Literature	COSM259661	13	32340405	32340405	chr13:32340405-32340405|A|C
Tumor suppressor	BRCA2	ENST00000380152	ENSP00000369497	K2128T	1	13	32914875	A	C	SNV	http://www.umd.be/BRCA2/	http://www.umd.be/BRCA2/		13	32340738	32340738	chr13:32340738-32340738|A|C
Tumor suppressor	BRCA2	ENST00000380152	ENSP00000369497	K21R	1	13	32890659	A	G	SNV	http://www.umd.be/BRCA2/	http://www.umd.be/BRCA2/		13	32316522	32316522	chr13:32316522-32316522|A|G
Tumor suppressor	BRCA2	ENST00000380152	ENSP00000369497	K2206N	1	13	32915110	A	T	SNV	TCGAPanCancer	Literature	COSM946836	13	32340973	32340973	chr13:32340973-32340973|A|T
Tumor suppressor	BRCA2	ENST00000380152	ENSP00000369497	K2316Q	1	13	32920972	A	C	SNV	TCGAPanCancer	Literature	COSM946844	13	32346835	32346835	chr13:32346835-32346835|A|C
Tumor suppressor	BRCA2	ENST00000380152	ENSP00000369497	K2316R	1	13	32920973	A	G	SNV	TCGAPanCancer	Literature	COSM696731	13	32346836	32346836	chr13:32346836-32346836|A|G
Tumor suppressor	BRCA2	ENST00000380152	ENSP00000369497	K2411T	1	13	32929222	A	C	SNV	http://www.umd.be/BRCA2/	http://www.umd.be/BRCA2/		13	32355085	32355085	chr13:32355085-32355085|A|C
Tumor suppressor	BRCA2	ENST00000380152	ENSP00000369497	K2413E	1	13	32929227	A	G	SNV	http://www.umd.be/BRCA2/	http://www.umd.be/BRCA2/		13	32355090	32355090	chr13:32355090-32355090|A|G
Tumor suppressor	BRCA2	ENST00000380152	ENSP00000369497	K2459R	1	13	32929366	A	G	SNV	http://www.umd.be/BRCA2/	http://www.umd.be/BRCA2/		13	32355229	32355229	chr13:32355229-32355229|A|G
Tumor suppressor	BRCA2	ENST00000380152	ENSP00000369497	K2551Q	1	13	32931912	A	C	SNV	http://www.umd.be/BRCA2/	http://www.umd.be/BRCA2/		13	32357775	32357775	chr13:32357775-32357775|A|C
Tumor suppressor	BRCA2	ENST00000380152	ENSP00000369497	K2594R	1	13	32932042	A	G	SNV	http://www.umd.be/BRCA2/	http://www.umd.be/BRCA2/		13	32357905	32357905	chr13:32357905-32357905|A|G
Tumor suppressor	BRCA2	ENST00000380152	ENSP00000369497	K275N	1	13	32906440	A	T	SNV	http://www.umd.be/BRCA2/	http://www.umd.be/BRCA2/		13	32332303	32332303	chr13:32332303-32332303|A|T
Tumor suppressor	BRCA2	ENST00000380152	ENSP00000369497	K2849E	1	13	32945150	A	G	SNV	http://www.umd.be/BRCA2/	http://www.umd.be/BRCA2/		13	32371013	32371013	chr13:32371013-32371013|A|G
Tumor suppressor	BRCA2	ENST00000380152	ENSP00000369497	K3032N	1	13	32954029	A	T	SNV	http://www.umd.be/BRCA2/	http://www.umd.be/BRCA2/		13	32379892	32379892	chr13:32379892-32379892|A|T
Tumor suppressor	BRCA2	ENST00000380152	ENSP00000369497	K3179E	1	13	32971068	A	G	SNV	http://www.umd.be/BRCA2/	http://www.umd.be/BRCA2/		13	32396931	32396931	chr13:32396931-32396931|A|G
Tumor suppressor	BRCA2	ENST00000380152	ENSP00000369497	K3196E	1	13	32971119	A	G	SNV	http://www.umd.be/BRCA2/	http://www.umd.be/BRCA2/		13	32396982	32396982	chr13:32396982-32396982|A|G
Tumor suppressor	BRCA2	ENST00000380152	ENSP00000369497	K3254I	1	13	32972411	A	T	SNV	http://www.umd.be/BRCA2/	http://www.umd.be/BRCA2/		13	32398274	32398274	chr13:32398274-32398274|A|T
Tumor suppressor	BRCA2	ENST00000380152	ENSP00000369497	K3315E	1	13	32972593	A	G	SNV	http://www.umd.be/BRCA2/	http://www.umd.be/BRCA2/		13	32398456	32398456	chr13:32398456-32398456|A|G
Tumor suppressor	BRCA2	ENST00000380152	ENSP00000369497	K3315N	1	13	32972595	A	T	SNV	TCGAPanCancer	Literature		13	32398458	32398458	chr13:32398458-32398458|A|T
Tumor suppressor	BRCA2	ENST00000380152	ENSP00000369497	K3360E	1	13	32972728	A	G	SNV	http://www.umd.be/BRCA2/	http://www.umd.be/BRCA2/		13	32398591	32398591	chr13:32398591-32398591|A|G
Tumor suppressor	BRCA2	ENST00000380152	ENSP00000369497	K382Q	1	13	32906759	A	C	SNV	http://www.umd.be/BRCA2/	http://www.umd.be/BRCA2/		13	32332622	32332622	chr13:32332622-32332622|A|C
Tumor suppressor	BRCA2	ENST00000380152	ENSP00000369497	K502Q	1	13	32907119	A	C	SNV	http://www.umd.be/BRCA2/	http://www.umd.be/BRCA2/		13	32332982	32332982	chr13:32332982-32332982|A|C
Tumor suppressor	BRCA2	ENST00000380152	ENSP00000369497	K584Q	1	13	32907365	A	C	SNV	http://www.umd.be/BRCA2/	http://www.umd.be/BRCA2/		13	32333228	32333228	chr13:32333228-32333228|A|C
Tumor suppressor	BRCA2	ENST00000380152	ENSP00000369497	K601N	1	13	32907418	A	T	SNV	http://www.umd.be/BRCA2/	http://www.umd.be/BRCA2/		13	32333281	32333281	chr13:32333281-32333281|A|T
Tumor suppressor	BRCA2	ENST00000380152	ENSP00000369497	K607T	1	13	32907435	A	C	SNV	http://www.umd.be/BRCA2/	http://www.umd.be/BRCA2/		13	32333298	32333298	chr13:32333298-32333298|A|C
Tumor suppressor	BRCA2	ENST00000380152	ENSP00000369497	K689R	1	13	32910558	A	G	SNV	http://www.umd.be/BRCA2/	http://www.umd.be/BRCA2/		13	32336421	32336421	chr13:32336421-32336421|A|G
Tumor suppressor	BRCA2	ENST00000380152	ENSP00000369497	K730E	1	13	32910680	A	G	SNV	http://www.umd.be/BRCA2/	http://www.umd.be/BRCA2/		13	32336543	32336543	chr13:32336543-32336543|A|G
Tumor suppressor	BRCA2	ENST00000380152	ENSP00000369497	K907E	1	13	32911211	A	G	SNV	http://www.umd.be/BRCA2/	http://www.umd.be/BRCA2/		13	32337074	32337074	chr13:32337074-32337074|A|G
Tumor suppressor	BRCA2	ENST00000380152	ENSP00000369497	M1090V	1	13	32911760	A	G	SNV	http://www.umd.be/BRCA2/	http://www.umd.be/BRCA2/		13	32337623	32337623	chr13:32337623-32337623|A|G
Tumor suppressor	BRCA2	ENST00000380152	ENSP00000369497	M1149V	1	13	32911937	A	G	SNV	http://www.umd.be/BRCA2/	http://www.umd.be/BRCA2/		13	32337800	32337800	chr13:32337800-32337800|A|G
Tumor suppressor	BRCA2	ENST00000380152	ENSP00000369497	M1272V	1	13	32912306	A	G	SNV	http://www.umd.be/BRCA2/	http://www.umd.be/BRCA2/		13	32338169	32338169	chr13:32338169-32338169|A|G
Tumor suppressor	BRCA2	ENST00000380152	ENSP00000369497	M3234V	1	13	32972350	A	G	SNV	http://www.umd.be/BRCA2/	http://www.umd.be/BRCA2/		13	32398213	32398213	chr13:32398213-32398213|A|G
Tumor suppressor	BRCA2	ENST00000380152	ENSP00000369497	M408V	1	13	32906837	A	G	SNV	http://www.umd.be/BRCA2/	http://www.umd.be/BRCA2/		13	32332700	32332700	chr13:32332700-32332700|A|G
Tumor suppressor	BRCA2	ENST00000380152	ENSP00000369497	M784V	1	13	32910842	A	G	SNV	http://www.umd.be/BRCA2/	http://www.umd.be/BRCA2/		13	32336705	32336705	chr13:32336705-32336705|A|G
Tumor suppressor	BRCA2	ENST00000380152	ENSP00000369497	N1098S	1	13	32911785	A	G	SNV	http://www.umd.be/BRCA2/	http://www.umd.be/BRCA2/		13	32337648	32337648	chr13:32337648-32337648|A|G
Tumor suppressor	BRCA2	ENST00000380152	ENSP00000369497	N1228D	1	13	32912174	A	G	SNV	http://www.umd.be/BRCA2/	http://www.umd.be/BRCA2/		13	32338037	32338037	chr13:32338037-32338037|A|G
Tumor suppressor	BRCA2	ENST00000380152	ENSP00000369497	N1297S	1	13	32912382	A	G	SNV	http://www.umd.be/BRCA2/	http://www.umd.be/BRCA2/		13	32338245	32338245	chr13:32338245-32338245|A|G
Tumor suppressor	BRCA2	ENST00000380152	ENSP00000369497	N1599S	1	13	32913288	A	G	SNV	http://www.umd.be/BRCA2/	http://www.umd.be/BRCA2/		13	32339151	32339151	chr13:32339151-32339151|A|G
Tumor suppressor	BRCA2	ENST00000380152	ENSP00000369497	N1657H	1	13	32913461	A	C	SNV	http://www.umd.be/BRCA2/	http://www.umd.be/BRCA2/		13	32339324	32339324	chr13:32339324-32339324|A|C
Tumor suppressor	BRCA2	ENST00000380152	ENSP00000369497	N1718S	1	13	32913645	A	G	SNV	http://www.umd.be/BRCA2/	http://www.umd.be/BRCA2/		13	32339508	32339508	chr13:32339508-32339508|A|G
Tumor suppressor	BRCA2	ENST00000380152	ENSP00000369497	N1747S	1	13	32913732	A	G	SNV	TCGAPanCancer	Literature	COSM946819	13	32339595	32339595	chr13:32339595-32339595|A|G
Tumor suppressor	BRCA2	ENST00000380152	ENSP00000369497	N1784Y	1	13	32913842	A	T	SNV	http://www.umd.be/BRCA2/	http://www.umd.be/BRCA2/		13	32339705	32339705	chr13:32339705-32339705|A|T
Tumor suppressor	BRCA2	ENST00000380152	ENSP00000369497	N1798S	1	13	32913885	A	G	SNV	http://www.umd.be/BRCA2/	http://www.umd.be/BRCA2/		13	32339748	32339748	chr13:32339748-32339748|A|G
Tumor suppressor	BRCA2	ENST00000380152	ENSP00000369497	N1835D	1	13	32913995	A	G	SNV	http://www.umd.be/BRCA2/	http://www.umd.be/BRCA2/		13	32339858	32339858	chr13:32339858-32339858|A|G
Tumor suppressor	BRCA2	ENST00000380152	ENSP00000369497	N1935S	1	13	32914296	A	G	SNV	http://www.umd.be/BRCA2/	http://www.umd.be/BRCA2/		13	32340159	32340159	chr13:32340159-32340159|A|G
Tumor suppressor	BRCA2	ENST00000380152	ENSP00000369497	N2048I	1	13	32914635	A	T	SNV	http://www.umd.be/BRCA2/	http://www.umd.be/BRCA2/		13	32340498	32340498	chr13:32340498-32340498|A|T
Tumor suppressor	BRCA2	ENST00000380152	ENSP00000369497	N2048S	1	13	32914635	A	G	SNV	http://www.umd.be/BRCA2/	http://www.umd.be/BRCA2/		13	32340498	32340498	chr13:32340498-32340498|A|G
Tumor suppressor	BRCA2	ENST00000380152	ENSP00000369497	N2113S	1	13	32914830	A	G	SNV	http://www.umd.be/BRCA2/	http://www.umd.be/BRCA2/		13	32340693	32340693	chr13:32340693-32340693|A|G
Tumor suppressor	BRCA2	ENST00000380152	ENSP00000369497	N2135H	1	13	32914895	A	C	SNV	http://www.umd.be/BRCA2/	http://www.umd.be/BRCA2/		13	32340758	32340758	chr13:32340758-32340758|A|C
Tumor suppressor	BRCA2	ENST00000380152	ENSP00000369497	N2145S	1	13	32914926	A	G	SNV	http://www.umd.be/BRCA2/	http://www.umd.be/BRCA2/		13	32340789	32340789	chr13:32340789-32340789|A|G
Tumor suppressor	BRCA2	ENST00000380152	ENSP00000369497	N2146D	1	13	32914928	A	G	SNV	http://www.umd.be/BRCA2/	http://www.umd.be/BRCA2/		13	32340791	32340791	chr13:32340791-32340791|A|G
Tumor suppressor	BRCA2	ENST00000380152	ENSP00000369497	N2266H	1	13	32915288	A	C	SNV	http://www.umd.be/BRCA2/	http://www.umd.be/BRCA2/		13	32341151	32341151	chr13:32341151-32341151|A|C
Tumor suppressor	BRCA2	ENST00000380152	ENSP00000369497	N2706S	1	13	32937456	A	G	SNV	http://www.umd.be/BRCA2/	http://www.umd.be/BRCA2/		13	32363319	32363319	chr13:32363319-32363319|A|G
Tumor suppressor	BRCA2	ENST00000380152	ENSP00000369497	N277T	1	13	32906445	A	C	SNV	http://www.umd.be/BRCA2/	http://www.umd.be/BRCA2/		13	32332308	32332308	chr13:32332308-32332308|A|C
Tumor suppressor	BRCA2	ENST00000380152	ENSP00000369497	N289H	1	13	32906480	A	C	SNV	http://www.umd.be/BRCA2/	http://www.umd.be/BRCA2/		13	32332343	32332343	chr13:32332343-32332343|A|C
Tumor suppressor	BRCA2	ENST00000380152	ENSP00000369497	N289S	1	13	32906481	A	G	SNV	http://www.umd.be/BRCA2/	http://www.umd.be/BRCA2/		13	32332344	32332344	chr13:32332344-32332344|A|G
Tumor suppressor	BRCA2	ENST00000380152	ENSP00000369497	N3124D	1	13	32968939	A	G	SNV	http://www.umd.be/BRCA2/	http://www.umd.be/BRCA2/		13	32394802	32394802	chr13:32394802-32394802|A|G
Tumor suppressor	BRCA2	ENST00000380152	ENSP00000369497	N3124I	1	13	32968940	A	T	SNV	http://www.umd.be/BRCA2/	http://www.umd.be/BRCA2/		13	32394803	32394803	chr13:32394803-32394803|A|T
Tumor suppressor	BRCA2	ENST00000380152	ENSP00000369497	N3174S	1	13	32971054	A	G	SNV	http://www.umd.be/BRCA2/	http://www.umd.be/BRCA2/		13	32396917	32396917	chr13:32396917-32396917|A|G
Tumor suppressor	BRCA2	ENST00000380152	ENSP00000369497	N319T	1	13	32906571	A	C	SNV	http://www.umd.be/BRCA2/	http://www.umd.be/BRCA2/		13	32332434	32332434	chr13:32332434-32332434|A|C
Tumor suppressor	BRCA2	ENST00000380152	ENSP00000369497	N3329S	1	13	32972636	A	G	SNV	http://www.umd.be/BRCA2/	http://www.umd.be/BRCA2/		13	32398499	32398499	chr13:32398499-32398499|A|G
Tumor suppressor	BRCA2	ENST00000380152	ENSP00000369497	N404S	1	13	32906826	A	G	SNV	http://www.umd.be/BRCA2/	http://www.umd.be/BRCA2/		13	32332689	32332689	chr13:32332689-32332689|A|G
Tumor suppressor	BRCA2	ENST00000380152	ENSP00000369497	N517I	1	13	32907165	A	T	SNV	http://www.umd.be/BRCA2/	http://www.umd.be/BRCA2/		13	32333028	32333028	chr13:32333028-32333028|A|T
Tumor suppressor	BRCA2	ENST00000380152	ENSP00000369497	N517S	1	13	32907165	A	G	SNV	http://www.umd.be/BRCA2/	http://www.umd.be/BRCA2/		13	32333028	32333028	chr13:32333028-32333028|A|G
Tumor suppressor	BRCA2	ENST00000380152	ENSP00000369497	N528S	1	13	32907198	A	G	SNV	http://www.umd.be/BRCA2/	http://www.umd.be/BRCA2/		13	32333061	32333061	chr13:32333061-32333061|A|G
Tumor suppressor	BRCA2	ENST00000380152	ENSP00000369497	N556D	1	13	32907281	A	G	SNV	http://www.umd.be/BRCA2/	http://www.umd.be/BRCA2/		13	32333144	32333144	chr13:32333144-32333144|A|G
Tumor suppressor	BRCA2	ENST00000380152	ENSP00000369497	N56T	1	13	32893313	A	C	SNV	http://www.umd.be/BRCA2/	http://www.umd.be/BRCA2/		13	32319176	32319176	chr13:32319176-32319176|A|C
Tumor suppressor	BRCA2	ENST00000380152	ENSP00000369497	N588D	1	13	32907377	A	G	SNV	http://www.umd.be/BRCA2/	http://www.umd.be/BRCA2/		13	32333240	32333240	chr13:32333240-32333240|A|G
Tumor suppressor	BRCA2	ENST00000380152	ENSP00000369497	N60S	1	13	32893325	A	G	SNV	http://www.umd.be/BRCA2/	http://www.umd.be/BRCA2/		13	32319188	32319188	chr13:32319188-32319188|A|G
Tumor suppressor	BRCA2	ENST00000380152	ENSP00000369497	N825D	1	13	32910965	A	G	SNV	http://www.umd.be/BRCA2/	http://www.umd.be/BRCA2/		13	32336828	32336828	chr13:32336828-32336828|A|G
Tumor suppressor	BRCA2	ENST00000380152	ENSP00000369497	N830I	1	13	32910981	A	T	SNV	http://www.umd.be/BRCA2/	http://www.umd.be/BRCA2/		13	32336844	32336844	chr13:32336844-32336844|A|T
Tumor suppressor	BRCA2	ENST00000380152	ENSP00000369497	N924I	1	13	32911263	A	T	SNV	http://www.umd.be/BRCA2/	http://www.umd.be/BRCA2/		13	32337126	32337126	chr13:32337126-32337126|A|T
Tumor suppressor	BRCA2	ENST00000380152	ENSP00000369497	N978S	1	13	32911425	A	G	SNV	http://www.umd.be/BRCA2/	http://www.umd.be/BRCA2/		13	32337288	32337288	chr13:32337288-32337288|A|G
Tumor suppressor	BRCA2	ENST00000380152	ENSP00000369497	N986D	1	13	32911448	A	G	SNV	http://www.umd.be/BRCA2/	http://www.umd.be/BRCA2/		13	32337311	32337311	chr13:32337311-32337311|A|G
Tumor suppressor	BRCA2	ENST00000380152	ENSP00000369497	N987I	1	13	32911452	A	T	SNV	http://www.umd.be/BRCA2/	http://www.umd.be/BRCA2/		13	32337315	32337315	chr13:32337315-32337315|A|T
Tumor suppressor	BRCA2	ENST00000380152	ENSP00000369497	Q1063R	1	13	32911680	A	G	SNV	http://www.umd.be/BRCA2/	http://www.umd.be/BRCA2/		13	32337543	32337543	chr13:32337543-32337543|A|G
Tumor suppressor	BRCA2	ENST00000380152	ENSP00000369497	Q1073R	1	13	32911710	A	G	SNV	http://www.umd.be/BRCA2/	http://www.umd.be/BRCA2/		13	32337573	32337573	chr13:32337573-32337573|A|G
Tumor suppressor	BRCA2	ENST00000380152	ENSP00000369497	Q1138L	1	13	32911905	A	T	SNV	http://www.umd.be/BRCA2/	http://www.umd.be/BRCA2/		13	32337768	32337768	chr13:32337768-32337768|A|T
Tumor suppressor	BRCA2	ENST00000380152	ENSP00000369497	Q1148R	1	13	32911935	A	G	SNV	http://www.umd.be/BRCA2/	http://www.umd.be/BRCA2/		13	32337798	32337798	chr13:32337798-32337798|A|G
Tumor suppressor	BRCA2	ENST00000380152	ENSP00000369497	Q1175P	1	13	32912016	A	C	SNV	http://www.umd.be/BRCA2/	http://www.umd.be/BRCA2/		13	32337879	32337879	chr13:32337879-32337879|A|C
Tumor suppressor	BRCA2	ENST00000380152	ENSP00000369497	Q1396R	1	13	32912679	A	G	SNV	http://www.umd.be/BRCA2/	http://www.umd.be/BRCA2/		13	32338542	32338542	chr13:32338542-32338542|A|G
Tumor suppressor	BRCA2	ENST00000380152	ENSP00000369497	Q1507R	1	13	32913012	A	G	SNV	http://www.umd.be/BRCA2/	http://www.umd.be/BRCA2/		13	32338875	32338875	chr13:32338875-32338875|A|G
Tumor suppressor	BRCA2	ENST00000380152	ENSP00000369497	Q1551R	1	13	32913144	A	G	SNV	http://www.umd.be/BRCA2/	http://www.umd.be/BRCA2/		13	32339007	32339007	chr13:32339007-32339007|A|G
Tumor suppressor	BRCA2	ENST00000380152	ENSP00000369497	Q1562H	1	13	32913178	A	T	SNV	http://www.umd.be/BRCA2/	http://www.umd.be/BRCA2/		13	32339041	32339041	chr13:32339041-32339041|A|T
Tumor suppressor	BRCA2	ENST00000380152	ENSP00000369497	Q1994R	1	13	32914473	A	G	SNV	http://www.umd.be/BRCA2/	http://www.umd.be/BRCA2/		13	32340336	32340336	chr13:32340336-32340336|A|G
Tumor suppressor	BRCA2	ENST00000380152	ENSP00000369497	Q1998R	1	13	32914485	A	G	SNV	http://www.umd.be/BRCA2/	http://www.umd.be/BRCA2/		13	32340348	32340348	chr13:32340348-32340348|A|G
Tumor suppressor	BRCA2	ENST00000380152	ENSP00000369497	Q2163H	1	13	32914981	A	T	SNV	http://www.umd.be/BRCA2/	http://www.umd.be/BRCA2/		13	32340844	32340844	chr13:32340844-32340844|A|T
Tumor suppressor	BRCA2	ENST00000380152	ENSP00000369497	Q2829R	1	13	32944693	A	G	SNV	http://www.umd.be/BRCA2/	http://www.umd.be/BRCA2/		13	32370556	32370556	chr13:32370556-32370556|A|G
Tumor suppressor	BRCA2	ENST00000380152	ENSP00000369497	Q2858R	1	13	32945178	A	G	SNV	http://www.umd.be/BRCA2/	http://www.umd.be/BRCA2/		13	32371041	32371041	chr13:32371041-32371041|A|G
Tumor suppressor	BRCA2	ENST00000380152	ENSP00000369497	Q2945R	1	13	32953533	A	G	SNV	http://www.umd.be/BRCA2/	http://www.umd.be/BRCA2/		13	32379396	32379396	chr13:32379396-32379396|A|G
Tumor suppressor	BRCA2	ENST00000380152	ENSP00000369497	Q321H	1	13	32906578	A	T	SNV	TCGAPanCancer	Literature	COSM256411	13	32332441	32332441	chr13:32332441-32332441|A|T
Tumor suppressor	BRCA2	ENST00000380152	ENSP00000369497	Q3227R	1	13	32972330	A	G	SNV	http://www.umd.be/BRCA2/	http://www.umd.be/BRCA2/		13	32398193	32398193	chr13:32398193-32398193|A|G
Tumor suppressor	BRCA2	ENST00000380152	ENSP00000369497	Q3299R	1	13	32972546	A	G	SNV	TCGAPanCancer	Literature		13	32398409	32398409	chr13:32398409-32398409|A|G
Tumor suppressor	BRCA2	ENST00000380152	ENSP00000369497	Q347R	1	13	32906655	A	G	SNV	http://www.umd.be/BRCA2/	http://www.umd.be/BRCA2/		13	32332518	32332518	chr13:32332518-32332518|A|G
Tumor suppressor	BRCA2	ENST00000380152	ENSP00000369497	Q713L	1	13	32910630	A	T	SNV	http://www.umd.be/BRCA2/	http://www.umd.be/BRCA2/		13	32336493	32336493	chr13:32336493-32336493|A|T
Tumor suppressor	BRCA2	ENST00000380152	ENSP00000369497	Q716P	1	13	32910639	A	C	SNV	http://www.umd.be/BRCA2/	http://www.umd.be/BRCA2/		13	32336502	32336502	chr13:32336502-32336502|A|C
Tumor suppressor	BRCA2	ENST00000380152	ENSP00000369497	R1329S	1	13	32912479	A	T	SNV	http://www.umd.be/BRCA2/	http://www.umd.be/BRCA2/		13	32338342	32338342	chr13:32338342-32338342|A|T
Tumor suppressor	BRCA2	ENST00000380152	ENSP00000369497	R1694G	1	13	32913572	A	G	SNV	http://www.umd.be/BRCA2/	http://www.umd.be/BRCA2/		13	32339435	32339435	chr13:32339435-32339435|A|G
Tumor suppressor	BRCA2	ENST00000380152	ENSP00000369497	R2099G	1	13	32914787	A	G	SNV	http://www.umd.be/BRCA2/	http://www.umd.be/BRCA2/		13	32340650	32340650	chr13:32340650-32340650|A|G
Tumor suppressor	BRCA2	ENST00000380152	ENSP00000369497	R2319S	1	13	32920983	A	T	SNV	http://www.umd.be/BRCA2/	http://www.umd.be/BRCA2/		13	32346846	32346846	chr13:32346846-32346846|A|T
Tumor suppressor	BRCA2	ENST00000380152	ENSP00000369497	R2645G	1	13	32936787	A	G	SNV	http://www.umd.be/BRCA2/	http://www.umd.be/BRCA2/		13	32362650	32362650	chr13:32362650-32362650|A|G
Tumor suppressor	BRCA2	ENST00000380152	ENSP00000369497	R2659G	1	13	32936829	A	G	SNV	http://www.umd.be/BRCA2/	http://www.umd.be/BRCA2/		13	32362692	32362692	chr13:32362692-32362692|A|G
Tumor suppressor	BRCA2	ENST00000380152	ENSP00000369497	R2824S	1	13	32944679	A	T	SNV	TCGAPanCancer	Literature	COSM551292	13	32370542	32370542	chr13:32370542-32370542|A|T
Tumor suppressor	BRCA2	ENST00000380152	ENSP00000369497	R3269G	1	13	32972455	A	G	SNV	http://www.umd.be/BRCA2/	http://www.umd.be/BRCA2/		13	32398318	32398318	chr13:32398318-32398318|A|G
Tumor suppressor	BRCA2	ENST00000380152	ENSP00000369497	S1248R	1	13	32912234	A	C	SNV	http://www.umd.be/BRCA2/	http://www.umd.be/BRCA2/		13	32338097	32338097	chr13:32338097-32338097|A|C
Tumor suppressor	BRCA2	ENST00000380152	ENSP00000369497	S1342R	1	13	32912516	A	C	SNV	http://www.umd.be/BRCA2/	http://www.umd.be/BRCA2/		13	32338379	32338379	chr13:32338379-32338379|A|C
Tumor suppressor	BRCA2	ENST00000380152	ENSP00000369497	S1748R	1	13	32913734	A	C	SNV	http://www.umd.be/BRCA2/	http://www.umd.be/BRCA2/		13	32339597	32339597	chr13:32339597-32339597|A|C
Tumor suppressor	BRCA2	ENST00000380152	ENSP00000369497	S1786G	1	13	32913848	A	G	SNV	http://www.umd.be/BRCA2/	http://www.umd.be/BRCA2/		13	32339711	32339711	chr13:32339711-32339711|A|G
Tumor suppressor	BRCA2	ENST00000380152	ENSP00000369497	S1816R	1	13	32913938	A	C	SNV	http://www.umd.be/BRCA2/	http://www.umd.be/BRCA2/		13	32339801	32339801	chr13:32339801-32339801|A|C
Tumor suppressor	BRCA2	ENST00000380152	ENSP00000369497	S1926R	1	13	32914268	A	C	SNV	http://www.umd.be/BRCA2/	http://www.umd.be/BRCA2/		13	32340131	32340131	chr13:32340131-32340131|A|C
Tumor suppressor	BRCA2	ENST00000380152	ENSP00000369497	S1979R	1	13	32914427	A	C	SNV	http://www.umd.be/BRCA2/	http://www.umd.be/BRCA2/		13	32340290	32340290	chr13:32340290-32340290|A|C
Tumor suppressor	BRCA2	ENST00000380152	ENSP00000369497	S2006G	1	13	32914508	A	G	SNV	http://www.umd.be/BRCA2/	http://www.umd.be/BRCA2/		13	32340371	32340371	chr13:32340371-32340371|A|G
Tumor suppressor	BRCA2	ENST00000380152	ENSP00000369497	S2091R	1	13	32914763	A	C	SNV	http://www.umd.be/BRCA2/	http://www.umd.be/BRCA2/		13	32340626	32340626	chr13:32340626-32340626|A|C
Tumor suppressor	BRCA2	ENST00000380152	ENSP00000369497	S2247G	1	13	32915231	A	G	SNV	http://www.umd.be/BRCA2/	http://www.umd.be/BRCA2/		13	32341094	32341094	chr13:32341094-32341094|A|G
Tumor suppressor	BRCA2	ENST00000380152	ENSP00000369497	S2705G	1	13	32937452	A	G	SNV	http://www.umd.be/BRCA2/	http://www.umd.be/BRCA2/		13	32363315	32363315	chr13:32363315-32363315|A|G
Tumor suppressor	BRCA2	ENST00000380152	ENSP00000369497	S2810G	1	13	32944635	A	G	SNV	http://www.umd.be/BRCA2/	http://www.umd.be/BRCA2/		13	32370498	32370498	chr13:32370498-32370498|A|G
Tumor suppressor	BRCA2	ENST00000380152	ENSP00000369497	S3058R	1	13	32954198	A	C	SNV	http://www.umd.be/BRCA2/	http://www.umd.be/BRCA2/		13	32380061	32380061	chr13:32380061-32380061|A|C
Tumor suppressor	BRCA2	ENST00000380152	ENSP00000369497	S326R	1	13	32906591	A	C	SNV	http://www.umd.be/BRCA2/	http://www.umd.be/BRCA2/		13	32332454	32332454	chr13:32332454-32332454|A|C
Tumor suppressor	BRCA2	ENST00000380152	ENSP00000369497	S3396R	1	13	32972836	A	C	SNV	TCGAPanCancer	Literature	COSM946889	13	32398699	32398699	chr13:32398699-32398699|A|C
Tumor suppressor	BRCA2	ENST00000380152	ENSP00000369497	S749G	1	13	32910737	A	G	SNV	http://www.umd.be/BRCA2/	http://www.umd.be/BRCA2/		13	32336600	32336600	chr13:32336600-32336600|A|G
Tumor suppressor	BRCA2	ENST00000380152	ENSP00000369497	T1067A	1	13	32911691	A	G	SNV	TCGAPanCancer	Literature	COSM946786	13	32337554	32337554	chr13:32337554-32337554|A|G
Tumor suppressor	BRCA2	ENST00000380152	ENSP00000369497	T10A	1	13	32890625	A	G	SNV	http://www.umd.be/BRCA2/	http://www.umd.be/BRCA2/		13	32316488	32316488	chr13:32316488-32316488|A|G
Tumor suppressor	BRCA2	ENST00000380152	ENSP00000369497	T1251A	1	13	32912243	A	G	SNV	http://www.umd.be/BRCA2/	http://www.umd.be/BRCA2/		13	32338106	32338106	chr13:32338106-32338106|A|G
Tumor suppressor	BRCA2	ENST00000380152	ENSP00000369497	T1304A	1	13	32912402	A	G	SNV	http://www.umd.be/BRCA2/	http://www.umd.be/BRCA2/		13	32338265	32338265	chr13:32338265-32338265|A|G
Tumor suppressor	BRCA2	ENST00000380152	ENSP00000369497	T1310P	1	13	32912420	A	C	SNV	http://www.umd.be/BRCA2/	http://www.umd.be/BRCA2/		13	32338283	32338283	chr13:32338283-32338283|A|C
Tumor suppressor	BRCA2	ENST00000380152	ENSP00000369497	T1317S	1	13	32912441	A	T	SNV	http://www.umd.be/BRCA2/	http://www.umd.be/BRCA2/		13	32338304	32338304	chr13:32338304-32338304|A|T
Tumor suppressor	BRCA2	ENST00000380152	ENSP00000369497	T1557S	1	13	32913161	A	T	SNV	http://www.umd.be/BRCA2/	http://www.umd.be/BRCA2/		13	32339024	32339024	chr13:32339024-32339024|A|T
[truncated: 2,897 more rows]

## Sheet: Neutral genes
Neutral
ABCA1
ABCA12
ABCB1
ABCC9
ABCD2
ABCG2
ABLIM3
ACACA
ACAN
ACSM5
[truncated: 478 more rows]
